# Supplementary material for: Genome evolution and transcriptome plasticity is associated with adaptation to monocot and dicot plants in Colletotrichum fungi
Source: Gigascience. 2024 Jun 28;13:giae036. doi: 10.1093/gigascience/giae036 (PMC11212070; doi:10.1093/gigascience/giae036)
Supplement: giae036_Supplemental_Figures_and_Tables [file giae036_supplemental_figures_and_tables.zip]

Archive with 19 entries (19 files):
- Supplementary Figure S1 - Calibrated tree.pdf
- Supplementary Figure S2 - Species-specific genes.pdf
- Supplementary Figure S3 - Gene families evo.pdf
- Supplementary Figure S4 - RNA replicates heatmaps.pdf
- Supplementary Figure S5 - DEGs Vulcano plots.pdf
- Supplementary File S1 -Material and methods.pdf
- Supplementary Table S1 - GenomeData.xlsx
- Supplementary Table S10 - CAZYmes PDB.xlsx
- Supplementary Table S11 - Orthoexpress.xlsx
- Supplementary Table S12 - Selected_Orthoexpress.xlsx
- Supplementary Table S13 - RNAseq Accession.xlsx
- Supplementary Table S2 - RepetitiveElements.xlsx
- Supplementary Table S3 - GO terms.xlsx
- Supplementary Table S4 - IPR terms.xlsx
- Supplementary Table S5 - Pfam terms.xlsx
- Supplementary Table S6 - MEROPS.xlsx
- Supplementary Table S7 - Transporters.xlsx
- Supplementary Table S8 - Transcription Factors.xlsx
- Supplementary Table S9 - CAZYmes terms.xlsx
