# Supplementary material for: Genome evolution and transcriptome plasticity is associated with adaptation to monocot and dicot plants in Colletotrichum fungi
Source: Gigascience. 2024 Jun 28;13:giae036. doi: 10.1093/gigascience/giae036 (PMC11212070; doi:10.1093/gigascience/giae036)
Supplement: giae036_Supplemental_Figures_and_Tables [file giae036_supplemental_figures_and_tables.zip › Supplementary Table S11 - Orthoexpress.xlsx]

## Sheet: filtered log2FC
	MONO			EUDICOT			EUDICOT			MONO
	C. graminicola			C. higginsianum			C. nymphaeae			C. phormii
	glucose vs eudicot	glucose vs monocot	eudicot vs monocot	glucose vs eudicot	glucose vs monocot	eudicot vs monocot	glucose vs eudicot	glucose vs monocot	eudicot vs monocot	glucose vs eudicot	glucose vs monocot	eudicot vs monocot
orthogroup	C. graminicola glucose vs eudicot	C. graminicola glucose vs monocot	C. graminicola eudicot vs monocot	C. higginsianum glucose vs eudicot	C. higginsianum glucose vs monocot	C. higginsianum eudicot vs monocot	C. nymphaeae glucose vs eudicot	C. nymphaeae glucose vs monocot	C. nymphaeae eudicot vs monocot	C. phormii glucose vs eudicot	C. phormii glucose vs monocot	C. phormii eudicot vs monocot
OG_10117a	0	0	0	4.3	3.6	0	0	-3.8	0	0	0	0
OG_10117b	0	0	0	-7	0	4.7	0	-3.8	0	0	0	0
OG_10200	0	-3.7	-3.4	0	0	0	0	0	0	0	0	0
OG_10224a	0	0	0	7.6	4.9	-2.7	0	0	0	0	0	0
OG_10224b	0	0	0	7.6	4.9	-2.7	5.6	4.6	0	0	0	0
OG_10248	0	0	0	0	0	0	13	12	0	2.9	0	0
OG_10254a	0	0	0	0	0	0	0	0	0	-6	-4.5	0
OG_10254b	0	0	0	0	0	0	2.1	3.7	0	-6	-4.5	0
OG_10307	0	0	0	0	0	0	10	8.4	0	2.1	0	0
OG_10450	0	0	0	0	0	0	0	0	0	-2.6	-3.1	0
OG_10525a	0	0	0	-6.6	-5.5	0	0	0	0	0	0	0
OG_10567a	0	0	0	0	0	0	0	0	0	-7.2	-7.8	0
OG_10567b	0	0	0	0	0	0	0	0	0	-3.6	-3.6	0
OG_10575a	0	0	0	-5.9	-6.3	0	0	0	0	0	0	0
OG_10575b	0	0	0	-5.9	-6.3	0	0	-7.6	-4.2	0	0	0
OG_10608a	0	0	0	0	0	0	3.3	2.7	0	0	0	0
OG_10608b	0	0	0	0	0	0	4	0	-3	0	0	0
OG_10667a	0	0	0	-3.5	0	0	0	0	0	0	0	0
OG_10667b	0	0	0	-3.5	0	0	0	0	0	0	-2.1	0
OG_10678	0	0	0	0	-3.5	0	0	0	0	0	0	0
OG_10695a	0	0	0	3.6	0	-2.1	0	0	0	0	0	0
OG_10695b	0	0	0	3.6	0	-2.1	0	0	0	-2.5	0	0
OG_10733a	0	0	0	0	-4.5	-4.7	0	0	0	0	-2.8	0
OG_10733b	0	0	0	0	-4.5	-4.7	5.2	7	0	0	-2.8	0
OG_10809	0	0	0	0	0	0	-9	-9.2	0	0	-2.3	0
OG_10825a	0	0	0	-5	-2.6	2.3	0	0	0	-8.6	-3.6	5
OG_10825b	0	0	0	-5	-2.6	2.3	-5.5	-4.9	0	-8.6	-3.6	5
OG_10882a	0	0	0	0	0	0	0	0	0	0	-4.5	-3.2
OG_10882b	0	0	0	0	0	0	8	7.6	0	0	-4.5	-3.2
OG_10889a	0	0	0	0	0	0	11	6.4	0	0	0	0
OG_10889b	0	0	0	2.9	0	0	11	6.4	0	0	0	0
OG_10891a	0	0	0	0	0	0	-13	-14	0	0	0	0
OG_10891b	0	0	0	5.3	2.6	-2.7	-13	-14	0	0	0	0
OG_10896a	0	0	0	-5.9	0	4.7	0	0	0	0	0	0
OG_10896b	0	0	0	-2.7	-8.5	-5.8	0	0	0	0	0	0
OG_10929a	0	0	0	0	0	0	4.4	2.3	-2	0	0	0
OG_10929b	0	0	0	0	0	0	4.4	2.3	-2	0	2	0
OG_10936a	0	0	0	3.5	6.2	0	0	0	0	0	0	0
OG_10936b	0	0	0	3.5	6.2	0	11	9.5	0	0	0	0
OG_10966a	0	0	0	0	0	0	0	0	0	-4.4	-6.3	0
OG_10966b	0	0	0	0	0	0	0	0	0	-2.4	-4.6	-2.2
OG_10973	0	0	0	0	-2.4	-2.8	0	0	0	0	0	0
OG_10990a	0	0	0	-6	0	6.5	0	0	0	0	0	0
OG_10990b	0	0	0	-6	0	6.5	7.1	0	0	0	0	0
OG_11017a	0	0	0	0	0	0	0	0	0	0	-8.5	-8.7
OG_11017b	0	0	0	0	-2.4	-2.1	0	0	0	0	-8.5	-8.7
OG_11021a	0	0	0	0	0	0	-6.2	-6.9	0	0	0	0
OG_11021b	0	0	0	0	0	0	-2.5	-2.6	0	0	0	0
OG_11041	0	0	0	0	0	0	0	0	0	-5.1	-4.5	0
OG_11129a	0	0	0	0	0	0	0	-2.5	0	-11	-11	0
OG_11129b	0	0	0	0	0	0	0	-2.5	0	-6.5	-5.5	0
OG_1121a	0	0	0	0	3.1	2.7	0	0	0	0	2.5	0
OG_1121b	0	0	0	0	3.1	2.7	0	2.2	0	0	2.5	0
OG_11224a	0	0	0	0	0	0	0	-7.3	-2.7	0	0	0
OG_11224b	0	0	0	0	0	0	0	-7.3	-2.7	5.8	5.8	0
OG_11230a	0	0	0	0	0	0	0	0	0	7.5	4.3	0
OG_11230b	0	0	0	0	0	0	0	0	0	-9.5	0	3.9
OG_11236a	0	0	0	0	3	0	5.5	10	0	0	0	0
OG_11236b	0	0	0	0	3	0	5.5	10	0	2.1	2.4	0
OG_11246	0	0	0	0	0	0	0	0	0	0	-3.3	-2.2
OG_1130a	4.4	3	0	0	0	0	0	0	0	-8.9	-9.2	0
OG_1130b	0	-2.4	-2	0	0	0	0	0	0	-8.9	-9.2	0
OG_1130c	4.4	3	0	-3.4	-4.6	0	0	0	0	-8.9	-9.2	0
OG_1130d	0	-2.4	-2	-3.4	-4.6	0	0	0	0	-8.9	-9.2	0
OG_11334a	0	0	0	6	5.6	0	0	0	0	0	0	0
OG_11334b	0	0	0	4.7	0	-2.8	0	0	0	0	0	0
OG_1140a	0	-3.7	-2.5	0	0	0	0	0	0	0	0	0
OG_1140b	0	-3.7	-2.5	0	0	0	0	0	0	0	-4.8	-3.7
OG_11423	0	0	0	-2.7	-2.4	0	0	0	0	0	0	0
OG_11428a	0	0	0	0	0	0	0	-3.2	0	0	0	0
OG_11428b	0	0	0	0	0	0	2.9	2.6	0	0	0	0
OG_11455a	0	0	0	0	0	0	0	0	0	5.7	3	-2.7
OG_11455b	0	0	0	0	0	0	2.7	0	-2.3	5.7	3	-2.7
OG_1148a	-2.1	-3.5	0	0	0	0	0	0	0	-3.2	-2	0
OG_1148b	-2.1	-3.5	0	0	0	0	-7.9	-7.4	0	-3.2	-2	0
OG_11480a	0	0	0	0	0	0	-11	-11	0	-11	-11	0
OG_11480b	0	0	0	0	0	0	-11	-11	0	-4.7	-5.2	0
OG_11509a	0	0	0	0	0	0	-8.4	0	4	0	0	0
OG_11509b	0	0	0	0	0	0	-8.4	0	4	2.7	7.9	0
OG_11933a	0	0	0	0	0	0	8.8	7.8	0	0	0	0
OG_11933b	0	0	0	0	0	0	8.8	7.8	0	7.5	0	0
OG_1216a	0	-2.5	0	0	0	0	0	0	0	0	0	0
OG_1216b	0	-2.5	0	0	0	0	-7.6	-12	-4.3	0	0	0
OG_12260a	0	0	0	0	0	0	-8.1	-11	-3	-2.9	-4.6	0
OG_12260b	0	0	0	0	0	0	-8.1	-11	-3	-2.8	-4.5	0
OG_12261a	0	0	0	0	0	0	0	-6.6	-4.3	0	0	0
OG_12261b	0	0	0	0	0	0	0	-6.6	-4.3	0	-2.5	0
OG_12342a	0	0	0	0	0	0	-4	-3.9	0	0	0	0
OG_12342b	0	0	0	0	0	0	-4	-3.9	0	0	-2	0
OG_1237a	0	0	0	0	0	0	5.4	0	-3.7	0	0	0
OG_1237b	0	0	0	-5.2	-6.9	0	5.4	0	-3.7	0	0	0
OG_124	0	0	0	0	0	0	-5.2	-4.9	0	0	0	0
OG_1240	2	0	0	0	0	0	4.2	4.1	0	0	0	0
OG_12958a	0	0	0	0	0	0	-3.9	-4.2	0	0	0	0
OG_12958b	0	0	0	0	0	0	6.7	6.3	0	0	0	0
OG_137a	0	0	0	0	0	0	9.5	7	-2.5	0	0	0
OG_137b	0	0	0	0	0	0	9.5	7	-2.5	-3.9	-5.6	0
OG_146a	0	0	0	0	0	0	0	0	0	4.3	3.9	0
OG_146b	0	0	0	0	0	0	-3.2	-4.1	0	4.3	3.9	0
OG_1650a	0	0	0	0	0	0	0	0	0	0	3.2	0
OG_1650b	0	0	0	0	0	0	0	0	0	3.3	4.5	0
OG_1674a	2	2	0	0	0	0	0	0	0	0	0	0
OG_1674b	2	2	0	0	0	0	0	0	0	0	3.4	0
OG_1688	0	0	0	0	0	0	7	3.9	-3.1	0	0	0
OG_1700a	0	0	0	0	0	0	9.1	8	0	0	0	0
OG_1700b	-4.2	0	3.4	0	0	0	9.1	8	0	0	0	0
OG_1702a	0	0	0	0	0	0	0	0	0	2.5	0	0
OG_1702b	0	0	0	0	0	0	0	0	0	2.4	5.2	2.8
OG_1895	6.6	12	0	0	0	0	0	0	0	0	0	0
OG_1992a	0	0	0	0	0	0	5.4	5.1	0	0	0	0
OG_1992b	0	0	0	0	0	0	0	0	0	2.4	3	0
OG_1992c	0	0	0	0	0	0	5.4	5.1	0	2.4	3	0
OG_2247	0	0	0	0	0	0	3.1	0	-2	0	0	0
OG_2339a	0	0	0	0	0	-3.2	0	0	0	0	0	0
OG_2339b	9.2	0	-9.2	0	0	-3.2	0	0	0	0	0	0
OG_2359	0	0	0	0	0	0	2.8	3	0	0	0	0
OG_2470a	0	0	0	2.2	0	-2.2	-3.6	-2	0	-4.5	-5	0
OG_2470b	0	0	0	2.2	0	-2.2	-3.6	-2	0	-2.8	-3.3	0
OG_2480a	-6.6	-4.5	2.1	3	0	-2.8	-4.8	0	0	0	0	0
OG_2480b	-6.6	-4.5	2.1	3	0	-2.8	-4.8	0	0	-5.6	-5.7	0
OG_2492	0	0	0	0	0	0	0	-3.4	-2.7	0	0	0
OG_253a	-3.4	0	0	0	-5.1	-2.8	0	0	0	0	0	0
OG_253b	-3.4	0	0	0	-5.1	-2.8	0	0	0	-2.8	-3.2	0
OG_2533a	2	0	0	0	0	0	0	0	0	-3.4	-2.5	0
OG_2533b	-7.4	-8.3	0	0	0	0	0	0	0	-3.4	-2.5	0
OG_2542	4.7	4.2	0	0	0	0	9.7	8.7	0	0	0	0
OG_2545a	0	0	-3	3.3	3.6	0	0	0	0	-3.3	-4.9	0
OG_2545b	0	0	-3	0	-3	-3.4	0	0	0	-3.3	-4.9	0
OG_2557	0	0	0	0	0	0	0	-6.9	0	0	0	0
OG_2559	-4.4	-6.5	-2.2	-5.9	0	4.8	0	0	0	-8.5	-7.3	0
OG_2580	0	0	0	0	0	0	0	0	0	-3.2	0	0
OG_261	0	0	-2	0	0	0	0	0	0	0	0	0
OG_262a	2.9	2.5	0	0	0	0	0	0	0	0	0	0
OG_262b	2.9	2.5	0	0	0	0	5.8	10	0	0	0	0
OG_2628a	0	0	0	2.6	0	0	0	0	0	0	0	0
OG_2628b	0	-2.9	0	2.6	0	0	0	0	0	0	0	0
OG_268	6.2	2.9	0	0	0	0	0	0	0	0	0	0
OG_2787a	-3.7	-2.8	0	0	0	0	0	0	0	0	-3.5	0
OG_2787b	-3.7	-2.8	0	0	0	0	7.9	6.8	0	0	-3.5	0
OG_2787c	-3.7	-2.8	0	0	0	0	0	0	0	-2.6	-3.8	0
OG_2787d	-3.7	-2.8	0	0	0	0	7.9	6.8	0	-2.6	-3.8	0
OG_2797a	0	0	0	0	0	0	0	0	0	7.1	0	0
OG_2797b	0	0	2.8	0	0	0	0	0	0	7.1	0	0
OG_2800	-2	0	0	0	0	0	0	0	0	0	0	0
OG_3007a	0	-5.9	-7.8	0	0	0	0	0	0	-7.1	-6.6	0
OG_3007b	0	-5.9	-7.8	0	2.7	3.1	0	0	0	-7.1	-6.6	0
OG_3048a	-2.6	-2.6	0	0	0	0	0	6.5	0	0	0	0
OG_3048b	-2.6	-2.6	0	0	0	0	0	6.5	0	-4.5	-3.6	0
OG_305a	6.8	-3.1	-9.9	0	0	0	0	0	0	0	0	0
OG_305b	0	0	0	-4	0	4.8	0	0	0	0	0	0
OG_305c	6.8	-3.1	-9.9	-4	0	4.8	0	0	0	0	0	0
OG_3229	-2.5	-2.6	0	0	0	0	0	0	0	0	0	0
OG_3316a	0	0	2	0	0	0	0	0	0	0	0	0
OG_3316b	0	0	2	-2.9	-4.1	0	0	0	0	0	0	0
OG_3316c	0	0	2	0	0	0	-3.4	-4.5	0	0	0	0
OG_3316d	0	0	2	-2.9	-4.1	0	-3.4	-4.5	0	0	0	0
OG_3367a	4	2.1	0	4.1	6.1	0	0	0	-2.3	0	0	0
OG_3367b	4	2.1	0	4.1	6.1	0	0	0	-2.3	2.1	3.1	0
OG_3387	0	0	0	0	-3.8	-2.1	0	0	0	0	0	0
OG_353a	-3.3	-3.1	0	0	0	0	0	0	0	0	0	0
OG_353b	-3.3	-3.1	0	0	0	0	0	0	0	0	0	3.1
OG_354	0	0	-2.4	0	-2.6	0	0	0	0	0	0	0
OG_356	-2.2	-8.4	-6.2	0	-3.1	0	0	0	0	0	0	0
OG_3666a	3.5	0	-2.3	0	0	0	0	0	0	0	0	0
OG_3666b	3.5	0	-2.3	0	0	0	0	0	2	0	0	0
OG_3666c	3.5	0	-2.3	0	0	0	3.7	0	-2.4	0	0	0
OG_3672	-3.3	-2.4	0	0	0	0	0	0	0	0	0	0
OG_3719a	0	-2	0	0	0	0	0	0	0	0	0	0
OG_3719b	0	-2	0	0	0	0	-3.6	-4.8	0	0	0	0
OG_3770	0	0	0	0	0	0	0	-3.3	-2.2	0	0	0
OG_3795a	-5.8	-7.2	0	0	0	0	3.2	2.1	0	0	0	0
OG_3795b	3.6	2.7	0	0	0	0	3.2	2.1	0	0	0	0
OG_3796a	2.1	-2.4	-4.4	0	0	0	0	2.5	0	-5.5	-6.5	0
OG_3796b	2.1	-2.4	-4.4	0	0	0	-3.4	-6.1	-2.7	-5.5	-6.5	0
OG_3807	0	0	0	0	0	0	2.8	4.1	0	0	0	0
OG_395	0	0	2	9	12	3.3	0	0	0	0	0	0
OG_3956	0	0	0	0	0	0	2.6	0	0	0	0	0
OG_3960	0	0	0	-3.2	0	2.4	0	-4.1	-3.4	0	0	0
OG_3986	0	0	0	0	0	0	4.6	5.1	0	0	0	0
OG_3987a	-2.1	0	0	0	0	0	0	0	0	0	0	0
OG_3987b	-2.1	0	0	0	0	0	0	-2.5	-2.5	0	0	0
OG_4008	-2.9	0	2.6	0	0	0	2	2.8	0	0	0	0
OG_4067a	-2.5	0	2.8	0	0	0	0	0	0	0	0	0
OG_4067b	0	-4.2	-5.7	0	0	0	0	0	0	0	0	0
OG_410a	0	-11	-9.4	0	0	0	0	0	0	0	-8.7	-8.8
OG_410b	0	-3.7	-3.2	0	0	0	0	0	0	0	-8.7	-8.8
OG_4109	0	0	0	0	0	0	0	0	0	3.2	0	0
OG_416a	-3.6	3.4	7	0	0	0	0	0	0	0	0	0
OG_416b	-3.6	3.4	7	0	0	0	14	13	0	0	0	0
OG_4236	0	0	0	0	0	0	0	0	0	2.6	2.9	0
OG_4246a	0	0	0	0	0	0	-6.6	-6.2	0	0	0	0
OG_4246b	0	0	0	0	0	0	-6.6	-6.2	0	-2.5	0	0
OG_4311a	0	0	-2	0	0	0	-2.7	-2.4	0	0	0	0
OG_4311b	0	0	-2	0	0	0	-2.7	-2.4	0	0	0	-2.1
OG_4436	0	0	0	0	3.7	2.3	0	0	0	0	0	0
OG_450a	0	-2.9	-2.3	0	0	-2	0	0	0	0	0	0
OG_450b	0	-2.9	-2.3	0	-3.2	-3.1	0	0	0	0	0	0
OG_4654	0	0	0	0	0	0	0	0	0	-8.4	-9.4	0
OG_4658a	0	0	0	0	0	0	12	11	0	-4.5	-2.8	0
OG_4658b	4.5	0	-4.9	0	0	0	12	11	0	-4.5	-2.8	0
OG_4729a	0	2.8	3.2	0	0	-2.8	8.8	7.7	0	0	0	0
OG_4729b	0	2.8	3.2	0	0	-2.8	0	-7.6	-2.4	0	0	0
OG_4825a	-6.1	0	5.1	0	0	0	0	0	0	0	0	0
OG_4825b	-6.1	0	5.1	0	0	0	0	0	0	-3.2	-4.5	0
OG_4827a	2.2	0	0	0	0	0	4.6	6.8	2.2	0	0	0
OG_4827b	2.2	0	0	3.6	3.7	0	4.6	6.8	2.2	0	0	0
OG_4828	0	0	0	2.6	0	0	0	0	0	0	0	0
OG_4862a	2.4	0	-2.8	0	0	0	0	0	0	0	0	0
OG_4862b	2.4	0	-2.8	0	0	0	7.6	0	0	0	0	0
OG_4980a	-4.3	-4.3	0	-2.4	0	3.1	-6.3	-6.7	0	0	0	0
OG_4980b	-4.3	-4.3	0	-5.1	-3	2.1	-6.3	-6.7	0	0	0	0
OG_4984	0	0	0	-2	0	0	0	0	0	0	0	0
OG_5089a	0	0	2.3	0	0	0	0	0	0	0	0	0
OG_5089b	0	0	2.3	7.6	5.9	0	0	0	0	0	0	0
OG_5102a	-3.4	0	2.4	0	0	0	-9.6	-10	0	0	-2.7	0
OG_5102b	-3.4	0	2.4	0	-2	-3.6	-9.6	-10	0	0	-2.7	0
OG_5172a	0	0	0	0	0	0	0	0	0	-3.9	-3.9	0
OG_5172b	0	6.2	0	0	0	0	0	0	0	-3.9	-3.9	0
OG_5229	3.7	0	-3.1	0	0	0	0	0	0	0	0	0
OG_5235	-3.8	-4.9	0	0	0	0	0	0	0	0	0	0
OG_5254	0	0	0	0	0	0	0	-2.9	0	0	0	0
OG_5306a	-2.4	0	3.3	0	0	0	0	0	0	-2	-3.3	0
OG_5306b	-2.4	0	3.3	-2	-2.9	0	0	0	0	-2	-3.3	0
OG_5366a	-3.3	0	0	-3.3	-4.7	0	-3.9	-2.5	0	0	0	0
OG_5366b	-3.3	0	0	-3.3	-4.7	0	0	-3.7	-3	0	0	0
OG_5366c	-3.3	0	0	-3.3	-4.7	0	-3.9	-2.5	0	-5.3	-5	0
OG_5366d	-3.3	0	0	-3.3	-4.7	0	0	-3.7	-3	-5.3	-5	0
OG_5465	0	0	0	0	-2.4	0	0	0	0	0	0	0
OG_5468a	3.6	3.1	0	0	0	0	0	3.1	0	0	0	0
OG_5468b	0	3.1	2.7	0	0	0	0	3.1	0	0	0	0
OG_5649	2.3	0	-2.6	0	2.4	3	0	0	0	0	3.8	0
OG_57a	0	2.4	0	0	0	0	0	0	0	0	-4.1	0
OG_57b	-3.7	-12	-7.9	0	0	0	0	0	0	0	-4.1	0
OG_5702a	-9.4	0	8.7	0	0	0	14	7.6	-6.2	0	0	0
OG_5702b	-2	2	4.1	0	0	0	14	7.6	-6.2	0	0	0
OG_5706	-9.7	0	8.3	0	0	0	9.4	12	0	11	8	0
OG_5711a	0	-2.2	0	0	0	0	0	0	0	0	0	0
OG_5711b	0	-2.2	0	0	0	0	0	0	0	-2.1	0	0
OG_5794a	-6.8	-3.4	3.4	0	0	0	0	0	0	0	0	0
OG_5794b	-6.8	-3.4	3.4	0	0	0	3.7	0	0	0	0	0
OG_5850	0	0	0	0	0	0	0	-3.8	-2	0	0	0
OG_595a	0	-3.4	-5.2	4.4	0	0	0	0	0	-6.1	-3.9	2.2
OG_595b	0	-4.5	-5.6	-2.7	0	3	0	0	0	-6.1	-3.9	2.2
OG_6088a	-2.5	-3.7	0	-3.8	-2.7	0	0	0	0	-5.3	-5.8	0
OG_6088b	-2.5	-3.7	0	0	4.5	0	0	0	0	-5.3	-5.8	0
OG_6125a	-7.6	0	8.5	0	0	0	-3.5	-5	0	2.6	0	-2.9
OG_6125b	-7.6	0	8.5	2.7	0	-3.6	-3.5	-5	0	2.6	0	-2.9
OG_6176	6.9	4.1	-2.8	0	0	-2.1	0	0	0	0	0	0
OG_6236	3.4	0	-2.6	0	0	0	0	0	0	0	0	0
OG_6241	0	-3.7	-2.9	-2.7	-2.6	0	0	0	0	0	0	0
OG_6320	0	0	0	0	0	0	0	0	0	0	-8.7	0
OG_6426a	-5.2	0	4.3	3.6	4.4	0	-3.5	0	2.4	0	0	-2.1
OG_6426b	0	-5.2	-7	3.6	4.4	0	-3.5	0	2.4	0	0	-2.1
OG_6477	-2.4	0	0	0	0	0	-2.7	-3.5	0	0	0	0
OG_6533	0	0	0	0	0	0	6.7	0	0	0	0	0
OG_6533	0	0	0	0	0	0	6.7	0	0	0	0	0
OG_668	0	4.2	4.1	0	0	-3.1	17	11	0	0	0	0
OG_668	0	4.2	4.1	0	0	-3.1	17	11	0	0	0	0
OG_6732	0	0	0	0	-2.2	0	0	3.7	0	0	0	0
OG_6732	0	-2.5	-3.3	0	-2.2	0	0	3.7	0	0	0	0
OG_6762	2.6	-5.8	-8.3	0	0	0	2.1	3.5	0	-3.3	-3.2	0
OG_6762	2.6	-5.8	-8.3	0	0	0	2.1	3.5	0	-3.5	-2.8	0
OG_6804	0	0	0	0	0	0	-3	-3.7	0	0	0	0
OG_6804	0	0	0	0	0	4.2	-3	-3.7	0	0	0	0
OG_7032	0	-2.7	0	0	0	0	0	0	0	0	0	0
OG_7032	0	-2.7	0	0	0	0	0	0	0	0	0	0
OG_710	-5.3	0	3.8	0	0	0	0	0	0	0	0	0
OG_710	-5.3	0	3.8	0	-2.9	0	0	0	0	0	0	0
OG_711	-4.7	-4.8	0	0	0	0	0	0	0	0	0	0
OG_711	-4.7	-4.8	0	0	0	0	0	0	0	0	0	0
OG_7319	0	-2	0	0	0	0	0	0	0	0	-2.7	0
OG_7319	0	-2	0	0	0	0	0	0	0	0	-2.7	0
OG_7319	0	-2	0	0	0	0	0	0	0	0	-2.4	0
OG_7319	0	-2	0	0	0	0	0	0	0	0	-2.4	0
OG_7377	3.7	2.2	0	0	4	2.1	0	0	0	-3.8	-4.7	0
OG_7377	3.7	2.2	0	0	4	2.1	-2.6	0	0	-3.8	-4.7	0
OG_7381	5.8	10	0	0	0	0	0	0	0	0	0	0
OG_7381	5.8	10	0	0	0	0	-6.6	-7.3	0	0	0	0
OG_7451	6.7	0	-5.2	0	0	0	0	0	0	0	0	0
OG_7451	6.7	0	-5.2	5.3	2.8	-2.5	0	0	0	0	0	0
OG_7522	3	3.4	0	0	0	0	0	0	0	0	0	0
OG_7522	3	3.4	0	0	0	0	0	0	0	0	0	0
OG_7522	3	3.4	0	0	0	0	0	0	0	0	-7.5	-5.1
OG_7522	3	3.4	0	0	0	0	0	0	0	0	-7.5	-5.1
OG_7591	-3.2	0	0	0	0	0	0	0	0	-5.9	-5.1	0
OG_7591	0	-8.9	-3.2	0	0	0	0	0	0	-5.9	-5.1	0
OG_7591	-3.2	0	0	-4.6	-6.7	-2.1	0	0	0	-5.9	-5.1	0
OG_7591	0	-8.9	-3.2	-4.6	-6.7	-2.1	0	0	0	-5.9	-5.1	0
OG_764	-6	-2.1	3.9	-4.2	-5.9	0	0	0	0	-2.2	0	0
OG_764	-6	-2.1	3.9	-4.2	-5.9	0	0	-2.7	0	-2.2	0	0
OG_7679	0	0	0	0	-2.1	0	0	0	0	0	0	0
OG_7679	0	0	0	0	-2.1	0	0	0	0	3.6	2.6	0
OG_774	5.4	3.4	-2	11	11	0	0	0	0	6.1	3.8	-2.3
OG_774	5.4	3.4	-2	3.2	0	-3.6	0	0	0	6.1	3.8	-2.3
OG_7820	0	0	0	-6.2	-7.2	0	-5.3	-6.8	0	0	-3.3	-2.1
OG_7820	0	0	0	-6.2	-7.2	0	4.4	9.7	0	0	-3.3	-2.1
OG_7922	-6.9	-2.6	4.4	0	0	0	0	2.6	2.5	2.7	0	0
OG_7922	-6.9	-2.6	4.4	0	0	0	0	2.6	2.5	2.7	0	0
OG_8031	0	0	0	0	0	0	0	2.8	0	0	0	0
OG_8031	0	0	0	0	0	0	0	2.8	0	-2.5	-5	-2.5
OG_804	0	2.9	4.4	0	-2	0	7	0	0	0	0	0
OG_804	-5	-2.7	2.3	0	-2	0	7	0	0	0	0	0
OG_8095	0	0	0	0	0	0	0	-10	-5.3	0	0	0
OG_8095	0	0	0	0	0	0	0	-10	-5.3	0	0	0
OG_8105	2.6	8.3	0	0	0	0	5.3	7.4	0	-3.8	-4.5	0
OG_8105	2.6	8.3	0	0	0	0	5.3	7.4	0	-3.8	-4.5	0
OG_8150	-3.8	0	2	0	0	0	4.9	7	0	0	0	0
OG_8150	-3.8	0	2	0	0	0	4.9	7	0	0	0	0
OG_8280	0	0	0	-5.5	-3.1	2.4	2.2	2.7	0	0	0	0
OG_8280	0	0	0	-5.5	-3.1	2.4	2.2	2.7	0	0	0	0
OG_8348	-4.6	-3.9	0	0	0	0	0	0	0	0	0	0
OG_8348	-4.6	-3.9	0	0	0	0	0	0	0	0	0	0
OG_8348	-4.6	-3.9	0	0	0	0	0	0	0	0	0	0
OG_8348	-4.6	-3.9	0	0	0	0	0	0	0	0	0	0
OG_8370	-3.2	0	0	0	0	0	0	0	0	0	0	0
OG_8370	-3.2	0	0	0	0	0	0	0	0	0	-6.7	0
OG_8393	-4.6	-6	0	0	0	0	0	0	0	0	0	0
OG_8393	-4.6	-6	0	0	0	0	0	0	0	0	0	0
OG_8441	4	0	-2.7	-3.1	0	2.1	0	0	0	-4.2	-4.9	0
OG_8441	4	0	-2.7	-3.1	0	2.1	0	0	0	-4.2	-4.9	0
OG_8526	0	0	0	0	0	0	0	0	0	0	-3.8	-2.1
OG_8526	7.8	0	0	0	0	0	0	0	0	0	-3.8	-2.1
OG_8627	2.7	0	0	0	0	0	0	0	0	0	0	0
OG_8627	0	0	0	2	4	2	0	0	0	0	0	0
OG_8627	2.7	0	0	2	4	2	0	0	0	0	0	0
OG_8644	0	-3	-4.2	0	0	0	0	0	0	0	0	0
OG_8644	0	-3	-4.2	0	0	0	0	3.4	2	0	0	0
OG_8644	0	-3	-4.2	0	0	0	0	0	0	0	-2.4	0
OG_8644	0	-3	-4.2	0	0	0	0	3.4	2	0	-2.4	0
OG_8644	0	-3	-4.2	0	0	0	0	0	0	0	-7.5	-3.5
OG_8644	0	-3	-4.2	0	0	0	0	3.4	2	0	-7.5	-3.5
OG_8762	-2.6	0	0	0	0	0	0	0	2.5	0	0	0
OG_8762	-2.6	0	0	0	0	0	0	0	2.5	0	-2.3	0
OG_8771	2.3	0	0	0	0	-2.3	2.4	3.5	0	0	0	0
OG_8771	2.3	0	0	0	0	-2.3	2.4	3.5	0	-2.1	-4.2	-2.1
OG_8837	-4.9	-3.6	0	2	2.8	0	4.5	3	0	0	0	0
OG_8837	-4.9	-3.6	0	2	2.8	0	4.5	3	0	-5.7	-6	0
OG_8946	7.2	-2.2	-9.4	0	0	0	0	0	0	0	0	0
OG_8946	7.2	-2.2	-9.4	0	0	0	0	0	0	0	0	0
OG_9025	0	0	0	-3.2	-2.2	0	0	0	0	0	0	0
OG_9025	-3.5	0	0	-3.2	-2.2	0	0	0	0	0	0	0
OG_9292	2.8	4.3	0	0	0	0	0	0	0	3.7	4.6	0
OG_9292	2.1	-4.7	-6.9	0	0	0	0	0	0	3.7	4.6	0
OG_935	4.7	2.3	-2.3	0	0	0	0	0	0	0	0	0
OG_935	4.7	2.3	-2.3	0	0	0	8.2	9.7	0	0	0	0
OG_9374	2.8	0	-3.6	0	0	0	0	0	0	0	0	0
OG_9374	-5.8	5.3	11	0	0	0	0	0	0	0	0	0
OG_9432	-8.8	0	8.2	0	0	0	13	12	0	0	0	0
OG_9432	3.7	0	-4.5	0	0	0	13	12	0	0	0	0
OG_9433	-9.4	0	9	0	0	0	0	0	0	0	0	0
OG_9433	-9.4	0	9	0	0	0	0	0	0	0	0	0
OG_9461	0	-18	-12	0	0	0	0	0	0	0	0	0
OG_9461	0	-18	-12	0	0	0	0	0	0	0	0	0
OG_9491	3.2	3.1	0	0	0	0	0	0	0	0	0	0
OG_9491	3.2	3.1	0	0	2.7	0	0	0	0	0	0	0
OG_9523	-7.2	0	5.4	0	0	0	0	0	0	0	0	0
OG_9523	-7.2	0	5.4	0	0	-2.7	0	0	0	0	0	0
OG_9530	0	-7.2	0	0	0	0	0	0	0	0	0	0
OG_9530	0	-7.2	0	3.2	2.7	0	0	0	0	0	0	0
OG_9610	0	0	0	0	0	0	3.5	2.9	0	0	0	0
OG_9610	0	0	0	0	0	0	3.5	2.9	0	0	0	0
OG_9747	0	0	0	0	0	-2.3	0	0	0	0	0	0
OG_9747	0	-4.3	-5.3	0	0	-2.3	0	0	0	0	0	0
OG_9765	0	0	0	0	0	0	6.8	0	0	0	0	0
OG_9765	0	0	0	0	0	0	6.8	0	0	0	0	0
OG_9768	-2.5	-5.5	-3	0	0	0	-3.7	0	0	-2	-4.9	-2.9
OG_9768	-2.5	-5.5	-3	0	0	0	-3.7	0	0	-2	-4.9	-2.9
OG_9793	5.4	9.2	0	0	0	0	5.1	5.4	0	0	0	0
OG_9793	5.4	9.2	0	0	0	0	5.1	5.4	0	0	0	0
OG_9816	2.4	3.6	0	0	0	0	0	0	0	0	0	0
OG_9816	0	2	3.3	0	0	0	0	0	0	0	0	0
OG_9849	4.3	4.3	0	0	0	0	0	0	0	0	0	0
OG_9849	4.3	4.3	0	0	0	0	0	0	0	0	0	0
OG_9868	2.1	0	-2.5	0	-2.9	0	0	0	0	0	0	0
OG_9868	2.1	0	-2.5	0	-2.9	0	0	0	0	0	0	0
OG_9902	0	-4.2	-4.7	6.4	5	0	-3.9	-5.2	0	0	0	0
OG_9902	0	-4.2	-4.7	6.4	5	0	-3.9	-5.2	0	0	0	0
OG_9966	-2	0	0	3.9	3.8	0	0	0	0	0	0	0
OG_9966	-2	0	0	3.9	3.8	0	0	0	0	0	0	0
OG_1	0	0	0	0	0	0	-2	-3	0	0	0	0
OG_100	0	0	0	0	0	0	0	0	0	0	-2.4	0
OG_1000	0	0	0	0	0	0	4.7	0	-2.9	0	0	0
OG_10000	-3.3	-4.3	0	-2.4	-4.1	0	0	0	0	0	0	0
OG_10001	0	0	0	2	3.7	0	0	0	0	0	0	0
OG_10003	2.7	0	-2.4	0	0	0	0	0	0	0	0	0
OG_10004	2.3	0	0	0	0	0	0	0	0	0	0	0
OG_10005	0	-6.7	0	0	0	0	0	0	0	0	0	0
OG_10006	2.5	0	0	0	0	0	0	0	0	0	0	0
OG_10007	0	0	0	0	2.3	0	0	0	0	0	0	0
OG_10008	0	0	0	0	2	0	0	0	0	0	0	0
OG_10009	4	0	-2.5	0	-4.4	-3.5	4.2	-2.2	-6.3	0	0	0
OG_1001	0	0	0	0	-4.9	-3.8	0	0	0	0	0	0
OG_10010	0	-6.5	0	0	0	0	0	0	0	0	0	0
OG_10012	0	0	0	6.2	5.4	0	0	0	0	2.4	3.5	0
OG_10013	8.4	0	-7.7	0	0	0	0	0	0	0	0	0
OG_10015	-5	0	5.1	0	-2.5	-2.3	-6.5	-8.8	-2.3	0	0	0
OG_10016	-4.5	0	4.3	0	0	0	0	0	0	0	0	0
OG_10018	-2.6	-4	0	0	0	0	0	0	0	0	0	0
OG_1002	0	-5.1	-4.3	0	-6.3	-4.8	0	0	-2.4	0	-4.4	0
OG_10022	0	0	0	0	0	0	0	0	0	0	-4.4	0
OG_10023	0	0	0	0	0	0	5.4	7.5	0	-2.1	0	0
OG_10024	0	0	0	0	0	0	-6.6	-7.9	0	0	0	0
OG_10025	5.9	6.5	0	4	4.1	0	0	0	0	0	0	0
OG_10027	0	0	2.6	0	0	0	0	0	0	0	0	0
OG_10028	-3.1	0	2	0	0	0	0	0	0	0	0	0
OG_10029	9.1	4.5	0	0	0	0	0	0	0	0	0	0
OG_1003	0	-3.2	-2.1	0	0	0	0	0	0	-7.5	-6	0
OG_10031	-2	0	2.7	0	0	-2.1	0	0	0	0	0	0
OG_10033	0	0	0	-3.1	-4.6	0	0	0	0	0	0	0
OG_10034	-3.7	-3.9	0	0	0	0	0	0	0	0	0	0
OG_10035	-3	-2.6	0	0	-2	0	0	0	0	0	0	0
OG_10037	2.8	-4.7	-7.5	5.4	5.7	0	0	0	0	0	0	0
OG_10038	0	0	-2.3	2.5	2.9	0	0	0	0	0	0	0
OG_1004	3.2	0	-3.3	0	2.9	2.2	3.3	2.6	0	0	0	0
OG_10041	0	-4.8	-7.4	0	0	0	0	0	0	0	0	0
OG_10042	4.2	0	-5.4	0	0	0	0	0	0	0	0	0
OG_10043	-4.2	0	2.2	0	-2.5	-2.3	0	0	0	0	0	0
OG_10046	0	0	0	0	0	0	-6	-3.3	2.6	0	4.2	2.3
OG_10047	0	0	0	0	0	0	0	0	0	0	-2.1	-2.8
OG_10049	0	0	0	0	0	0	8.5	7.4	0	0	0	0
OG_1005	0	0	0	0	-2.1	0	2	0	0	0	0	0
OG_10050	0	0	0	0	0	0	0	0	-2	0	0	0
OG_10053	6	7.1	0	9.6	9.4	0	0	0	0	0	0	0
OG_10055	-2.1	-4.3	-2.2	3.2	2	0	0	0	0	0	0	0
OG_10056	-3.6	2.2	5.9	0	0	0	0	0	0	0	0	0
OG_10059	0	0	0	0	0	0	0	-2.4	0	0	0	0
OG_1006	0	0	0	0	0	0	-2.7	-2.9	0	-2.2	0	0
OG_10060	2.1	0	-3.8	0	0	0	0	0	0	0	0	0
OG_10061	0	0	0	0	2.1	0	0	0	0	0	0	0
OG_10063	-3	-4.7	0	0	0	0	0	0	0	0	0	0
OG_1007	0	0	0	0	0	0	0	-2.4	0	0	0	0
OG_10073	0	0	2	-2.7	-3.5	0	0	0	0	0	0	0
OG_10074	-7	-5	2	0	0	0	0	0	0	0	0	0
OG_10076	-4.1	-4	0	0	3.3	0	0	0	0	0	0	0
OG_10077	-3.3	0	3.4	0	-2.8	-3.3	0	0	0	0	0	0
OG_10078	0	0	0	2.3	2.1	0	0	0	0	0	0	0
OG_10079	0	0	0	0	4.9	3.1	0	0	0	0	-2.1	0
OG_10081	3.6	3.6	0	0	-3.7	0	0	0	0	0	0	0
OG_10082	-3.8	-2.5	0	0	0	-2.2	0	0	0	0	0	0
OG_10083	0	0	0	0	0	0	3.4	0	-3.4	0	0	0
OG_10086	0	0	2.3	0	0	0	0	0	0	0	0	0
OG_10088	-2.4	0	0	0	-2.2	0	0	0	0	0	-2.1	0
OG_1009	-4.3	0	3.2	0	0	0	-2.8	-4.2	0	0	0	0
OG_10093	2.2	0	-3.4	0	0	0	0	0	0	0	0	0
OG_10094	-7	-7.3	0	0	3.5	4.1	0	0	0	0	0	0
OG_10095	0	-6.7	0	0	-3.2	0	0	0	0	0	0	0
OG_10096	0	0	0	2.6	0	0	0	0	0	0	0	0
OG_101	0	0	0	0	0	0	0	-2.1	0	0	0	0
OG_10101	-2.7	0	2.6	0	0	0	0	0	0	0	0	0
OG_10104	0	0	0	-2.7	-6.8	-4.1	0	0	0	0	0	0
OG_10106	3.7	0	-4.9	0	0	0	0	0	0	0	0	0
OG_10107	0	0	0	-4.1	-3.6	0	0	0	0	0	0	0
OG_10108	0	0	0	-8.5	-3.4	5.1	0	0	0	0	0	0
OG_10110	0	0	0	4.3	4.4	0	0	0	0	0	0	0
OG_10113a	-3.9	-7.5	-3.6	0	0	0	0	0	0	-6.2	-4.1	2.1
OG_10113b	-3.9	-7.5	-3.6	-2.5	2	4.5	0	0	0	-6.2	-4.1	2.1
OG_10115	0	0	0	0	0	0	5.7	5.6	0	0	0	0
OG_10116	0	0	0	5.7	4.2	0	0	0	0	0	0	0
OG_10118	0	0	0	6.2	7	0	0	0	0	0	0	0
OG_10119	0	0	0	6	8.6	2.5	-4.4	-7.4	-3.1	0	0	0
OG_10122	2.1	0	0	0	0	0	0	0	0	0	0	0
OG_10126	0	-2	0	0	0	0	0	0	0	0	0	0
OG_10128	2.8	0	-3	0	0	0	-5.9	-7.3	0	0	0	0
OG_10129	-2.6	0	0	-2.1	-4.3	-2.2	-6.9	-9.1	-2.2	0	0	0
OG_1013	0	0	2	0	0	0	0	-2	0	0	0	0
OG_10131	0	0	0	0	0	0	0	3.3	2	0	0	0
OG_10133	-4.1	-5.1	0	-3.8	0	2.2	0	0	0	0	0	0
OG_10134	-4	0	2.1	2.7	0	-2.6	0	0	0	0	0	0
OG_10135	-3.5	0	0	0	0	0	0	0	0	0	0	0
OG_10137	0	0	0	0	0	0	0	-4.4	0	0	0	0
OG_10138	-2.8	-8	-5.2	-5	-6.7	0	0	-7.3	0	-5.4	-8.4	-2.9
OG_10145	0	0	0	-2.9	-2.5	0	0	0	0	0	0	0
OG_10147	-2.2	0	3.6	0	0	0	0	0	0	0	0	0
OG_10148	-2	0	0	0	0	0	0	0	0	0	0	0
OG_10149	0	0	0	0	2	0	0	0	0	0	0	0
OG_1015	4.1	0	-2.7	0	0	0	0	0	0	0	0	0
OG_10150	0	0	2	0	0	0	0	0	0	0	0	0
OG_10152	0	-4.1	-4.5	0	0	0	0	0	0	0	0	0
OG_10154	3.1	-3.9	-7	7.5	7.7	0	0	0	0	0	0	0
OG_10155	-2.1	0	2.2	0	0	0	8	6.9	0	0	0	0
OG_10156	0	0	0	3	0	0	0	0	0	0	0	0
OG_10158	2.8	0	-2.6	0	0	0	0	0	0	0	0	0
OG_10160	0	0	0	0	0	0	0	-7.3	-2.2	0	0	0
OG_10162	-5.1	0	5.7	0	2.2	0	0	0	0	0	0	0
OG_10163	-3.8	-2	0	0	0	0	0	0	0	0	0	0
OG_10164	0	0	0	0	3.2	0	0	0	0	0	0	0
OG_10165	0	0	0	4.5	5.9	0	0	0	0	0	0	0
OG_10166	3.4	3.2	0	3.9	3.5	0	0	0	0	-2	0	0
OG_10168	0	0	0	-2.6	0	0	0	-2.1	0	0	0	0
OG_10169	-2.9	0	0	0	0	0	3.3	2.8	0	0	0	0
OG_1017	-3.2	0	3.8	0	0	0	0	-4.4	-2.2	0	0	0
OG_10171	-3.7	-2.6	0	0	0	0	0	0	0	0	0	0
OG_10172	0	0	-2	4.5	4.7	0	6.6	7.1	0	0	0	0
OG_10173	-3.5	-3.7	0	0	0	0	-5.1	-3.8	0	0	0	0
OG_10174	-5.6	-15	-9	0	0	0	0	0	0	0	0	0
OG_10175	-6.7	-19	-12	0	0	0	0	0	0	0	0	0
OG_10176	-7.6	-18	-10	0	0	0	-3.9	-6.4	-2.5	0	0	0
OG_10177	3.4	4.6	0	0	0	0	0	0	0	0	0	0
OG_10178	0	0	0	0	0	0	-10	-11	0	0	0	0
OG_10180	0	0	0	0	0	0	0	0	0	-3.4	-3.8	0
OG_10181	4.5	0	-5.7	0	0	0	0	0	0	0	0	0
OG_10182	2.1	3.5	0	0	0	0	7.5	6.4	0	0	0	0
OG_10183	0	0	0	0	0	0	0	0	0	-6.8	-5	0
OG_10185	-7.4	-10	-2.6	0	0	0	0	0	0	-2.7	-3.4	0
OG_10186	5.3	0	-5.8	0	0	0	0	2.5	0	0	0	0
OG_10187	0	-8.2	-7.7	0	0	0	0	0	0	0	0	0
OG_10191	0	0	0	0	0	0	0	-2.5	0	0	0	0
OG_10192	0	0	0	0	0	0	9.2	3.4	0	0	0	0
OG_10194	0	0	0	0	0	0	0	0	0	3.2	0	0
OG_10195	0	0	0	-3.4	-3.6	0	0	0	0	0	0	0
OG_10196	0	0	0	0	0	0	-5.1	-8.7	-3.5	0	0	0
OG_10198	0	3.9	2.1	0	0	0	0	0	0	0	0	0
OG_102	5.3	2.1	-3.2	0	0	0	0	0	0	4	7.4	3.5
OG_10201	-2.1	-13	-11	0	0	0	6.8	11	0	0	0	0
OG_10202	0	0	0	0	0	0	0	-2.6	-2.7	0	0	0
OG_10205	0	0	0	0	0	0	-4.1	-3.6	0	0	0	0
OG_10206	2.7	0	0	0	0	0	0	0	0	0	0	0
OG_10207	3.3	2.5	0	0	0	0	0	0	0	0	0	0
OG_10208	0	0	0	0	0	0	0	2.3	0	0	0	0
OG_10209	0	0	0	0	0	0	11	6.1	0	0	0	0
OG_1021	0	0	0	-2.7	0	0	0	0	0	0	0	0
OG_10210	6.8	0	-8.1	0	0	0	13	10	-2.2	0	0	0
OG_10211	6.3	0	0	0	0	0	0	0	0	0	0	0
OG_10212	0	-4.7	-4.7	0	0	0	0	0	0	0	0	0
OG_10213	0	-2.6	0	0	0	0	0	0	0	0	0	0
OG_10214	0	0	0	-2.7	-5	-2.4	0	0	0	0	0	0
OG_10215	-5.7	-3	2.7	0	0	0	0	0	0	0	0	0
OG_10216	0	0	-2.1	0	0	0	10	5.8	0	0	0	0
OG_10218	2.2	6.6	4.4	0	0	0	12	10	0	0	0	0
OG_10219	0	0	0	0	0	0	2.5	4.9	2.4	0	0	0
OG_1022	0	2.1	0	-2.4	-2.8	0	-2.3	-2.9	0	0	0	0
OG_10220	0	0	0	0	0	0	3.2	5.4	2.1	0	0	0
OG_10221	-2.1	-3.1	0	0	0	0	0	0	0	0	0	0
OG_10225	0	0	0	0	0	0	-2.7	-2.4	0	0	0	0
OG_10226	0	0	0	0	0	0	2.8	0	-3.4	0	0	0
OG_10229	0	0	0	0	0	0	6.3	9.4	0	0	0	0
OG_1023	-3.7	-3.4	0	-5.1	0	4.5	-8.5	-7.4	0	-3.4	-4.4	0
OG_10230	2.6	3.7	0	0	0	0	-5	-7.4	-2.4	0	0	0
OG_10231	0	0	0	0	0	0	-5.2	-5.6	0	0	-2	0
OG_10232	0	0	0	0	0	0	4.3	6.4	0	0	0	0
OG_10233	-2.1	0	2.1	0	0	0	0	0	0	-3.8	-4	0
OG_10234	3.3	7	0	0	0	0	0	0	0	0	0	0
OG_10235	0	0	0	0	0	0	0	0	0	0	-2.6	0
OG_10236	-4.5	-4.6	0	0	0	0	0	0	0	0	0	0
OG_10237	0	3.6	0	0	0	0	0	0	0	0	0	0
OG_10238	0	0	0	-4.6	0	3.2	7.3	6.2	0	0	0	0
OG_1024	0	0	0	0	0	0	0	-2.2	0	0	2.2	0
OG_10241	-5.3	0	4.6	0	0	0	0	0	0	0	0	0
OG_10242	0	0	0	0	0	0	3.2	0	-3.8	0	0	0
OG_10245	0	0	0	0	0	0	-2.9	-6.8	-3.9	0	0	0
OG_10246	0	0	0	-2.6	-3.8	0	0	0	0	0	0	0
OG_10247	-4.8	-4.7	0	0	0	0	-5	-5.5	0	0	0	0
OG_1025	-2	-3.7	0	-2.1	-3.9	0	0	-3.6	-2	-2.8	-2.1	0
OG_10250	0	0	0	0	0	0	5.1	3.4	0	0	0	0
OG_10251	0	-2.2	0	0	0	0	0	0	0	0	0	0
OG_10252	0	6.2	5.2	0	0	0	0	0	0	0	0	0
OG_10255	0	-2.4	-2.2	0	0	0	0	0	0	0	0	0
OG_10256	0	0	0	0	0	0	0	-3	0	0	0	0
OG_10259	0	0	0	0	0	0	-2.8	-3.5	0	0	-2.5	0
OG_1026	2	0	0	0	0	0	0	0	0	0	0	0
OG_10260	-6.8	-6.2	0	0	0	0	0	0	0	0	0	0
OG_10261	-6.3	-2.2	4.2	0	0	0	0	0	0	0	0	0
OG_10262	-3.6	0	2.2	0	0	0	8.8	7.7	0	0	0	0
OG_10263	-8.5	0	9.1	0	0	0	0	-2.1	0	0	0	0
OG_10264	2.8	5.4	2.7	0	0	0	0	0	0	0	0	0
OG_10265	5.8	7.9	2.2	0	0	0	0	0	0	0	0	0
OG_10266	7	8	0	0	0	0	0	-4.1	-2.4	0	0	0
OG_10267	0	4.2	5.6	0	0	0	0	0	0	0	0	0
OG_10268	0	5.6	6.2	0	0	0	0	0	0	0	0	0
OG_10269	0	0	0	3.2	0	0	0	0	0	0	0	0
OG_10274	0	0	0	0	0	0	6.9	10	0	0	0	0
OG_10276	0	0	0	0	0	0	16	12	0	5.4	8.3	2.9
OG_10278	-2.7	-2.6	0	0	0	0	-2.2	-3.3	0	0	0	0
OG_10279	0	0	0	0	0	0	0	-2.7	-3.1	0	0	0
OG_10281	-3.4	0	3.8	0	0	0	-5.2	-7.8	-2.6	0	0	0
OG_10283	4.5	3.2	0	0	0	0	0	0	0	0	0	0
OG_10284	0	0	0	0	-3.6	-2.1	0	0	0	0	0	0
OG_10285	-7.2	-3.6	3.7	0	0	0	0	0	0	0	0	0
OG_10286	0	0	0	-7.9	-6.4	0	0	0	0	0	0	0
OG_10289	0	0	0	0	0	0	0	2.3	0	0	0	0
OG_1029	0	0	0	0	0	0	2	0	0	0	0	0
OG_10291	0	0	0	0	0	0	0	0	0	0	-3.2	0
OG_10292	0	0	0	0	0	0	6.7	0	0	0	0	0
OG_10293	0	0	0	0	-2.1	0	-3.9	-4.9	0	0	0	0
OG_10294	0	0	0	0	0	0	0	0	0	-12	-12	0
OG_10295	0	0	0	0	0	0	8.9	7.9	0	0	0	0
OG_10296	0	0	0	0	0	0	-8.6	-9.9	0	0	0	0
OG_10298	0	0	0	4.1	4.2	0	0	0	0	0	0	0
OG_103	0	-6.1	-7.8	4.3	7.3	3	0	0	0	-5.2	-4.7	0
OG_1030	0	0	0	0	0	0	-2.1	-2.7	0	0	0	0
OG_10300	0	0	0	2.5	0	-2.4	0	0	0	0	0	0
OG_10301	0	0	0	-2.3	-3.7	0	-4.1	-5.3	0	3.8	3.5	0
OG_10302	0	0	0	0	0	0	2.9	4	0	0	0	0
OG_10303	0	0	0	0	0	0	0	0	0	0	-2.5	-2.5
OG_10308	0	0	0	3.5	3.1	0	0	0	0	0	0	0
OG_10312	0	0	0	2.4	0	0	0	0	0	0	0	0
OG_10314	0	0	0	0	0	0	-3.6	-5.1	0	0	-4.4	-4
OG_10315	0	0	0	0	0	0	0	0	0	0	-2.9	0
OG_10316	0	0	0	0	0	0	0	0	0	3.8	3.3	0
OG_10321	0	0	0	-4.9	-5.5	0	2.5	2.2	0	0	0	0
OG_10322	0	0	0	0	-3.7	0	0	0	0	0	0	0
OG_10323	0	0	0	-2.8	-2.8	0	0	0	0	0	0	0
OG_10328	0	0	0	6.8	7.3	0	0	0	0	-4.2	-5.9	0
OG_10329	0	0	0	5.1	7.6	2.5	0	0	0	0	0	0
OG_1033	0	0	0	0	-3.9	-3.4	0	0	0	0	0	0
OG_10335	0	0	0	-7.6	-3.1	4.6	7.1	12	0	0	0	0
OG_10336	0	0	0	0	0	0	3.9	2.8	0	0	0	0
OG_10337	0	0	0	0	0	0	5.1	0	-4.1	0	0	0
OG_10338	0	0	0	0	0	0	2.1	2.9	0	0	3.7	0
OG_10342	0	0	0	-7	0	5.7	0	0	0	-3.6	-2.3	0
OG_10343	0	0	0	-4.5	-3.1	0	0	0	0	-7.6	-7.5	0
OG_10346	0	0	0	0	0	0	0	0	0	0	-2.1	0
OG_10348	0	0	0	0	0	0	0	-4.5	-3.9	0	0	-2.4
OG_10351	0	0	0	0	-4.8	-4.5	0	0	0	0	0	0
OG_10352	0	0	0	0	0	0	13	10	-3.1	2.3	0	0
OG_10353	0	0	0	-3	-6.4	-3.4	0	0	0	0	0	0
OG_10354	0	0	0	0	0	0	0	0	0	0	-2.7	0
OG_10355	0	0	0	0	2.4	0	0	0	0	0	-2.1	0
OG_10356	0	0	0	0	0	0	-2.8	-2.9	0	0	0	0
OG_10357	0	0	0	0	0	0	0	0	0	2.2	0	0
OG_1036	4.3	0	-3.8	0	0	0	0	0	0	0	0	0
OG_10362	0	0	0	-2.9	-2.9	0	4.3	4.7	0	0	0	0
OG_10363	0	0	0	0	0	0	0	0	0	-2.1	0	0
OG_10364	0	0	0	-2.1	0	0	-2.1	-4.3	-2.2	0	0	0
OG_10365	0	0	0	0	0	0	6.5	0	0	0	0	0
OG_10366	0	0	0	-2.2	3.7	5.9	0	0	0	-2.9	-4.1	0
OG_10367	0	0	0	0	2.2	0	2.4	2.7	0	0	0	0
OG_10368	0	0	0	3.2	3.3	0	0	-2.8	-4.2	-2.4	-2.5	0
OG_1037	0	0	0	0	0	0	0	-2	0	0	0	0
OG_10370	0	0	0	-4.2	-3	0	0	0	0	0	0	0
OG_10375	0	0	0	0	0	0	2.7	3.3	0	0	0	0
OG_10376	0	0	0	-2.3	-4	0	0	0	0	0	0	-2.8
OG_10377	0	0	0	2.6	0	0	0	0	0	0	0	0
OG_10378	0	0	0	-4.2	-5	0	-4.3	0	0	0	0	0
OG_1038	2.8	0	0	5.8	4.9	0	0	0	0	3	4	0
OG_10383	0	0	0	0	0	0	0	-5.4	-5.8	-5.3	-6.8	0
OG_10384	0	0	0	-4.3	-3.6	0	-2.1	-2.8	0	-2.2	0	0
OG_10385	0	0	0	0	0	0	0	-3.8	-3.5	-4.8	-3.6	0
OG_10386	0	0	0	-4.6	0	3.2	0	0	0	0	0	0
OG_10389	0	0	0	0	0	0	3.4	0	0	-3.3	-2.6	0
OG_1039	6.4	0	0	0	0	0	-4.6	-6.7	-2.1	0	0	0
OG_10391	0	0	0	0	0	0	2.8	0	0	0	-2.5	-2
OG_10393	0	0	0	0	0	0	3.4	3.4	0	0	0	0
OG_10394	0	0	0	0	-3.6	-2.5	0	0	0	0	0	0
OG_10395	0	0	0	0	0	0	0	0	0	-3.1	-2.3	0
OG_10396	0	0	0	-3.7	-3	0	0	0	0	0	0	0
OG_10399	0	0	0	0	0	0	0	0	0	-3.3	-4.9	0
OG_1040	0	0	0	6.7	4	-2.7	0	0	-2	0	0	0
OG_10400	0	0	0	-8.1	0	7.8	-3.6	-2.7	0	-8.6	2.6	11
OG_10403	0	0	0	0	0	-2.8	-2.4	-3.2	0	0	-3.6	-2.3
OG_10404	0	0	0	2.7	3.3	0	2	0	-2.2	0	0	-2.2
OG_10405	0	0	0	-3.8	0	4.1	0	0	0	-7.5	0	4.5
OG_10407	0	0	0	0	0	0	0	0	0	-5.8	-6.7	0
OG_10408	0	0	0	0	0	0	0	0	0	-4.2	-3.4	0
OG_10409	0	0	0	0	2.4	0	0	0	0	-3.5	-3.3	0
OG_10410	0	0	0	-6.3	-4.5	0	0	0	0	-2.8	-2.6	0
OG_10411	0	0	0	0	0	0	0	0	0	-2.5	-3.3	0
OG_10412	0	0	0	0	2.8	3	0	0	0	0	0	0
OG_10414	0	0	0	4.8	4.9	0	0	0	0	0	0	0
OG_10415	0	0	0	0	3.2	0	0	0	0	0	0	0
OG_10419	0	0	0	0	0	0	-4.5	-3.2	0	0	-2.4	0
OG_10420	0	0	0	0	0	0	-9.8	-9.7	0	0	0	0
OG_10421	0	0	0	0	0	0	-4.9	-5.3	0	0	2.3	0
OG_10423	0	0	0	-5.8	0	5.4	0	0	0	0	0	0
OG_10426	0	0	0	-6.8	-2.6	4.2	0	0	0	-12	-10	0
OG_10427	0	0	0	0	0	0	0	0	0	0	2	0
OG_10428	0	0	0	0	0	0	2.9	0	0	0	0	0
OG_10430	0	0	0	0	0	0	-5.9	-9.2	-3.3	-5.5	-10	-4.7
OG_10431	0	0	0	0	0	0	6.6	2.6	-4	-3.8	-6.6	-2.7
OG_10432	0	0	0	0	0	0	6.2	2.4	-3.9	0	0	0
OG_10434	0	0	0	0	0	0	8.9	4.7	0	0	0	0
OG_10435	0	0	0	0	0	2.2	2.6	3.2	0	0	0	0
OG_10436	0	0	0	0	-3	-2.3	-6	-7.8	0	0	0	0
OG_10438	0	0	0	0	0	0	0	0	0	-2.9	0	0
OG_10439	0	0	0	0	0	0	0	0	0	-8.5	-3.6	4.9
OG_1044	0	0	0	0	0	0	0	0	0	3.9	3	0
OG_10441	0	0	0	0	0	0	2.6	4.6	0	5	0	-3.2
OG_10446	0	0	0	-4.2	-6.6	-2.3	0	0	0	0	0	0
OG_10447	0	0	0	2.4	2.3	0	0	0	0	0	0	0
OG_10448	0	0	0	0	0	0	0	0	0	2.4	2.7	0
OG_10449	0	0	0	0	0	0	0	0	0	-8.8	-6.6	2.2
OG_10452	0	0	0	0	0	0	2.5	2.7	0	0	0	0
OG_10454	0	0	0	-3.2	-6.4	-3.3	-4.1	-4.1	0	0	0	0
OG_10455	0	0	0	0	0	0	0	0	0	0	-4.6	-3.8
OG_10456	0	0	0	0	-4.1	-2.6	0	0	0	0	0	0
OG_10457	0	0	0	0	0	0	4.3	5.7	0	3.7	4.1	0
OG_10458	0	0	0	-2.1	0	2.8	0	0	0	0	0	0
OG_10459	0	0	0	5.4	0	-4.5	0	0	0	0	0	0
OG_10460	0	0	0	3.2	0	-2.1	0	0	0	0	0	0
OG_10461	0	0	0	0	0	0	0	0	0	0	4.5	2.8
OG_10462	0	0	0	-9.1	0	8.2	0	0	0	0	0	0
OG_10463	0	0	0	0	-3.8	-4	0	0	0	0	0	0
OG_10464	0	0	0	0	0	0	0	0	0	0	-2.2	0
OG_10467	0	0	0	0	0	0	0	0	0	2.8	3.2	0
OG_10468	0	0	0	0	0	-2.2	0	0	0	0	0	0
OG_10473	0	0	0	0	3.5	0	0	0	0	0	0	0
OG_10474	0	0	0	-3	0	0	0	0	0	0	0	0
OG_10476	0	0	0	6.6	7.9	0	0	0	0	0	0	0
OG_10477	0	0	0	0	0	0	2	2.5	0	0	0	0
OG_10478	0	0	0	2.6	2.4	0	0	0	0	-2	-2.6	0
OG_10479	0	0	0	0	0	0	0	0	0	-7.2	-7.9	0
OG_10481	0	0	0	0	0	0	0	0	0	3.2	0	-2.3
OG_10482	0	0	0	-3.2	-4.3	0	0	0	0	0	0	0
OG_10483	0	0	0	0	0	0	0	0	0	2.3	2.4	0
OG_10484	0	0	0	0	0	0	0	0	0	-3.1	-4.9	0
OG_10485	0	0	0	0	0	0	0	0	0	0	0	-2.8
OG_10487	0	0	0	0	0	0	9.3	11	0	4.1	3.5	0
OG_10488	0	0	0	0	0	0	2	2.2	0	0	0	0
OG_1049	0	0	0	0	0	0	0	0	0	2.2	0	0
OG_10490	0	0	0	0	-2.9	-2	0	0	0	0	0	0
OG_10494	0	0	0	0	0	0	0	0	0	0	-2.9	0
OG_105	0	0	0	0	0	0	0	2.2	0	0	2.5	2.1
OG_1050	0	0	0	0	0	0	0	0	0	2.1	2	0
OG_10500	0	0	0	0	0	0	0	0	0	-3.5	-2.3	0
OG_10501	0	0	0	0	0	0	11	10	0	0	0	0
OG_10502	0	0	0	0	0	0	9.4	11	0	0	0	0
OG_10503	0	0	0	0	3.6	4.7	0	0	0	0	0	0
OG_10504	0	0	0	0	0	0	10	11	0	-4.3	-2.8	0
OG_10507	0	0	0	0	0	0	0	2.3	0	0	0	0
OG_10508	0	0	0	0	0	0	8.8	7.3	0	4.3	4.9	0
OG_10509	0	0	0	2.6	0	0	7.7	5.2	-2.5	0	0	0
OG_10511	0	0	0	0	0	0	0	0	0	-3.1	-3.7	0
OG_10514	0	0	0	0	0	0	4.4	2.9	0	-4.2	0	0
OG_10515	0	0	0	3.6	4.5	0	-3.8	-2.9	0	0	0	0
OG_10516	0	0	0	0	0	0	-3	-4.1	0	0	-2	0
OG_10519	0	0	0	0	0	0	0	0	0	-4.2	-5.3	0
OG_10520	0	0	0	0	0	0	7.3	0	0	0	0	0
OG_10522	0	0	0	-2.5	-5.1	-2.6	0	0	0	0	0	0
OG_10524	0	0	0	0	0	0	4.5	6.5	0	8.1	8.1	0
OG_10526	0	0	0	-3.5	0	0	0	0	0	-6.8	-6	0
OG_10527	0	0	0	0	0	0	0	0	0	-3	-3.5	0
OG_10528	0	0	0	0	0	0	0	0	0	-5.7	-6.2	0
OG_10529	0	0	0	0	3.5	3.8	0	0	0	-6.5	0	3.8
OG_10530	0	0	0	0	0	0	0	0	0	-5.5	0	2.8
OG_10531	0	0	0	-5.1	-5.2	0	0	0	0	0	0	0
OG_10537	0	0	0	0	-2.7	-2.1	0	0	0	0	-8.4	-2.8
OG_10538	0	0	0	0	0	0	0	0	0	-2.1	0	0
OG_1054	0	0	-2	-2.4	-4.5	-2.1	0	0	0	0	0	0
OG_10540	0	0	0	0	-3.5	-2.8	0	0	0	2.7	3.6	0
OG_10541	0	0	0	0	0	0	0	0	0	0	-3.5	-2.2
OG_10542	0	0	0	0	0	0	11	9	0	0	0	2
OG_10544	0	0	0	0	0	0	0	0	0	-10	-5.4	4.8
OG_10548	0	0	0	0	0	0	-2.3	0	0	0	-4.4	-2.1
OG_10549	0	0	0	0	0	0	-5.3	-5.4	0	0	0	0
OG_10550	0	0	0	-2.1	0	2.3	4.2	7.1	0	0	0	0
OG_10551	0	0	0	0	0	0	0	0	0	-4.7	-3.9	0
OG_10552	0	0	0	6.5	5.3	0	0	0	0	6.7	7.9	0
OG_10553	0	0	0	0	-2.3	0	0	0	0	0	0	0
OG_10554	0	0	0	-2	0	0	0	0	0	0	0	0
OG_10555	0	0	0	0	0	0	0	0	0	4.3	6.5	0
OG_10556	0	0	0	-6	0	4	0	0	0	0	0	0
OG_10558	0	0	0	0	0	0	0	0	0	0	-2.5	0
OG_10559	0	0	0	0	0	0	-9.6	-14	-4.2	6.5	6	0
OG_1056	0	0	0	0	0	0	0	0	0	-2.8	-3.4	0
OG_10560	0	0	0	0	0	0	-3.8	0	0	3.6	6	2.4
OG_10561	0	0	0	-3.6	0	0	0	0	0	0	0	3
OG_10562	0	0	0	0	0	0	-5.7	-6.1	0	0	0	0
OG_10568	0	0	0	0	0	0	-2.2	0	0	0	0	0
OG_10569	0	0	0	0	0	0	0	0	0	-7.6	-7.6	0
OG_10571	0	0	0	5	3.3	0	0	0	0	0	0	0
OG_10572	0	0	0	0	0	0	0	0	0	-3.1	-6	-3
OG_10573	0	0	0	0	0	0	7	7.5	0	0	0	0
OG_10574	0	0	0	-4.8	0	3	0	0	0	0	0	0
OG_10577	0	0	0	0	0	0	6.9	7.9	0	0	0	0
OG_10580	0	0	0	2.9	4	0	0	0	0	0	0	0
OG_10581	0	0	0	-3.7	-2.6	0	0	0	0	0	0	0
OG_10583	0	0	0	0	0	0	0	0	0	0	4.3	3.6
OG_10584	0	0	0	0	0	0	6.8	9.9	0	0	0	0
OG_10586	0	0	0	7.1	6.5	0	15	11	0	10	10	0
OG_10587	0	0	0	6.3	6.5	0	5.2	3.7	0	0	3.5	0
OG_10589	0	0	0	0	0	0	0	0	0	-2	0	0
OG_1059	0	-2.2	0	0	0	0	-2.6	-3.4	0	0	0	0
OG_10590	0	0	0	6.6	6.8	0	9.7	4.4	0	2.6	3.1	0
OG_10591	0	0	0	0	0	0	0	0	0	0	-2.1	-2
OG_10592	0	0	0	0	-3	-2.7	0	0	0	0	0	0
OG_10593	0	0	0	0	-2.3	0	3	4	0	0	0	0
OG_10594	0	0	0	0	0	0	0	3.1	0	0	0	0
OG_10596	0	0	0	0	0	0	5	6.2	0	3.2	3.2	0
OG_10597	0	0	0	0	0	0	-5.5	-4.5	0	-2.7	-3.6	0
OG_10598	0	0	0	0	-3.6	0	0	0	-2.2	2.4	0	0
OG_10599	0	0	0	0	-4.4	-2.7	-5.5	-7.8	-2.3	0	0	0
OG_10600	0	0	0	0	0	0	0	4.1	2.6	0	0	0
OG_10601	0	0	0	0	0	0	0	2.5	0	0	0	0
OG_10603	0	0	0	-2.3	-4.5	-2.2	0	-2.5	-2.9	0	0	0
OG_10604	0	0	0	0	0	0	12	12	0	0	0	0
OG_1061	2.2	0	0	0	0	0	0	0	0	0	0	0
OG_10610	0	0	0	0	0	0	0	0	0	-2.7	0	0
OG_10611	0	0	0	0	0	0	-9.8	-12	-2.4	0	0	0
OG_10612	0	0	0	2.6	2.6	0	2.6	2.8	0	0	0	0
OG_10614	0	0	0	-4.3	-6.5	-2.2	-2.8	-2.2	0	-5.4	-4.1	0
OG_10615	0	0	0	-2.5	-4.7	-2.1	-4.8	-3.4	0	-4.3	0	3.6
OG_10616	0	0	0	0	0	0	7.9	8.9	0	0	2.5	2
OG_10618	0	0	0	0	0	0	0	0	0	0	-3.3	0
OG_10619	0	0	0	0	-3.2	-3.5	0	-3.7	-2.4	-2.2	0	0
OG_1062	2.3	0	0	-2.6	-2	0	0	0	0	0	0	0
OG_10621	0	0	0	0	0	0	0	-2.2	0	0	0	0
OG_10622	0	0	0	0	0	0	0	0	0	-4.5	-5	0
OG_10623	0	0	0	4.4	0	-2.7	0	0	0	2.9	0	0
OG_10626	0	0	0	0	0	0	0	0	0	-3.5	-3.9	0
OG_10627	0	0	0	3.8	0	-2.6	3.5	3.4	0	0	0	0
OG_10628	0	0	0	-6.2	0	5.4	0	2.3	0	-3.1	0	3.3
OG_1063	0	0	0	-4	-4.2	0	-5	-4.4	0	-4.2	-4.5	0
OG_10630	0	0	0	0	0	0	0	0	0	-4.2	-6.1	0
OG_10637	0	0	0	-6.5	-5.7	0	-2.6	-2.4	0	-3.7	-6.4	-2.7
OG_10638	0	0	0	0	0	0	-2.7	-2.3	0	0	-2.6	0
OG_10639	0	0	0	0	0	0	7.8	9.9	0	0	0	0
OG_1064	0	0	0	0	0	2.6	0	0	0	0	0	0
OG_10640	0	0	0	0	-3.5	0	-5.5	-7	0	0	-3.3	0
OG_10641	0	0	0	0	0	0	0	-5.4	-4	0	0	0
OG_10644	0	0	0	0	0	0	2.2	3.5	0	0	0	0
OG_10647	0	0	0	0	0	0	0	0	0	-3.6	-2	0
OG_10649	0	0	0	-3.8	0	3.4	0	0	0	0	0	0
OG_1065	0	-3.1	-2.6	0	0	0	0	0	0	0	0	0
OG_10652	0	0	0	6.3	6.5	0	0	0	0	0	0	0
OG_10653	0	0	0	-4.8	0	3.1	0	0	0	0	0	0
OG_10654	0	0	0	0	0	0	0	0	0	-2.5	0	0
OG_10655	0	0	0	0	0	0	0	0	0	-5	0	3.4
OG_10657	0	0	0	0	0	0	-2.4	-3.2	0	0	0	0
OG_10659	0	0	0	0	0	0	0	-8.1	-3.2	0	0	0
OG_10662	0	0	0	3.1	0	0	8.7	5.4	-3.2	0	0	2.5
OG_10663	0	0	0	0	0	0	0	0	0	-6.8	-2.4	4.4
OG_10664	0	0	0	0	0	0	-9.5	-8.3	0	0	0	0
OG_10665	0	0	0	0	0	0	0	0	0	-2.9	-3.6	0
OG_10666	0	0	0	0	0	0	0	0	0	-4.8	-4.8	0
OG_10669	0	0	0	0	0	0	3.6	2.5	0	0	0	0
OG_1067	-3.1	-4.7	0	0	-2.8	0	0	0	0	0	-3	0
OG_10670	0	0	0	0	-3.9	-2.8	0	0	0	-2.2	-2.6	0
OG_10672	0	0	0	-5	0	4.1	-6	-5.4	0	-7.9	-5.1	2.8
OG_10674	0	0	0	0	-3.5	0	0	0	0	0	0	0
OG_10677	0	0	0	3.3	0	0	6.1	6.3	0	-2.4	-2.1	0
OG_10679	0	0	0	0	0	0	0	0	0	0	-2	0
OG_10680	0	0	0	-3.2	0	0	0	0	0	0	0	0
OG_10682	0	0	0	-5.8	-4.1	0	6.4	5.4	0	0	0	0
OG_10683	0	0	0	-2.8	-2.2	0	0	0	0	0	0	0
OG_10684	0	0	0	0	3.5	0	0	0	0	-4.3	-4.7	0
OG_10687	0	0	0	0	0	0	0	0	0	0	-2.6	0
OG_10688	0	0	0	0	0	0	0	0	0	0	-2.1	0
OG_10690	0	0	0	0	0	0	0	0	0	-5.3	-5.1	0
OG_10691	0	0	0	0	0	0	0	0	0	-6.1	-5.5	0
OG_10692	0	0	0	0	5	4.2	0	0	0	0	0	0
OG_10693	0	0	0	-4.5	0	5.6	0	0	0	-7.7	-9	0
OG_10694	0	0	0	-4	-4.6	0	0	0	0	-6.8	-8.4	0
OG_10696	0	0	0	0	0	0	0	-2.5	0	0	0	0
OG_10698	0	0	0	0	0	0	0	0	0	-7.9	-6.8	0
OG_1070	0	0	3.2	2.3	2	0	0	0	0	2.7	4.6	0
OG_10704	0	0	0	0	0	0	0	0	0	-4.3	-4.1	0
OG_10705	0	0	0	0	0	0	6.7	0	0	0	0	0
OG_10706	0	0	0	5.4	5.6	0	10	9.3	0	0	0	0
OG_10707	0	0	0	0	0	0	0	0	0	-2.3	-3.9	0
OG_10708	0	0	0	0	0	0	0	0	0	3	5	2
OG_1071	0	0	0	2	2.6	0	2.2	3.3	0	0	0	0
OG_10712	0	0	0	0	0	0	-10	-13	-2.9	0	0	0
OG_10715	0	0	0	0	0	0	8.5	8.7	0	2.2	2.2	0
OG_10716	0	0	0	8.4	7.8	0	0	0	0	0	2.1	0
OG_10719	0	0	0	0	0	0	0	0	0	-3.1	-4.8	0
OG_1072	0	-3.7	-4	5.1	3.3	0	0	0	0	0	0	0
OG_10721	0	0	0	5	5.1	0	0	0	0	3.7	4.9	0
OG_10722	0	0	0	0	0	0	0	0	0	6	6.2	0
OG_10726	0	0	0	-4.7	-8.8	-4	0	0	0	0	-2.7	-2.2
OG_10727	0	0	0	0	0	0	0	-2.1	-2.3	0	0	0
OG_10728	0	0	0	0	0	0	3.4	3.4	0	3.4	4	0
OG_1073	8.7	8.2	0	0	0	0	11	10	0	6.2	6.8	0
OG_10734	0	0	0	-6.3	-6.6	0	-3.6	-3.8	0	-11	-11	0
OG_10735	0	0	0	0	0	0	0	0	0	-3.4	-2.9	0
OG_10736	0	0	0	-8.5	-4.2	4.3	2.1	0	0	0	0	0
OG_10738	0	0	0	-4.2	-5.4	0	0	0	0	0	0	0
OG_10740	0	0	0	-2	-2.9	0	0	0	-2.3	0	0	0
OG_10741	0	0	0	0	0	0	0	0	0	-2.7	0	2.1
OG_10742	0	0	0	0	-2.6	-3	0	0	0	0	0	0
OG_10744	0	0	0	0	0	0	9.4	8.3	0	0	0	-2.2
OG_10745	0	0	0	0	-2	0	-9.5	-7.4	2.1	-7.2	-7.8	0
OG_10746	0	0	0	4.6	3.2	0	0	2	2.5	0	0	0
OG_10748	0	0	0	0	0	0	-3.4	-2.4	0	-3.3	-5.9	-2.6
OG_10750	0	0	0	0	0	0	4.8	3.8	0	2.9	3.5	0
OG_10751	0	0	0	0	0	0	0	0	0	-6	-4.6	0
OG_10753	0	0	0	0	0	0	6.5	0	0	0	0	0
OG_10754	0	0	0	0	0	0	-7.2	-6.7	0	0	0	0
OG_10756	0	0	0	-4.7	-6.2	0	0	0	0	0	0	0
OG_10757	0	0	0	2.6	0	0	0	0	0	0	0	0
OG_10758	0	0	0	0	-2.3	0	0	0	0	0	0	0
OG_10759	0	0	0	0	0	0	-2.7	-2.3	0	0	0	0
OG_10760	0	0	0	0	-5.1	-5.3	6.4	-2.9	-9.4	0	0	0
OG_10763	0	0	0	0	0	0	0	-3.8	0	0	-2.4	0
OG_10765	0	0	0	-3.4	-2	0	0	0	0	0	0	0
OG_10767	0	0	0	0	0	0	10	10	0	2.6	2.8	0
OG_10769	0	0	0	0	-2.4	0	0	0	0	0	0	0
OG_10772	0	0	0	0	-4.2	0	0	0	0	0	0	0
OG_10774	0	0	0	0	0	0	8.8	4.5	0	0	0	0
OG_10775	0	0	0	0	-3	-2.7	0	0	0	0	0	0
OG_10776	0	0	0	0	-2.5	-2.6	5.9	4.8	0	0	0	0
OG_10777	0	0	0	0	0	2.3	0	3.9	0	0	-3.5	-2.8
OG_10778	0	0	0	0	0	0	0	0	0	0	-3.8	0
OG_10779	0	0	0	2.3	2	0	0	0	2.3	0	0	0
OG_1078	0	0	0	0	2	0	0	3	0	0	0	0
OG_10781	0	0	0	0	0	0	6.9	5.2	0	0	0	0
OG_10783	0	0	0	0	0	0	0	2.8	0	0	0	0
OG_10784	0	0	0	-7.6	0	5.6	-3.5	0	2.7	-4.7	0	6.6
OG_10785	0	0	0	-8	0	7.2	0	0	3.1	-2.4	2.6	4.9
OG_10786	0	0	0	-4.2	-3.6	0	6	5.9	0	0	0	0
OG_10788	0	0	0	0	0	0	6.8	6.7	0	2.5	0	0
OG_10789	0	0	0	-5.7	-3.9	0	3.5	9.5	0	2.3	0	0
OG_10790	0	0	0	0	0	0	0	0	0	0	-2.8	0
OG_10792	0	0	0	-8.1	0	7.7	0	0	0	-6.8	0	5.9
OG_10793	0	0	0	0	-3.7	-2.4	0	0	0	0	0	0
OG_10794	0	0	0	0	0	0	0	-2.4	0	0	0	0
OG_10795	0	0	0	-3.5	-3.4	0	-16	-16	0	0	0	0
OG_10796	0	0	0	-3.6	-2.8	0	-2.9	0	0	0	0	0
OG_10800	0	0	0	0	0	0	0	0	0	-4	0	0
OG_10806	0	0	0	-2.6	-6.2	-3.6	0	0	0	-5.4	-7.5	-2
OG_10807	0	0	0	-3.1	0	2.8	0	0	0	0	0	0
OG_10808	0	0	0	0	0	2.9	0	0	0	0	3	0
OG_10811	0	0	0	0	0	0	2.9	2	0	0	0	0
OG_10813	0	0	0	4.3	3.7	0	0	-2.1	-3.6	0	0	0
OG_10815	0	0	0	0	-5.1	-5.3	-6.4	-10	-3.7	-2	-3.6	0
OG_10816	0	0	0	0	-6.9	-6.3	-6.8	-11	-3.7	0	-2.5	0
OG_10817	0	0	0	0	-4.9	-5.1	-6.5	-9.8	-3.4	-9.9	-12	-2.1
OG_10818	0	0	0	-2.7	-3	0	-2.7	-3.1	0	-3.9	-3.9	0
OG_1082	0	0	0	0	0	0	0	2.2	0	0	0	0
OG_10820	0	0	0	0	-4.4	-2.6	-6.8	-6.8	0	-4.4	-5.4	0
OG_10823	0	0	0	-4.7	-4.7	0	-9.1	-7.9	0	0	0	0
OG_10826	0	0	0	0	0	0	-2.7	-3.1	0	0	0	0
OG_10827	0	0	0	0	0	0	11	6.9	0	0	0	0
OG_10828	0	0	0	2.6	2.5	0	0	0	0	0	0	0
OG_10829	0	0	0	0	0	0	5.5	5.5	0	0	-2.6	0
OG_1083	0	0	0	0	0	0	0	0	0	0	-4	-2.5
OG_10830	0	0	0	0	0	0	0	-6.1	0	0	0	0
OG_10831	0	0	0	0	0	0	0	0	0	2.5	6.3	3.8
OG_10833	0	0	0	0	0	0	-6.9	-6.1	0	0	0	0
OG_10835	0	0	0	-2.1	0	0	0	0	0	-2.4	0	0
OG_10836	0	0	0	-4.1	-2.7	0	-4.1	-5.6	0	0	0	0
OG_10837	0	0	0	-2.4	-2.1	0	3.6	2.5	0	2	0	0
OG_10839	0	0	0	-6.4	0	3.9	0	0	0	0	0	0
OG_1084	2	0	0	0	0	0	0	0	0	0	0	0
OG_10844	0	0	0	0	0	0	3.7	4.1	0	0	0	0
OG_10853	0	0	0	7.8	5.6	-2.2	0	6.2	0	6.7	11	0
OG_10854	0	0	0	0	0	0	2.7	0	-3	0	0	0
OG_10857	0	0	0	0	0	0	5	4.9	0	0	0	0
OG_10858	0	0	0	0	0	0	11	9.9	0	0	0	0
OG_10859	0	0	0	0	0	0	2.2	0	-3.8	0	0	0
OG_1086	0	0	0	0	-2.6	0	-3.6	-4.7	0	0	0	0
OG_10860	0	0	0	0	0	0	0	0	0	-5	-6.5	0
OG_10862	0	0	0	-3.1	0	2.2	0	0	0	-6.7	-6.4	0
OG_10866	0	0	0	0	0	0	2.3	3.4	0	0	0	0
OG_10867	0	0	0	0	-3.1	0	0	0	0	0	0	0
OG_10868	0	0	0	0	0	0	0	0	0	-7.8	-10	-2.3
OG_10870	0	0	0	-2.3	0	0	0	0	0	0	0	0
OG_10871	0	0	0	0	2.5	2.6	0	0	0	0	0	0
OG_10872	0	0	0	-3.6	-4.8	0	0	0	0	0	-2.5	-2.1
OG_10873	0	0	0	0	0	0	-3.1	-3.5	0	-2.4	-3.2	0
OG_10874	0	0	0	0	0	0	0	0	0	-3.2	-4.5	0
OG_10875	0	0	0	-9.1	-2.6	6.4	-8	-10	-2.2	-5.9	-8.7	-2.8
OG_10876	0	0	0	0	0	0	0	2.5	0	0	0	0
OG_10878	0	0	0	0	0	0	0	0	0	-2.3	-3.4	0
OG_10881	0	0	0	5.5	4.5	0	0	0	0	0	0	0
OG_10883	0	0	0	4.1	3.6	0	0	0	0	0	0	0
OG_10884	0	0	0	0	-2.7	-2.7	0	0	0	0	0	0
OG_10885	0	0	0	0	0	-2	0	0	0	0	2.6	0
OG_10886	0	0	0	2	0	-3.5	-3.9	-4.3	0	0	-2.5	0
OG_10887	0	0	0	2.7	2.4	0	-2.1	-2.1	0	0	-2	0
OG_10888	0	0	0	0	0	0	0	0	0	-2.2	0	0
OG_1089	0	0	0	0	0	0	0	0	0	0	2.1	0
OG_10890	0	0	0	0	0	0	14	13	0	0	0	0
OG_10893	0	0	0	6.8	5.6	0	0	0	0	0	0	0
OG_10894	0	0	0	2	0	-2.3	0	0	0	-3.6	-2.8	0
OG_10895	0	0	0	5.1	3.8	0	0	0	0	0	0	0
OG_10897	0	0	0	0	0	0	-4.6	-6.6	-2.1	0	0	0
OG_10898	0	0	0	0	0	0	0	6.5	0	0	0	0
OG_10899	0	0	0	0	0	0	0	0	0	0	0	-2.4
OG_109	0	0	0	0	0	0	2.7	4.3	0	0	0	0
OG_1090	2.1	0	0	0	0	0	-4.9	-4.6	0	4.5	4.8	0
OG_1091	2.4	0	0	0	0	0	0	0	0	0	0	0
OG_10911	0	0	0	0	0	0	0	0	0	0	-2.5	0
OG_10913	0	0	0	0	0	0	0	0	0	0	-2.1	0
OG_10914	0	0	0	0	0	0	0	0	0	-4.7	0	4.2
OG_10915	0	0	0	0	0	0	8.5	6.2	-2.4	0	0	0
OG_10916	0	0	0	3.7	3.9	0	5	5.7	0	0	0	0
OG_1092	0	0	0	0	0	0	0	2.3	0	0	0	0
OG_10920	0	0	0	0	0	0	-6.4	-6.6	0	0	0	0
OG_10922	0	0	0	0	0	0	0	-9.9	-4.8	0	0	0
OG_10923	0	0	0	-4.9	0	0	0	0	0	0	0	0
OG_10924	0	0	0	0	0	0	2.8	4.2	0	0	0	0
OG_10925	0	0	0	0	0	0	8.6	7.5	0	0	0	2.1
OG_10926	0	0	0	0	0	0	0	0	0	3.6	0	0
OG_10927	0	0	0	-6	-9.5	-3.5	-8.7	-8.2	0	0	0	0
OG_10928	0	0	0	0	0	0	0	0	0	-3.7	-3.4	0
OG_1093	0	0	0	0	0	0	3.4	3.7	0	0	0	0
OG_10931	0	0	0	-3.6	0	3.9	0	0	0	0	0	0
OG_10933	0	0	0	0	0	0	-3.3	0	2.5	2.8	5.6	2.8
OG_10935	0	0	0	0	2.3	0	0	0	0	4.4	2.8	0
OG_10937	0	0	0	0	0	0	0	0	0	0	-2.2	0
OG_10939	0	0	0	0	0	0	0	0	0	0	2	0
OG_1094	0	2.2	0	0	0	0	0	2.7	0	0	2.5	0
OG_10941	0	0	0	0	0	0	0	0	0	-3.4	0	0
OG_10942	0	0	0	0	0	0	-4.5	-6.1	0	0	0	0
OG_10943	0	0	0	0	-3.6	-2.5	2	3	0	0	0	0
OG_10945	0	0	0	6	6.1	0	9.7	7.4	-2.3	0	2.8	0
OG_10947	0	0	0	-7.5	0	7.6	-13	-11	2	-4.9	0	5.7
OG_10948	0	0	0	-4.1	-2.2	0	5.9	4.5	0	2.7	0	0
OG_10951	0	0	0	0	0	0	6.9	0	0	0	0	0
OG_10952	0	0	0	0	0	0	3.5	0	0	0	0	0
OG_10953	0	0	0	0	0	0	-4.8	-7	-2.2	0	0	0
OG_10954	0	0	0	0	0	3	0	0	0	0	0	0
OG_10955	0	0	0	5.3	0	-3.8	6.1	0	-6.4	0	0	0
OG_10959	0	0	0	0	0	0	5.8	7.9	0	4	4	0
OG_10960	0	0	0	0	0	0	0	-2.5	-2.3	-5.8	-2.5	3.3
OG_10961	0	0	0	0	0	0	-3.1	-4.4	0	0	0	0
OG_10963	0	0	0	0	-4.3	-4.5	0	0	0	0	-3.2	0
OG_10967	0	0	0	0	0	0	0	0	0	-5.9	-6	0
OG_10972	0	0	0	0	0	0	7.6	8.5	0	3.6	2.1	0
OG_10974	0	0	0	0	0	3.7	0	0	0	0	0	0
OG_10976	0	0	0	0	0	0	0	0	0	-2.1	0	2.2
OG_10978	0	0	0	0	0	0	-2.5	-3.8	0	0	0	0
OG_10979	0	0	0	0	0	0	0	0	0	0	-2.7	0
OG_10980	0	0	0	4.1	3.7	0	0	0	0	2.7	3.1	0
OG_10982	0	0	0	0	0	0	3.6	2.9	0	0	0	0
OG_10983	0	0	0	0	0	0	-6.4	0	0	-9	0	7.7
OG_10984	0	0	0	-3.4	-4.8	0	-4.3	-7	-2.7	-2.4	-3.9	0
OG_10986	0	0	0	0	0	0	-4.6	-2.4	2.2	-8	-7.8	0
OG_10987	0	0	0	0	0	0	0	0	0	-4.1	-3.4	0
OG_10989	0	0	0	0	0	0	-6.5	0	0	0	0	0
OG_10991	0	0	0	0	0	0	0	2.7	0	0	0	0
OG_10992	0	0	0	0	0	0	0	0	0	0	0	-2.2
OG_10993	0	0	0	0	0	0	11	10	0	0	0	0
OG_10998	0	0	0	0	0	0	3.9	4.3	0	0	0	0
OG_10999	0	0	0	0	0	0	4.5	4.4	0	0	0	0
OG_110	0	2.3	0	0	3.1	2.3	2.8	4.3	0	0	2	0
OG_1100	0	0	2.1	0	0	0	-2.1	-2.9	0	0	0	0
OG_11000	0	0	0	0	0	0	3.8	7.5	0	-3.6	-3.1	0
OG_11001	0	0	0	0	0	0	0	-3	0	-2.4	0	0
OG_11002	0	0	0	0	0	0	0	0	0	-2.3	-2.4	0
OG_11003	0	0	0	0	0	0	2.4	3.5	0	0	0	0
OG_11004	0	0	0	0	0	0	7.1	0	0	0	0	0
OG_11005	0	0	0	-2.6	0	0	0	0	0	0	0	0
OG_11006	0	0	0	-2.2	-3.6	0	-3.8	-6.7	-2.9	0	0	0
OG_11007	0	0	0	0	0	0	11	10	0	0	0	0
OG_1101	0	0	0	0	0	0	0	-2.4	0	0	0	0
OG_11011	0	0	0	0	0	0	-2.4	-2.7	0	0	0	0
OG_11016	0	0	0	0	0	0	0	0	2.3	0	-2.9	0
OG_11018	0	0	0	2.6	2.4	0	4.1	5.4	0	0	0	0
OG_11019	0	0	0	0	0	0	0	2	0	0	0	0
OG_1102	0	-3.2	-3.8	0	4.9	4.7	0	0	0	0	0	0
OG_11024	0	0	0	3.4	3.1	0	-6	-6.6	0	0	0	0
OG_11025	0	0	0	0	0	0	0	4.8	0	0	0	0
OG_11026	0	0	0	-3.4	0	0	0	0	0	0	0	0
OG_11029	0	0	0	-2.3	-3.6	0	0	0	0	0	0	0
OG_1103	0	0	0	2	2.4	0	0	0	0	0	0	0
OG_11035	0	0	0	0	-7.9	-7.3	0	0	0	-2.1	0	0
OG_11036	0	0	0	0	-6.1	-6.3	0	0	0	-3.5	-3.6	0
OG_11037	0	0	0	0	-6.8	-7	0	0	0	-5.2	-6.2	0
OG_11038	0	0	0	0	0	0	0	0	0	-4.6	-4.8	0
OG_11039	0	0	0	0	0	0	-2.4	0	0	-6.2	-5.3	0
OG_1104	0	0	0	-3.5	-3.3	0	0	0	0	-2.7	-3.5	0
OG_11040	0	0	0	-3.8	-3	0	-7.5	-7.1	0	-5.2	-4.8	0
OG_11042	0	0	0	0	0	0	0	0	0	-6	-4.2	0
OG_11043	0	0	0	0	0	0	0	0	0	-6.6	-7.3	0
OG_11047	0	0	0	0	-6	-4.5	-7	-6.8	0	2.2	0	0
OG_11048	0	0	0	0	0	0	0	0	0	4.5	4.9	0
OG_11049	0	0	0	-3.8	-2.7	0	0	0	0	-5.1	0	3.2
OG_1105	-3.8	-2.8	0	-3.7	-4.4	0	0	0	0	0	-4.1	0
OG_11050	0	0	0	0	0	3.7	0	0	0	0	0	0
OG_11051	0	0	0	0	0	0	-3.8	-6.6	-2.9	0	0	0
OG_11052	0	0	0	-9.7	-3.4	6.3	-13	-14	0	-8.5	-4.5	4.1
OG_11053	0	0	0	0	0	0	0	0	0	-2.7	-3.9	0
OG_11055	0	0	0	-4.1	0	0	0	0	0	0	0	0
OG_11056	0	0	0	-3.8	-2.6	0	0	0	0	0	0	0
OG_11057	0	0	0	0	0	0	0	0	0	2.4	0	0
OG_11058	0	0	0	0	0	0	0	0	0	2.8	4.2	0
OG_11059	0	0	0	0	0	0	0	0	0	-3.8	-2.8	0
OG_1106	0	0	0	2.1	2.2	0	0	0	0	0	0	0
OG_11060	0	0	0	0	0	0	0	0	0	-2.8	-3	0
OG_11061	0	0	0	-5.6	-3.5	2	4.6	9.1	0	0	0	0
OG_11062	0	0	0	-2	-2.1	0	0	3.2	0	0	0	0
OG_11063	0	0	0	0	0	0	0	0	0	0	-2	0
OG_11064	0	0	0	-2.4	0	0	2	2.8	0	0	0	0
OG_11065	0	0	0	0	2.4	0	0	0	0	0	0	0
OG_11066	0	0	0	0	0	0	-14	-15	0	0	-12	-5.5
OG_11069	0	0	0	0	0	0	3	7.5	0	0	0	0
OG_1107	-2.4	0	0	-3.6	-4.7	0	0	0	0	0	0	0
OG_11070	0	0	0	0	-3.8	0	0	0	0	-4.7	-4.6	0
OG_11071	0	0	0	-8.3	-2.9	5.4	0	0	0	-8.4	0	7.1
OG_11072	0	0	0	0	0	0	-2.7	-3.8	0	-6.4	-11	-5
OG_11073	0	0	0	3.4	0	0	-3	-3.6	0	0	0	0
OG_11075	0	0	0	0	0	0	7.4	0	0	-5.1	-5.6	0
OG_11077	0	0	0	0	0	0	7.2	0	0	0	0	0
OG_11078	0	0	0	8.4	9.6	0	0	0	0	0	2.7	0
OG_11079	0	0	0	0	0	0	0	0	0	2.5	4.1	0
OG_11081	0	0	0	0	0	0	0	0	0	2.5	2.8	0
OG_11082	0	0	0	0	0	0	0	0	0	-2.3	0	0
OG_11083	0	0	0	0	0	0	3	4.7	0	0	2.5	0
OG_11084	0	0	0	0	0	0	0	0	0	7.1	5.5	0
OG_11087	0	0	0	11	10	0	11	9.5	0	5	4.3	0
OG_11088	0	0	0	12	12	0	12	10	0	9.8	8.6	0
OG_1109	0	0	0	0	0	0	-2.5	-3.2	0	0	0	0
OG_11091	0	0	0	0	0	0	-2.4	0	0	0	0	0
OG_11092	0	0	0	0	0	0	8.1	7	0	-3.2	-3.5	0
OG_11093	0	0	0	0	0	0	0	0	2.2	0	0	0
OG_11095	0	0	0	-4.7	-3.9	0	10	8.9	0	0	0	0
OG_11096	0	0	0	0	0	0	0	0	0	-4.2	-4.7	0
OG_11097	0	0	0	0	0	0	-6.2	0	0	0	0	-2.9
OG_11098	0	0	0	0	0	0	-5.3	-5.2	0	-4	-4.6	0
OG_11099	0	0	0	0	0	0	-5	-3.4	0	-3.2	-4	0
OG_1110	0	0	0	0	2	0	0	0	0	0	0	0
OG_11100	0	0	0	0	0	0	0	0	0	3.8	3.9	0
OG_11102	0	0	0	-3.7	0	0	-2.6	0	3	0	0	0
OG_11103	0	0	0	4.5	5.7	0	2.4	0	0	0	0	0
OG_11104	0	0	0	-4.2	-5	0	11	10	0	0	0	0
OG_11105	0	0	0	0	0	0	14	13	0	0	0	0
OG_11106	0	0	0	0	0	0	13	12	0	0	0	0
OG_11107	0	0	0	-2.4	0	0	0	0	0	-2.2	-3.5	0
OG_11108	0	0	0	-4.1	-2.8	0	0	0	0	0	0	0
OG_11109	0	0	0	0	0	0	2.8	0	0	2.2	3.6	0
OG_1111	0	0	0	0	2.2	0	2	3.1	0	0	0	0
OG_11112	0	0	0	0	0	0	0	0	0	-5.1	-6	0
OG_11113	0	0	0	0	0	0	0	0	0	-7.6	-9.9	-2.3
OG_11114	0	0	0	0	0	0	-9.2	-7.5	0	0	0	0
OG_11115	0	0	0	0	0	0	0	0	0	-2.9	-4.4	0
OG_11116	0	0	0	0	0	0	-2.5	0	0	-2.1	-2.2	0
OG_11117	0	0	0	0	-3.6	-4	0	0	0	0	0	0
OG_11118	0	0	0	0	0	0	6.4	4.3	-2.1	0	0	0
OG_11121	0	0	0	0	0	0	0	0	0	-3.7	-5.9	-2.2
OG_11122	0	0	0	0	-3.1	-2.4	-9.4	-9.6	0	0	0	0
OG_11123	0	0	0	0	0	-2.3	0	0	0	0	-4.2	0
OG_11124	0	0	0	0	-4.7	-3.1	4.2	5.3	0	0	0	0
OG_11125	0	0	0	0	0	0	0	0	0	7.9	7.9	0
OG_11126	0	0	0	0	0	0	-8.4	-7.9	0	0	2.4	0
OG_11128	0	0	0	0	-2.7	-3.1	-5	-5.8	0	0	-2.3	0
OG_1113	0	0	0	-4.7	-2.3	2.4	0	-2.2	0	-2.4	-2.1	0
OG_11130	0	0	0	2.3	4.9	2.6	2.6	0	0	2.1	3.5	0
OG_11132	0	0	0	0	-2.2	0	0	0	0	0	0	0
OG_11133	0	0	0	0	2.2	0	0	0	0	0	0	0
OG_11134	0	0	0	3.9	3.5	0	0	0	0	0	0	-2
OG_11136	0	0	0	0	0	0	0	-2.3	0	0	0	0
OG_11137	0	0	0	0	0	0	0	-2.2	0	0	0	0
OG_11138	0	0	0	-4	-6	-2	-4.7	-6.1	0	0	-2.1	0
OG_11139	0	0	0	0	0	0	15	11	0	0	-3.3	0
OG_1114	0	0	0	0	0	2.7	0	0	0	0	0	0
OG_11140	0	0	0	0	0	0	0	0	0	3.5	5.2	0
OG_11142	0	0	0	0	-2.3	0	2.2	3.7	0	0	0	0
OG_11143	0	0	0	0	0	0	0	0	0	0	-3.2	0
OG_11145	0	0	0	-2	0	0	0	0	0	0	0	0
OG_11148	0	0	0	0	0	0	2.3	3.4	0	0	0	0
OG_11149	0	0	0	0	-3	0	0	2.1	0	-4.5	-5.4	0
OG_1115	0	0	0	0	0	0	0	-2.5	-2.5	0	0	0
OG_11150	0	0	0	0	-2.7	0	-9.6	-10	0	0	0	0
OG_11151	0	0	0	0	-3	0	0	0	0	0	0	0
OG_11152	0	0	0	-3.2	-5.1	0	0	0	0	-7.3	-7.1	0
OG_11153	0	0	0	0	0	0	0	0	0	-4.6	-4	0
OG_11154	0	0	0	11	11	0	11	11	0	10	5.9	0
OG_11156	0	0	0	0	0	0	-2.3	0	0	-4.1	-3	0
OG_11158	0	0	0	0	2.2	2.3	7.4	6.9	0	-2.3	0	0
OG_11159	0	0	0	0	0	0	-3.3	-5.2	0	0	0	0
OG_11160	0	0	0	0	0	0	2.5	0	0	-3.8	-3.2	0
OG_11163	0	0	0	-3.4	-2.5	0	6.4	0	0	0	0	0
OG_11164	0	0	0	-3.4	-5.9	-2.5	0	0	0	0	0	0
OG_11165	0	0	0	5.1	5.9	0	7.8	6.7	0	0	0	0
OG_11166	0	0	0	0	0	0	-2.3	-3.7	0	-4.8	-5.2	0
OG_11167	0	0	0	0	0	0	0	0	0	-4.7	-7.5	-2.8
OG_11168	0	0	0	0	0	0	0	0	0	-8.6	-9.7	0
OG_1117	0	-2.8	-4.4	-2.4	-3.9	0	0	0	0	0	0	0
OG_11170	0	0	0	-2.1	0	2.2	0	0	0	5.1	0	-4.2
OG_11171	0	0	0	0	0	0	12	11	0	8.6	5.3	-3.3
OG_11173	0	0	0	0	0	0	0	0	0	-4.8	-2.6	2.2
OG_11177	0	0	0	0	2.2	0	0	0	0	0	0	0
OG_11178	0	0	0	0	0	0	0	0	-3.1	0	0	0
OG_11179	0	0	0	0	0	0	0	0	0	-7.4	0	0
OG_1118	0	0	0	0	0	0	0	3.1	0	0	0	0
OG_11181	0	0	0	8.6	8	0	0	0	0	-2	0	0
OG_11182	0	0	0	2.3	5.1	2.8	5.3	5.4	0	0	0	0
OG_11185	0	0	0	0	-7.4	-5.5	-6	-8	-2	0	-5.8	-6.9
OG_11186	0	0	0	0	-6.2	-4.6	-8	-9.9	0	0	-5.6	-5.2
OG_11187	0	0	0	0	-5.1	-4.9	-9.8	-13	-3.1	0	-3	-5.1
OG_11190	0	0	0	0	0	0	-3.7	-5.8	-2.1	0	0	0
OG_11191	0	0	0	-2.6	-2.4	0	0	0	0	0	0	0
OG_11194	0	0	0	0	0	-2.4	0	0	-2.1	2.6	0	0
OG_11195	0	0	0	0	0	0	0	0	0	2.4	0	0
OG_11196	0	0	0	0	0	0	0	0	0	-3.2	-2.5	0
OG_11197	0	0	0	0	0	0	0	0	0	0	-4.5	0
OG_11198	0	0	0	0	-2.9	0	4.4	7.5	0	0	0	0
OG_11199	0	0	0	0	0	0	0	-4	0	0	0	0
OG_1120	0	0	0	-3.2	-3.2	0	0	0	0	0	0	0
OG_11201	0	0	0	2.6	4.7	2.1	0	-2.2	0	0	-2.1	-2.2
OG_11202	0	0	0	0	0	0	-6.2	-6.8	0	0	0	0
OG_11203	0	0	0	2.6	0	0	0	0	0	0	0	0
OG_11204	0	0	0	-2.5	-2	0	0	0	0	0	0	0
OG_11205	0	0	0	0	0	0	8.2	7.1	0	0	0	0
OG_11206	0	0	0	0	0	0	0	-8.9	-4.3	0	0	0
OG_11209	0	0	0	6.1	6.3	0	0	0	0	0	0	0
OG_11214	0	0	0	0	0	0	2.3	3.7	0	4.2	4.9	0
OG_11217	0	0	0	-3.9	-5.5	0	0	0	0	0	0	0
OG_11221	0	0	0	-3.3	0	0	0	0	0	-2.7	0	2.2
OG_11222	0	0	0	0	0	0	-5.4	-5	0	-2.6	0	0
OG_11223	0	0	0	0	0	0	0	0	0	0	-2.5	-2.5
OG_11225	0	0	0	-3.7	0	3.3	0	0	0	-4.6	-3.4	0
OG_11227	0	0	0	0	3.2	0	0	0	0	0	0	0
OG_11228	0	0	0	0	-2.8	0	-5.6	-4.7	0	0	0	0
OG_1123	-5.2	-4.1	0	0	-3.7	-2.1	0	0	0	0	0	0
OG_11231	0	0	0	0	0	0	0	-2.4	0	-3.2	-3.5	0
OG_11232	0	0	0	-6.1	0	6.5	0	0	0	-7.9	0	2.9
OG_11234	0	0	0	0	0	0	4.8	2.7	-2.1	2.3	5.1	2.7
OG_11235	0	0	0	0	-2.9	0	0	0	0	0	0	0
OG_11238	0	0	0	0	0	0	-6	-9	-3	-3.2	-3.2	0
OG_11239	0	0	0	0	0	0	0	0	0	-7.2	-6.4	0
OG_1124	4.1	0	-5.2	0	0	0	6.1	7.8	0	0	0	0
OG_11240	0	0	0	0	0	0	0	0	0	-3.9	0	0
OG_11241	0	0	0	0	0	0	-3.2	-4.6	0	0	0	0
OG_11242	0	0	0	0	0	0	5.2	4.5	0	0	0	0
OG_11243	0	0	0	0	0	0	-9.2	-9.2	0	0	0	0
OG_11245	0	0	0	-4	-5.5	0	0	-2.1	-3.2	0	0	0
OG_11247	0	0	0	0	0	0	-2.3	0	0	0	0	0
OG_11248	0	0	0	0	0	0	8.1	0	0	0	-3.1	0
OG_11249	0	0	0	0	0	0	-5.4	-5.9	0	0	0	0
OG_1125	2.4	-3	-5.5	0	0	0	11	10	0	0	0	0
OG_11250	0	0	0	-2.7	-2.2	0	-3.8	-6.1	-2.3	-4.6	-4.7	0
OG_11251	0	0	0	0	0	0	-3.8	-4	0	0	0	0
OG_11252	0	0	0	0	0	0	0	0	0	-3.8	-3.8	0
OG_11253	0	0	0	0	-4.6	-3.3	0	0	0	0	0	0
OG_11256	0	0	0	0	-2	0	0	0	0	0	0	0
OG_11257	0	0	0	0	-4.8	-3.7	0	0	0	0	3.4	0
OG_11258	0	0	0	3.4	5.8	2.4	0	0	0	-2.7	-2.9	0
OG_11259	0	0	0	5.5	4.9	0	0	0	0	-3.7	-6.1	-2.4
OG_11262	0	0	0	0	0	0	0	0	0	-7.5	-8.9	0
OG_11266	0	0	0	0	0	0	-2	-2.7	0	0	0	0
OG_11267	0	0	0	-5.6	-3.8	0	-9	-7.1	2	-8.4	-8	0
OG_11269	0	0	0	0	0	0	-5.8	-7.2	0	0	-2.8	0
OG_11270	0	0	0	0	0	0	0	0	0	-4.1	0	0
OG_11271	0	0	0	0	0	0	3	2.4	0	0	0	0
OG_11272	0	0	0	0	-2.2	0	0	0	0	0	0	0
OG_11273	0	0	0	0	0	0	0	0	0	0	-2.2	0
OG_11274	0	0	0	-4.4	-6.4	-2	0	0	0	0	0	0
OG_11275	0	0	0	0	0	0	0	0	0	-3.9	-5.7	0
OG_11276	0	0	0	-4	-3.1	0	0	0	0	-6.1	-6.3	0
OG_11278	0	0	0	0	0	0	11	10	0	0	0	0
OG_11279	0	0	0	-4.8	-3.7	0	0	0	0	3.4	5.2	0
OG_1128	0	-4.5	-3.4	0	0	0	0	0	0	-8.1	-7.5	0
OG_11280	0	0	0	0	0	0	0	0	0	0	-3.8	-3.8
OG_11281	0	0	0	0	0	0	0	0	0	2.2	2.6	0
OG_11284	0	0	0	0	2	0	11	9	-2.1	0	0	0
OG_11287	0	0	0	3.6	0	0	0	0	0	0	0	0
OG_1129	-2.7	-8	-5.3	0	0	0	0	0	0	-8.5	-9.2	0
OG_11291	0	0	0	0	0	0	0	0	0	0	-3.4	0
OG_11295	0	0	0	0	0	0	0	0	0	2.2	2.6	0
OG_11296	0	0	0	0	0	0	-9.7	-11	0	-9.3	-3.1	6.2
OG_11297	0	0	0	0	0	0	0	0	0	-7.4	-7.4	0
OG_11298	0	0	0	0	-2.5	0	0	0	0	0	0	0
OG_11299	0	0	0	0	0	0	0	0	0	0	-2.4	0
OG_113	-5.7	-4	0	3.5	0	-2.8	-5	-6.3	0	0	0	0
OG_11300	0	0	0	0	0	0	0	0	0	-7.9	-11	-2.8
OG_11302	0	0	0	0	-3.3	0	0	2.1	0	2.3	3.6	0
OG_11303	0	0	0	0	0	0	0	0	0	-2.8	-2	0
OG_11304	0	0	0	0	0	0	-10	-11	0	-5.4	-4.7	0
OG_11306	0	0	0	-3.3	-7.3	-4.1	0	0	0	0	0	0
OG_11307	0	0	0	0	0	0	-3.1	-4	0	0	0	0
OG_11309	0	0	0	0	0	0	0	0	0	0	-9.1	-3.8
OG_1131	3.5	0	-4.4	0	0	0	0	-3.9	-3.6	-6.9	-4.5	2.4
OG_11310	0	0	0	0	0	0	-4.8	-5.1	0	-6.5	-7.6	0
OG_11311	0	0	0	0	0	0	10	9.2	0	2.4	4.9	2.4
OG_11312	0	0	0	0	2.6	0	0	0	0	0	0	0
OG_11313	0	0	0	6.7	9	2.3	0	0	0	-2.9	-3.4	0
OG_11314	0	0	0	0	0	0	0	0	0	-2.1	-2	0
OG_11315	0	0	0	2.7	3.3	0	2	2.9	0	0	2.1	0
OG_11316	0	0	0	0	0	0	-7.5	-9.1	0	-8.4	-11	-2.3
OG_11318	0	0	0	0	0	0	3.3	0	0	0	0	0
OG_11319	0	0	0	0	0	0	2.5	3.8	0	-2.3	-3.1	0
OG_1132	0	0	-2.5	0	0	0	0	0	0	-7.7	-8.4	0
OG_11320	0	0	0	0	0	0	0	-3.4	-3.2	0	0	0
OG_11321	0	0	0	-2.9	-5.3	-2.4	0	0	0	-9.5	-8.8	0
OG_11322	0	0	0	-2.6	-3.5	0	0	0	0	0	-7.9	-2.9
OG_11325	0	0	0	0	0	0	-6.3	-6	0	-4.1	-4	0
OG_11326	0	0	0	2.1	0	-2.2	0	-4.4	-4.7	0	2.7	0
OG_11327	0	0	0	-7.2	-2.2	5	0	0	0	-8.6	-5.1	3.5
OG_11328	0	0	0	0	0	0	0	-3.6	0	-2.9	-3.1	0
OG_11329	0	0	0	0	0	0	-2.5	-3.2	0	0	0	0
OG_1133	0	0	0	0	0	0	11	5.7	0	-4.4	-4.6	0
OG_11330	0	0	0	0	0	0	-6.8	-8	0	0	0	0
OG_11331	0	0	0	-2.3	0	0	-4.6	-5.3	0	0	0	0
OG_11332	0	0	0	0	-3.7	0	0	0	0	-5	-5.7	0
OG_11333	0	0	0	4.9	4.3	0	0	0	0	0	-4.4	-2.7
OG_11336	0	0	0	0	0	0	0	-2.1	-2.4	0	0	0
OG_11337	0	0	0	0	0	0	-10	-9.9	0	-3.8	-6.2	-2.4
OG_11338	0	0	0	0	0	0	3.9	7	0	0	0	0
OG_11339	0	0	0	0	0	0	4.9	4.3	0	2.4	3.6	0
OG_1134	0	-5.9	-8.5	0	0	0	0	0	0	-8.4	-8.9	0
OG_11340	0	0	0	0	0	0	6.5	0	0	0	0	0
OG_11343	0	0	0	0	0	0	0	0	0	-7.3	-9.2	0
OG_11344	0	0	0	4.9	5.1	0	0	0	0	-5.8	-7.8	-2
OG_11345	0	0	0	-3	0	4.1	0	0	0	0	0	0
OG_11346	0	0	0	0	0	0	0	0	0	-2	-2.3	0
OG_11347	0	0	0	0	0	0	2.7	4.2	0	-6.9	-6.5	0
OG_11348	0	0	0	0	-3	-3.9	0	0	0	0	0	0
OG_11349	0	0	0	0	-2.7	0	0	0	0	0	0	0
OG_1135	0	0	0	0	0	0	0	0	0	-7.5	-8	0
OG_11351	0	0	0	0	0	0	0	0	0	-2.4	-2.5	0
OG_11352	0	0	0	0	0	0	0	0	0	-9.8	-11	0
OG_11354	0	0	0	0	0	0	0	-7.5	-2.3	0	0	0
OG_11355	0	0	0	0	-4.3	-2.7	0	0	0	0	0	0
OG_11356	0	0	0	2.7	0	0	0	0	0	0	-2.9	-3
OG_11358	0	0	0	4.2	0	0	4.1	3.3	0	0	3.5	0
OG_11359	0	0	0	0	0	0	-6.9	-6.4	0	0	0	0
OG_11361	0	0	0	0	0	0	0	0	0	-4	-3.6	0
OG_11362	0	0	0	-4.6	0	3.6	0	0	0	0	0	0
OG_11364	0	0	0	0	0	0	0	0	0	-7.1	-6.4	0
OG_11365	0	0	0	0	0	0	-3.5	-3.5	0	5.4	4.9	0
OG_11366	0	0	0	2.2	5.2	2.9	0	0	0	-8.2	-7.5	0
OG_11367	0	0	0	-4.8	0	5.3	-5.2	-3.2	2	-4.9	0	3.6
OG_11368	0	0	0	0	0	0	0	0	0	0	4.5	3.2
OG_1137	-2.2	-5.4	-3.2	0	0	0	0	0	0	-8.5	-9.7	0
OG_11370	0	0	0	0	-6.5	-5.6	-8.5	-8.1	0	-4.9	-7.2	-2.3
OG_11371	0	0	0	0	0	0	0	-7.1	-2.7	0	0	0
OG_11372	0	0	0	0	-6.4	-7.4	0	0	0	0	0	0
OG_11373	0	0	0	-6.8	0	6.7	0	0	0	-7.6	0	6.8
OG_11375	0	0	0	-5.4	-4.7	0	0	0	0	-5.3	-5.2	0
OG_11378	0	0	0	-7.9	0	8.3	0	0	0	0	0	0
OG_1138	0	-2.9	-4.2	0	0	0	-7.2	-8.5	0	-8.3	-8.7	0
OG_11381	0	0	0	0	2.4	2.2	3.8	3.4	0	0	0	0
OG_11382	0	0	0	3.3	0	0	3.4	0	0	0	0	0
OG_11383	0	0	0	0	-3.4	-2.6	0	0	-2.3	0	0	0
OG_11384	0	0	0	0	0	0	3.6	0	0	0	0	0
OG_11385	0	0	0	0	0	0	7.9	7.8	0	0	0	0
OG_11388	0	0	0	0	-3.5	0	0	0	0	0	0	0
OG_11389	0	0	0	0	0	0	0	-3.2	-2.5	0	0	0
OG_11390	0	0	0	0	0	0	0	-4.7	-3	0	0	0
OG_11392	0	0	0	0	2.7	0	2.9	4.1	0	0	0	0
OG_11395	0	0	0	-5.6	-4.5	0	0	0	0	-3.9	0	0
OG_11396	0	0	0	-3.7	0	2.6	0	0	0	0	0	0
OG_11398	0	0	0	0	0	0	0	0	0	0	2.5	0
OG_114	0	0	0	0	-4	-4.5	0	0	0	-3.5	-4.2	0
OG_11402	0	0	0	-3.5	0	2.4	0	0	0	0	0	0
OG_11404	0	0	0	0	0	0	-2.4	-2.6	0	0	0	0
OG_11405	0	0	0	-2.6	-2.9	0	0	0	0	0	0	0
OG_11406	0	0	0	-2.5	0	0	0	0	0	0	0	0
OG_11407	0	0	0	0	0	0	-2.4	-4.8	-2.4	0	0	0
OG_11409	0	0	0	0	0	0	2.5	4.1	0	0	0	0
OG_1141	0	0	0	2.5	6.3	3.8	2.5	2.6	0	0	0	0
OG_11411	0	0	0	-6.6	0	4.4	4.3	7.4	0	0	0	0
OG_11412	0	0	0	3.3	0	-4.7	5.5	3.8	0	0	0	0
OG_11413	0	0	0	0	0	0	2.1	3.5	0	0	0	0
OG_11414	0	0	0	0	0	0	5.8	6.2	0	0	0	0
OG_11415	0	0	0	0	0	0	4.1	0	0	0	0	0
OG_11419	0	0	0	-7.2	-6.8	0	0	0	0	0	0	0
OG_1142	0	0	0	0	0	0	-2.3	-2.9	0	0	0	0
OG_11420	0	0	0	0	0	0	0	0	0	-8.9	-9.2	0
OG_11421	0	0	0	0	0	0	0	0	0	2.2	0	0
OG_11422	0	0	0	0	-6.2	-6.4	0	0	0	0	0	0
OG_11425	0	0	0	3.2	3.4	0	0	0	0	-6.6	0	6.8
OG_11427	0	0	0	0	0	0	0	-7.6	-2.4	-6.8	-9.7	-2.8
OG_11429	0	0	0	-3.4	0	0	0	0	0	0	0	0
OG_11430	0	0	0	0	0	0	0	0	0	-2.4	-3.1	0
OG_11431	0	0	0	-7	0	7.4	0	0	0	0	0	0
OG_11432	0	0	0	0	0	0	0	0	0	0	4.6	0
OG_11434	0	0	0	0	0	0	0	-3.9	0	0	0	0
OG_11435	0	0	0	2.7	0	0	0	0	0	0	0	0
OG_11436	0	0	0	2.7	0	0	0	0	0	0	0	0
OG_11437	0	0	0	2.7	0	-3.3	0	0	0	0	0	0
OG_11438	0	0	0	0	0	0	-5.3	-6.4	0	0	0	0
OG_1144	-2.6	0	2	0	0	0	0	0	0	0	0	0
OG_11441	0	0	0	0	0	0	-6.7	-6.2	0	0	0	0
OG_11442	0	0	0	-5	-3.7	0	0	0	0	0	0	0
OG_11443	0	0	0	0	0	0	-3.4	-3.3	0	0	0	0
OG_11444	0	0	0	0	0	0	0	-2.2	0	0	0	0
OG_11445	0	0	0	0	0	0	0	0	0	-2.3	-3.8	0
OG_11446	0	0	0	0	0	0	12	9.6	0	2.4	4	0
OG_11447	0	0	0	0	0	0	13	9.3	-4.1	3.3	2.3	0
OG_11448	0	0	0	0	0	0	7.2	5.2	0	0	0	0
OG_1145	0	0	0	0	0	0	0	0	0	-9	-8.8	0
OG_11450	0	0	0	0	0	0	2.4	0	0	-3.6	-2.7	0
OG_11453	0	0	0	0	-3.2	-3.3	0	0	0	0	0	0
OG_11454	0	0	0	0	0	-2.7	0	0	0	0	0	0
OG_11456	0	0	0	0	-4.3	-2.6	0	0	0	0	0	0
OG_11459	0	0	0	0	0	0	4.6	3.2	0	0	0	0
OG_1146	0	0	0	0	0	0	0	0	0	-5	-7.5	-2.5
OG_11461	0	0	0	0	0	0	0	0	0	6.1	10	0
OG_11462	0	0	0	0	0	0	0	0	0	-3.2	-4.8	0
OG_11463	0	0	0	4.1	3.3	0	0	0	0	0	0	0
OG_11464	0	0	0	0	0	0	7.5	4.2	-3.3	0	3	0
OG_11465	0	0	0	0	0	0	0	0	0	0	-7.2	0
OG_11466	0	0	0	-2.4	-2.4	0	0	0	0	0	0	0
OG_11468	0	0	0	0	-5	-3	0	0	0	-2.3	-2.1	0
OG_1147	-3.1	-7	-3.9	0	0	0	-6.4	-7	0	-6.5	-8.1	0
OG_11470	0	0	0	5.9	6.6	0	0	0	0	0	0	0
OG_11471	0	0	0	0	0	-2	0	0	0	0	0	0
OG_11472	0	0	0	0	0	0	0	0	0	0	0	-3.5
OG_11473	0	0	0	0	0	0	0	0	0	2.2	0	0
OG_11474	0	0	0	0	0	0	3.7	4.1	0	2.1	0	0
OG_11476	0	0	0	-4.1	-3.1	0	0	0	0	0	0	0
OG_11477	0	0	0	-3.9	-5.5	0	0	0	0	-8	-3.9	4.1
OG_11478	0	0	0	0	0	0	11	9.9	0	0	0	0
OG_11479	0	0	0	0	-2.1	0	0	0	0	0	0	0
OG_11481	0	0	0	0	0	0	0	0	0	0	-4.5	0
OG_11482	0	0	0	0	0	0	0	0	0	0	-8.1	-2.5
OG_11483	0	0	0	-3.5	-4.2	0	0	-2.3	0	-4.2	-5.5	0
OG_11484	0	0	0	-6.3	-2.6	3.8	0	0	0	0	0	0
OG_11488	0	0	0	0	0	0	4.4	4.3	0	0	0	0
OG_11489	0	0	0	0	-2.2	0	0	0	0	5.2	6.8	0
OG_1149	0	0	0	0	0	0	-3.7	-3.3	0	0	0	2
OG_11490	0	0	0	0	-4.1	-2.3	3.1	3.3	0	0	0	0
OG_11491	0	0	0	2.4	3.1	0	2.3	9.6	7.3	0	0	0
OG_11492	0	0	0	3.5	0	0	0	0	0	0	0	0
OG_11495	0	0	0	0	0	0	-6.4	-6.5	0	0	0	0
OG_11497	0	0	0	0	0	0	0	0	0	2.7	3.5	0
OG_11499	0	0	0	-4.2	0	4.5	0	0	0	0	0	0
OG_1150	0	2.2	0	-3.1	-3.2	0	-7.5	-8	0	0	0	0
OG_11500	0	0	0	-5.8	-2.6	3.2	-2.6	0	0	0	0	0
OG_11501	0	0	0	0	0	0	2.3	4	0	-2.2	0	0
OG_11502	0	0	0	0	0	0	2.2	2.6	0	0	0	0
OG_11504	0	0	0	-3.9	-4.2	0	-2.7	0	0	0	0	0
OG_11505	0	0	0	2.4	0	0	0	-3.6	-4	0	0	0
OG_11506	0	0	0	0	0	0	7.7	6.7	0	0	0	0
OG_11507	0	0	0	0	0	0	8	7	0	0	0	0
OG_11508	0	0	0	0	0	0	-2.7	-3.5	0	0	0	0
OG_1151	0	-2.3	0	0	0	0	-6.5	-6.6	0	0	0	0
OG_11510	0	0	0	0	0	0	-9.6	-7.2	2.4	0	0	0
OG_11511	0	0	0	0	0	0	0	0	0	-4.4	-4.6	0
OG_11513	0	0	0	0	0	0	-6.8	-6.3	0	0	0	0
OG_11515	0	0	0	0	0	0	4.2	3.9	0	4.5	4	0
OG_11516	0	0	0	0	0	0	3.4	2.4	0	4.6	4.3	0
OG_11518	0	0	0	0	0	0	0	0	0	3.1	0	-2.6
OG_11519	0	0	0	0	0	0	6.3	9.4	0	0	-2.7	-2.4
OG_1152	0	0	0	0	2.9	0	0	0	0	0	0	0
OG_11520	0	0	0	0	0	0	0	-6.4	0	0	0	0
OG_11521	0	0	0	0	0	0	0	0	0	-3.6	-4.1	0
OG_11522	0	0	0	0	0	0	-10	-11	0	-2.5	-2.9	0
OG_11526	0	0	0	0	0	0	0	2.3	0	0	4.1	2.3
OG_11528	0	0	0	0	0	0	-8	-10	-2	0	0	0
OG_11529	0	0	0	0	0	0	0	-2.8	0	0	0	0
OG_1153	-2.4	-2.7	0	0	0	2.5	0	0	0	-4.9	-2.5	2.4
OG_11532	0	0	0	0	0	0	-4.7	-6.6	0	-2.9	-3.3	0
OG_11541	0	0	0	0	0	0	-5.1	-5.7	0	0	0	0
OG_11542	0	0	0	0	0	0	-7.3	-8.5	0	0	0	0
OG_11543	0	0	0	0	0	0	-6.4	-9	-2.6	0	0	0
OG_11544	0	0	0	0	0	0	0	-3.6	0	7.7	0	0
OG_11548	0	0	0	0	0	0	13	12	0	2	2.6	0
OG_1155	5	0	-4.5	0	0	0	-5.1	-6.8	0	2	4.2	2.2
OG_11554	0	0	0	0	0	0	0	0	0	0	-3	0
OG_11555	0	0	0	0	0	0	0	0	0	8.5	5.3	0
OG_11556	0	0	0	0	0	0	-9.4	-9.8	0	0	0	0
OG_11559	0	0	0	0	0	0	-3.6	-3.8	0	0	0	0
OG_1156	2.6	0	-3.2	0	0	0	-8.3	-10	0	0	0	0
OG_11560	0	0	0	0	0	0	0	-3.9	-2.4	-6.1	-6.2	0
OG_11562	0	0	0	0	0	0	-2.9	0	0	0	-2.9	0
OG_11566	0	0	0	0	0	0	-6.3	-7.4	0	0	0	0
OG_1157	5.2	0	-5.1	0	0	0	-4.4	-5.8	0	3.1	5.2	2.1
OG_11570	0	0	0	0	0	0	0	0	0	-4.6	-4.2	0
OG_11571	0	0	0	0	0	0	0	0	0	-4.4	-3.8	0
OG_11572	0	0	0	0	0	0	-8.5	-9.4	0	0	0	0
OG_11573	0	0	0	0	0	0	0	0	0	-2.4	-2.7	0
OG_11577	0	0	0	0	0	0	0	-6	-5.5	0	0	0
OG_1158	0	0	0	0	0	0	2.3	2.8	0	0	0	0
OG_11580	0	0	0	0	0	0	0	-2.3	0	0	0	0
OG_11582	0	0	0	0	0	0	0	0	0	-2	-2	0
OG_11583	0	0	0	0	0	0	0	0	3.1	-3.3	-2.3	0
OG_11586	0	0	0	0	0	0	0	5.9	0	0	0	0
OG_11587	0	0	0	0	0	0	0	0	0	0	-4	-2.7
OG_11589	0	0	0	0	0	0	5.4	0	0	-2.2	-3.1	0
OG_1159	0	0	0	0	-3.2	-2.1	0	0	0	0	0	0
OG_11591	0	0	0	0	0	0	0	0	0	0	-2	0
OG_11593	0	0	0	0	0	0	4.1	0	0	0	0	0
OG_11596	0	0	0	0	0	0	-4.1	-4	0	0	-3.4	-2.3
OG_11603	0	0	0	0	0	0	3.1	0	0	0	0	0
OG_11604	0	0	0	0	0	0	0	0	0	0	-6.6	0
OG_11605	0	0	0	0	0	0	2.9	4.4	0	0	0	0
OG_11606	0	0	0	0	0	0	-3.7	-4.4	0	0	0	0
OG_11607	0	0	0	0	0	0	-4	-5.9	0	0	0	0
OG_11608	0	0	0	0	0	0	6.8	0	0	0	0	0
OG_11609	0	0	0	0	0	0	0	0	0	-7.5	-7.8	0
OG_1161	0	-2	0	0	-2.2	0	0	0	0	0	0	0
OG_11610	0	0	0	0	0	0	0	-2	-2.7	0	0	0
OG_11612	0	0	0	0	0	0	0	0	0	-8.8	-9.1	0
OG_11613	0	0	0	-2.9	-2	0	0	0	0	2.6	0	0
OG_11615	0	0	0	0	0	0	-2.2	0	0	-3	-2.2	0
OG_11617	0	0	0	0	0	0	4.3	0	0	5.1	4.1	0
OG_11618	0	0	0	0	0	0	0	0	0	-2.8	-5.1	-2.3
OG_1162	0	0	0	0	0	0	2.6	0	0	0	0	0
OG_11620	0	0	0	0	0	0	0	-2.7	0	0	0	0
OG_11621	0	0	0	0	0	0	0	-3.1	0	2.4	0	-4
OG_11622	0	0	0	0	0	0	-7.1	-7.9	0	0	0	0
OG_11623	0	0	0	0	0	0	4.4	7.5	0	0	0	0
OG_11624	0	0	0	0	0	0	11	9.7	0	0	0	0
OG_11625	0	0	0	0	0	0	-4.4	0	0	0	-4.4	-2.2
OG_11626	0	0	0	0	0	0	3	4.2	0	-5.9	-7.5	0
OG_11628	0	0	0	0	0	0	0	0	2.3	0	2.4	0
OG_11629	0	0	0	0	0	0	0	0	0	2.8	3.5	0
OG_11630	0	0	0	0	0	0	0	-2.4	0	0	0	0
OG_11631	0	0	0	0	0	0	6.7	0	0	0	0	0
OG_11632	0	0	0	0	0	0	7.3	4	-3.3	3.1	2.6	0
OG_11633	0	0	0	0	0	0	0	5	0	0	0	0
OG_11634	0	0	0	0	0	0	11	6.6	0	-2.1	0	0
OG_11635	0	0	0	0	0	0	-2.3	-3.7	0	0	0	0
OG_11636	0	0	0	0	0	0	-2.5	-5.3	-2.8	0	0	0
OG_11637	0	0	0	0	0	0	8.1	7	0	0	0	0
OG_11638	0	0	0	0	0	0	7.9	6.8	0	2.4	3.2	0
OG_11641	0	0	0	0	0	0	-2.1	-3.4	0	0	0	0
OG_11642	0	0	0	0	0	0	7.8	0	0	0	3	0
OG_11646	0	0	0	0	0	0	2.7	2.8	0	0	0	0
OG_11647	0	0	0	0	0	0	-4.2	-5.8	0	0	-2.8	-2.8
OG_11649	0	0	0	0	0	0	-6.5	-9.7	-3.2	0	0	0
OG_1165	-3.6	-4.2	0	-3.3	0	3.2	-9.6	-9.2	0	-6.7	-3.3	3.4
OG_11650	0	0	0	0	0	0	-8.2	-9.4	0	-9.4	-11	0
OG_11651	0	0	0	0	0	0	6.9	0	0	0	0	0
OG_11652	0	0	0	0	0	0	0	0	0	-5.4	-5.4	0
OG_11653	0	0	0	0	0	0	0	0	0	-5.2	-2.3	2.9
OG_11654	0	0	0	0	0	0	3	3.7	0	0	0	0
OG_11655	0	0	0	0	0	0	5	0	-4.5	0	0	0
OG_11657	0	0	0	0	0	0	8.8	4.6	0	0	0	0
OG_1166	0	0	0	0	0	0	-6.4	0	0	0	0	0
OG_11661	0	0	0	0	0	0	0	2.4	0	0	0	0
OG_11662	0	0	0	0	0	0	3.5	2.2	0	0	0	0
OG_11663	0	0	0	0	0	0	0	0	0	2.4	0	0
OG_11664	0	0	0	0	0	0	0	0	0	-3.2	-3.9	0
OG_11666	0	0	0	0	0	0	-5.9	-4.5	0	0	-2.2	0
OG_11668	0	0	0	0	0	0	2.2	2.8	0	-2.5	-3.3	0
OG_1167	-2.7	-3.6	0	-3.4	-4.4	0	-5.3	-3.8	0	-5.3	-5.5	0
OG_11677	0	0	0	0	0	0	0	-7.3	0	0	0	0
OG_11678	0	0	0	0	0	0	-2.5	-4.4	0	0	-2.5	0
OG_11679	0	0	0	0	0	0	-6.9	-6.2	0	-2.2	-3.5	0
OG_11680	0	0	0	0	0	0	0	-3.1	-2.2	0	0	0
OG_11681	0	0	0	0	0	0	0	-6.2	0	0	0	0
OG_11682	0	0	0	0	0	0	3.6	7.3	0	-7.5	0	4.8
OG_11683	0	0	0	0	0	0	0	0	0	0	-8.1	-4.9
OG_11686	0	0	0	0	0	0	0	0	0	-2.3	0	0
OG_11687	0	0	0	0	0	0	-6.5	-6.9	0	-3.8	-7.2	-3.4
OG_11688	0	0	0	0	0	0	-5	-5.4	0	0	0	0
OG_11689	0	0	0	0	0	0	6.8	7.3	0	0	0	0
OG_1169	0	0	0	0	2	0	2.2	3.6	0	0	0	0
OG_11690	0	0	0	0	0	0	0	0	0	-3.1	-2.5	0
OG_11692	0	0	0	0	0	0	-2.9	-3.5	0	0	-2.7	0
OG_11693	0	0	0	0	0	0	3.5	5.2	0	-2.3	0	0
OG_11695	0	0	0	0	0	0	3.6	0	0	0	0	0
OG_11696	0	0	0	0	0	0	0	0	0	-2.8	-2.1	0
OG_11697	0	0	0	0	0	0	0	0	2.1	-3	-3.1	0
OG_11698	0	0	0	0	0	0	6	6.7	0	0	2.5	0
OG_11699	0	0	0	0	0	0	6.2	11	0	0	3.3	2.4
OG_117	-3.9	0	2	0	0	0	0	0	0	0	-3.9	-3.1
OG_11700	0	0	0	0	0	0	-2.7	0	0	-2.8	-2.9	0
OG_11702	0	0	0	0	0	0	2.9	2.8	0	0	0	0
OG_11703	0	0	0	0	0	0	0	0	0	-7.1	-8.5	0
OG_11705	0	0	0	0	0	0	6.2	7.4	0	0	0	0
OG_11707	0	0	0	0	0	0	-8.5	-9.8	0	0	0	0
OG_11708	0	0	0	0	0	0	0	0	0	-2.8	-2.9	0
OG_11710	0	0	0	0	0	0	-3.1	0	2	-5.8	-6.2	0
OG_1172	0	0	0	0	0	0	2.4	0	0	0	0	0
OG_11721	0	0	0	0	0	0	11	9.8	0	0	0	0
OG_11723	0	0	0	0	0	0	0	0	0	-8.6	-7.9	0
OG_11724	0	0	0	0	0	0	0	0	-2.4	0	0	0
OG_11725	0	0	0	0	0	0	0	-3.1	0	4.1	6.4	0
OG_11726	0	0	0	0	0	0	0	-7.1	-4.8	0	0	0
OG_11727	0	0	0	0	0	0	-2.4	-2.2	0	0	0	0
OG_11728	0	0	0	0	0	0	-5.6	-5	0	0	0	0
OG_11729	0	0	0	0	0	0	14	13	0	4.4	3.8	0
OG_11730	0	0	0	0	0	0	7.9	10	0	6.1	5.3	0
OG_11731	0	0	0	0	0	0	4.3	5.8	0	0	0	0
OG_11733	0	0	0	0	0	0	0	-3.5	0	0	0	0
OG_11734	0	0	0	0	0	0	0	3.3	0	0	0	0
OG_11735	0	0	0	0	0	0	-2.5	0	0	0	0	0
OG_11739	0	0	0	0	0	0	0	0	0	0	-2.7	0
OG_1174	0	0	0	0	0	0	0	2.6	0	0	0	0
OG_11741	0	0	0	0	0	0	3.6	4.5	0	0	0	0
OG_11743	0	0	0	0	0	0	8.2	7.1	0	0	0	0
OG_11744	0	0	0	0	0	0	3.2	2.6	0	0	0	0
OG_11745	0	0	0	0	0	0	7.7	8	0	0	0	0
OG_11746	0	0	0	0	0	0	7.9	10	2.2	0	0	0
OG_11749	0	0	0	0	0	0	-2.3	-4.3	-2	0	0	0
OG_11754	0	0	0	0	0	0	-2.5	0	0	-8.2	-6.4	0
OG_11757	0	0	0	0	0	0	0	0	0	2.6	3.2	0
OG_11759	0	0	0	0	0	0	0	0	0	-5.9	-7	0
OG_1176	-3.5	0	0	0	0	0	-2.8	-3	0	0	0	0
OG_11762	0	0	0	0	0	0	3.1	0	0	0	0	0
OG_11763	0	0	0	0	0	0	-8.7	-8.5	0	-5	-4.9	0
OG_11764	0	0	0	0	0	0	0	0	0	-3.1	-3.4	0
OG_11767	0	0	0	0	0	0	2.8	7.2	0	0	0	0
OG_11768	0	0	0	0	0	0	0	0	0	-3	-5.7	-2.8
OG_1177	0	-2.7	-2.6	0	0	0	4.4	4.4	0	0	0	0
OG_11773	0	0	0	0	0	0	0	0	0	0	-4.5	-3
OG_11774	0	0	0	0	0	0	0	0	0	0	-2.8	0
OG_11779	0	0	0	0	0	0	0	-3.9	0	0	0	0
OG_1178	0	0	0	0	0	0	0	4.3	2.5	0	0	0
OG_11780	0	0	0	0	0	0	-7.7	-9.8	-2.1	0	0	0
OG_11783	0	0	0	0	0	0	5.3	5.3	0	0	0	0
OG_11784	0	0	0	0	0	0	-3.3	-6.5	-3.2	0	0	0
OG_11786	0	0	0	0	0	0	-9.4	-7.4	2	-7.6	-7.5	0
OG_11787	0	0	0	0	0	0	8.8	4.5	0	4.4	0	-2.8
OG_11788	0	0	0	0	0	0	8.4	7.3	0	0	0	0
OG_11789	0	0	0	0	0	0	8.6	7.5	0	0	0	0
OG_11790	0	0	0	0	0	0	4.5	0	0	0	0	0
OG_11791	0	0	0	0	0	0	0	3.7	0	0	0	0
OG_11793	0	0	0	0	0	0	7.1	5.9	0	-3.7	-5.6	0
OG_11794	0	0	0	0	0	0	0	0	0	0	2.8	0
OG_11797	0	0	0	0	0	0	9.2	3.9	0	0	0	0
OG_118	-3.6	0	4.3	0	-2.9	0	0	0	0	4.4	2.6	0
OG_11800	0	0	0	0	0	0	13	15	0	0	0	0
OG_11801	0	0	0	0	0	0	12	10	-2	0	0	0
OG_11804	0	0	0	0	0	0	0	0	0	0	-2.3	0
OG_11805	0	0	0	0	0	0	-4.7	-4.9	0	-2.6	-2.7	0
OG_11806	0	0	0	0	0	0	3.7	4.3	0	0	0	0
OG_11807	0	0	0	0	0	0	7.6	4.6	-3	0	0	0
OG_11809	0	0	0	0	0	0	5.4	3.4	0	0	-2.3	0
OG_11810	0	0	0	0	0	0	-13	-16	-3.3	-7.3	-9.7	-2.4
OG_11812	0	0	0	0	0	0	0	-6.9	0	0	0	0
OG_11815	0	0	0	0	0	0	3.2	2.5	0	-2.8	-2.8	0
OG_11816	0	0	0	0	0	0	0	0	-2	0	0	0
OG_11817	0	0	0	0	0	0	3.1	2.5	0	3.5	5	0
OG_11819	0	0	0	0	0	0	-14	-14	0	0	0	-3.1
OG_1182	-5.9	-6.4	0	0	0	0	0	0	0	-7.4	-6.2	0
OG_11820	0	0	0	0	0	0	-12	-12	0	-6.9	-7.8	0
OG_11823	0	0	0	0	0	0	0	0	0	-8.4	-9.3	0
OG_11824	0	0	0	0	0	0	0	-6.7	-3.4	0	0	0
OG_11825	0	0	0	0	0	0	0	0	0	0	-6.3	0
OG_11828	0	0	0	0	0	0	0	0	0	0	-7	-7.2
OG_1183	2.5	0	0	0	0	0	0	0	0	0	0	0
OG_11832	0	0	0	0	0	0	-8	-6.2	0	-2.2	-2.7	0
OG_11835	0	0	0	0	0	0	2.3	0	-2	0	0	0
OG_11836	0	0	0	0	0	0	0	0	0	-3	-3.8	0
OG_11837	0	0	0	0	0	0	0	0	0	0	-3.4	-2.5
OG_1184	0	0	0	0	0	0	0	0	0	9.4	8.9	0
OG_11840	0	0	0	0	0	0	0	-8.2	-4.8	0	0	0
OG_11841	0	0	0	0	0	0	10	8.9	0	0	0	0
OG_11842	0	0	0	0	0	0	4.3	3.2	0	0	0	0
OG_11843	0	0	0	0	0	0	4.5	2.1	-2.4	0	0	0
OG_11844	0	0	0	0	0	0	0	-2.9	0	0	0	0
OG_11846	0	0	0	0	0	0	6.1	9.8	0	0	0	0
OG_11848	0	0	0	0	0	0	0	2.5	0	0	0	0
OG_11849	0	0	0	0	0	0	0	2.5	0	0	0	0
OG_1185	0	-3.2	-4.3	-6.6	-4.2	2.4	0	0	0	-7.7	0	4.1
OG_11852	0	0	0	0	0	0	0	0	0	-2.5	0	0
OG_11853	0	0	0	0	0	0	-3.7	-5.3	0	0	0	0
OG_11854	0	0	0	0	0	0	-2.8	-3.8	0	0	0	0
OG_11859	0	0	0	0	0	0	-14	-14	0	0	0	0
OG_1186	0	0	0	3.3	0	0	0	0	0	0	-3.5	-2.8
OG_11862	0	0	0	0	0	0	-3.1	-4.9	0	0	0	0
OG_11863	0	0	0	0	0	0	-5.6	-6.5	0	0	-2.5	0
OG_11866	0	0	0	0	0	0	-4	-4.3	0	0	0	0
OG_11867	0	0	0	0	0	0	0	0	0	-2	-2.1	0
OG_11868	0	0	0	0	0	0	0	0	0	-7.3	-8.6	0
OG_11869	0	0	0	0	0	0	0	0	0	-2.9	-3	0
OG_1187	0	0	0	2.8	0	0	0	0	0	0	0	0
OG_11870	0	0	0	0	0	0	6.9	0	0	0	0	0
OG_11871	0	0	0	0	0	0	3.5	5.4	0	2	2.7	0
OG_11872	0	0	0	0	0	0	0	2.6	0	-2.5	0	0
OG_11873	0	0	0	0	0	0	-4	-3.8	0	0	-2	0
OG_11880	0	0	0	0	0	0	0	0	0	2.3	0	0
OG_11881	0	0	0	0	0	0	5.9	6.4	0	-2.6	-2.3	0
OG_11882	0	0	0	0	0	0	3	4.5	0	0	0	0
OG_11885	0	0	0	0	0	0	-7.6	-7.7	0	0	0	0
OG_11886	0	0	0	0	0	0	0	0	0	-11	0	11
OG_11887	0	0	0	0	0	0	3.4	5.3	0	0	0	0
OG_11888	0	0	0	0	0	0	3.4	3.9	0	0	0	0
OG_1189	2.8	0	-2.9	0	0	0	0	0	0	0	5.9	4.1
OG_11890	0	0	0	0	0	0	-3.4	-3.5	0	0	0	0
OG_11895	0	0	0	0	0	0	-4.4	0	0	0	0	0
OG_11899	0	0	0	0	0	0	8.7	8.6	0	0	0	0
OG_119	0	-3.2	-5	0	-3.4	-2.2	0	0	0	0	-2.6	-3.2
OG_1190	0	0	0	-2.5	0	0	0	0	0	0	0	0
OG_11901	0	0	0	0	0	0	0	-2.9	0	0	0	0
OG_11902	0	0	0	0	0	0	0	0	0	4.4	6.1	0
OG_11903	0	0	0	0	0	0	0	0	0	4.4	6.5	2.1
OG_11904	0	0	0	0	0	0	-3.6	-5.4	0	5.5	7.9	0
OG_11905	0	0	0	0	0	0	0	-3.3	-3.1	6.7	7.2	0
OG_11906	0	0	0	0	0	0	3.2	2.7	0	2.1	0	0
OG_11910	0	0	0	0	0	0	4.5	3.4	0	0	0	0
OG_11911	0	0	0	0	0	0	0	0	0	-4.1	-4.5	0
OG_11912	0	0	0	0	0	0	-2.5	-2.6	0	0	0	0
OG_11913	0	0	0	0	0	0	-3.3	0	0	-11	-13	0
OG_11915	0	0	0	0	0	0	-6.9	-7.5	0	0	0	0
OG_11916	0	0	0	0	0	0	7.6	9.7	0	0	2.4	0
OG_11917	0	0	0	0	0	0	6.9	0	0	-9.2	-9.3	0
OG_11918	0	0	0	0	0	0	3.2	2.9	0	0	0	0
OG_11919	0	0	0	0	0	0	9.6	8.5	0	3.9	4.8	0
OG_1192	-3.3	0	0	-4.2	-2.5	0	0	0	0	0	0	0
OG_11920	0	0	0	0	0	0	0	0	0	2.4	0	0
OG_11921	0	0	0	0	0	0	5.5	3.6	0	8.5	8.5	0
OG_11924	0	0	0	0	0	0	0	0	-2.1	0	0	0
OG_11925	0	0	0	0	0	0	3.5	3.9	0	0	0	0
OG_11928	0	0	0	0	0	0	-6.7	-5.5	0	0	-2.5	-2.5
OG_1193	-7.7	0	5.9	-2.6	0	0	0	0	0	0	0	0
OG_11930	0	0	0	0	0	0	12	9	0	0	0	2
OG_11931	0	0	0	0	0	0	3	9.2	6.2	0	0	0
OG_11932	0	0	0	0	0	0	0	0	0	0	-5.2	-3.8
OG_11934	0	0	0	0	0	0	0	0	0	0	-2	0
OG_11935	0	0	0	0	0	0	6.2	6.7	0	0	0	0
OG_11936	0	0	0	0	0	0	-13	-12	0	0	0	0
OG_11937	0	0	0	0	0	0	2.5	3.3	0	0	0	0
OG_1194	0	0	0	0	0	0	0	0	0	-2.3	-3.5	0
OG_11945	0	0	0	0	0	0	0	-7.6	-2	0	0	0
OG_11947	0	0	0	0	0	0	0	-4.8	-4.2	0	0	0
OG_11948	0	0	0	0	0	0	-7.7	-7.3	0	0	0	0
OG_11949	0	0	0	0	0	0	0	-6.8	0	0	0	0
OG_1195	0	0	0	0	0	0	-3.5	-3.8	0	-3	-4.2	0
OG_11950	0	0	0	0	0	0	3.1	3.5	0	-2.6	-2.2	0
OG_11953	0	0	0	0	0	0	-7	-8.4	0	-2.6	-2.7	0
OG_11958	0	0	0	0	0	0	0	0	0	-2.8	-3	0
OG_11959	0	0	0	0	0	0	7.7	6.6	0	3.6	2.2	0
OG_11960	0	0	0	0	0	0	0	0	0	2.2	2.4	0
OG_11961	0	0	0	0	0	0	0	0	0	0	-2.5	0
OG_11963	0	0	0	0	0	0	3.4	2	0	0	0	0
OG_11964	0	0	0	0	0	0	4.8	3.6	0	0	0	0
OG_11965	0	0	0	0	0	0	4.5	0	-3.9	0	0	0
OG_11967	0	0	0	0	0	0	-11	-12	0	0	0	0
OG_11968	0	0	0	0	0	0	2.9	3.6	0	0	0	0
OG_11970	0	0	0	0	0	0	0	-6.2	0	0	0	0
OG_11973	0	0	0	0	0	0	-2.9	-2.9	0	0	0	0
OG_11974	0	0	0	0	0	0	0	2	0	0	0	-2.4
OG_11976	0	0	0	0	0	0	5.3	3.2	0	0	0	0
OG_11977	0	0	0	0	0	0	3.3	2.4	0	0	0	0
OG_11978	0	0	0	0	0	0	3.2	8.6	0	0	0	0
OG_11980	0	0	0	0	0	0	0	-4.5	0	-4.9	-6.4	0
OG_11981	0	0	0	0	0	0	-5.1	-5.1	0	0	0	0
OG_11982	0	0	0	0	0	0	0	0	0	-12	-14	-2.5
OG_11987	0	0	0	0	0	0	-5	-4.6	0	0	-3.3	-2
OG_11988	0	0	0	0	0	0	0	0	0	0	-3.4	-2
OG_1199	0	0	0	0	3.2	2.3	0	0	0	0	0	0
OG_11995	0	0	0	0	0	0	3.1	3.1	0	0	0	0
OG_11996	0	0	0	0	0	0	0	0	2	-2.6	-2.2	0
OG_11997	0	0	0	0	0	0	12	11	0	0	-4.7	-3.6
OG_11998	0	0	0	0	0	0	7.5	7.7	0	0	-2	0
OG_11999	0	0	0	0	0	0	8.3	7.3	0	0	0	0
OG_12	0	0	0	2.6	0	0	0	0	0	0	0	0
OG_1200	0	0	0	0	2.8	0	0	0	0	0	0	0
OG_12000	0	0	0	0	0	0	0	0	0	-5.3	-6.2	0
OG_12001	0	0	0	0	0	0	-2.4	-3.5	0	0	-2.6	-2
OG_12002	0	0	0	0	0	0	0	0	0	2.6	3.4	0
OG_12003	0	0	0	0	0	0	0	0	0	3.9	2.4	0
OG_12004	0	0	0	0	0	0	0	0	2.8	0	0	0
OG_12006	0	0	0	0	0	0	-4.6	-5.2	0	-2.1	-2.9	0
OG_12010	0	0	0	0	0	0	0	-6.9	0	0	0	0
OG_12011	0	0	0	0	0	0	0	-2.3	0	0	-3.3	0
OG_12014	0	0	0	0	0	0	7.1	0	0	-5.7	-4.5	0
OG_12016	0	0	0	0	0	0	12	11	0	0	-2.3	0
OG_12017	0	0	0	0	0	0	-6.4	-8.5	-2	0	0	0
OG_1202	0	-2.1	0	3.4	2	0	0	0	0	0	0	0
OG_12020	0	0	0	0	0	0	0	0	0	6	5.7	0
OG_12022	0	0	0	0	0	0	0	0	0	-2	-2.9	0
OG_12024	0	0	0	0	0	0	2	2.8	0	0	0	0
OG_12025	0	0	0	0	0	0	0	3.8	0	0	0	0
OG_12026	0	0	0	0	0	0	0	0	0	0	-2.9	0
OG_12029	0	0	0	0	0	0	-6.2	-7.1	0	0	0	0
OG_12030	0	0	0	0	0	0	0	-2.7	0	0	0	0
OG_12032	0	0	0	0	0	0	4.3	6.4	0	0	0	0
OG_12033	0	0	0	0	0	0	-2.6	0	0	0	0	0
OG_12034	0	0	0	0	0	0	-11	-11	0	0	0	0
OG_12036	0	0	0	0	0	0	0	0	0	0	-6.1	-4.4
OG_12037	0	0	0	0	0	0	0	2.5	0	0	-3.4	-3.6
OG_12038	0	0	0	0	0	0	-3.2	-5.1	0	0	0	0
OG_1204	0	0	0	-3.1	0	2	0	0	0	0	2.3	0
OG_12043	0	0	0	0	0	0	4.8	4.2	0	0	0	0
OG_12044	0	0	0	0	0	0	0	0	0	0	2.4	0
OG_12045	0	0	0	0	0	0	-2.2	-3.3	0	0	0	0
OG_12049	0	0	0	0	0	0	13	8.7	0	0	0	0
OG_12051	0	0	0	0	0	0	3.7	9.2	0	0	0	0
OG_12053	0	0	0	0	0	0	0	0	0	0	-2.4	0
OG_12055	0	0	0	0	0	0	2.5	4.6	0	0	0	0
OG_12057	0	0	0	0	0	0	-2.5	0	0	4.2	3.4	0
OG_12058	0	0	0	0	0	0	0	-3.1	-3.4	0	0	0
OG_12059	0	0	0	0	0	0	-2.1	0	0	0	0	0
OG_1206	0	0	-2.8	0	0	0	0	0	0	-4.4	0	3.5
OG_12063	0	0	0	0	0	0	-3.1	-5.4	-2.4	0	0	0
OG_12064	0	0	0	0	0	0	0	0	0	0	-3.8	0
OG_12065	0	0	0	0	0	0	-6.1	-5.3	0	0	-6.7	-5
OG_12067	0	0	0	0	0	0	-5	-3.6	0	0	0	0
OG_12068	0	0	0	0	0	0	0	0	0	-2.3	-2.3	0
OG_12069	0	0	0	0	0	0	-3.8	-5.5	0	0	0	0
OG_12070	0	0	0	0	0	0	-2.7	-2.8	0	-8.8	-12	-3.1
OG_12073	0	0	0	0	0	0	2.1	0	0	0	0	0
OG_12074	0	0	0	0	0	0	0	-3.9	-2.9	0	0	0
OG_12076	0	0	0	0	0	0	9.2	8.1	0	0	0	0
OG_12079	0	0	0	0	0	0	0	0	0	-4.6	-5	0
OG_12080	0	0	0	0	0	0	-6.6	-8.1	0	-4.8	-6.8	-2
OG_12081	0	0	0	0	0	0	-2.5	0	0	-2.5	-2.2	0
OG_12082	0	0	0	0	0	0	-2.5	-3.1	0	-2	0	0
OG_12086	0	0	0	0	0	0	2	2.4	0	0	0	0
OG_12087	0	0	0	0	0	0	0	0	-3	0	0	0
OG_1209	0	0	0	0	0	0	-8.9	-9.9	0	-2.8	-4.9	-2.1
OG_12090	0	0	0	0	0	0	3.1	2.5	0	0	0	0
OG_12092	0	0	0	0	0	0	5.5	7.6	0	2	0	-2.4
OG_12093	0	0	0	0	0	0	0	0	0	0	-4.7	-3
OG_12094	0	0	0	0	0	0	6.1	7.1	0	0	0	0
OG_12095	0	0	0	0	0	0	-4.2	-5.8	0	-3.9	-4.6	0
OG_12098	0	0	0	0	0	0	-2.5	-3.3	0	0	-3.3	-2.5
OG_121	0	0	0	0	-3.2	-2.2	0	0	0	0	0	0
OG_1210	0	-4.1	-3.6	0	0	0	0	-3	0	0	0	0
OG_12106	0	0	0	0	0	0	0	0	0	-3.5	-5.3	0
OG_12109	0	0	0	0	0	0	3.8	3.4	0	0	0	0
OG_1211	-2.7	-3.1	0	0	0	0	0	-2.4	0	0	2.9	0
OG_12111	0	0	0	0	0	0	0	0	0	4.7	5.1	0
OG_12114	0	0	0	0	0	0	0	0	0	-7.2	-8.1	0
OG_12116	0	0	0	0	0	0	0	2.2	0	0	0	0
OG_1212	0	0	0	0	0	0	0	3.3	0	0	0	0
OG_12120	0	0	0	0	0	0	0	0	0	0	-8.1	-2.1
OG_12121	0	0	0	0	0	0	0	0	0	4.7	0	-4.2
OG_12123	0	0	0	0	0	0	0	-7.7	-3	0	0	0
OG_12128	0	0	0	0	0	0	0	-4.4	0	0	0	0
OG_1213	3.2	0	0	0	0	0	2	0	0	0	0	0
OG_12130	0	0	0	0	0	0	-4.9	0	2.7	3.4	4.4	0
OG_12133	0	0	0	0	0	0	2.3	4.2	0	0	0	0
OG_12134	0	0	0	0	0	0	6.6	5.7	0	0	0	0
OG_12136	0	0	0	0	0	0	3.2	0	0	0	0	0
OG_12137	0	0	0	0	0	0	-3.6	-2.8	0	-2.5	-2.7	0
OG_1214	0	0	0	-4.1	-2.8	0	0	0	0	0	0	0
OG_12140	0	0	0	0	0	0	-11	-13	-2.7	0	-6.9	0
OG_12143	0	0	0	0	0	0	0	0	0	4.1	5.6	0
OG_12148	0	0	0	0	0	0	-5.7	-5.2	0	0	-2.1	0
OG_12149	0	0	0	0	0	0	-11	-10	0	-2.6	-3.8	0
OG_1215	0	0	0	0	0	0	-6.3	-6.6	0	0	0	0
OG_12150	0	0	0	0	0	0	-2.8	-4.4	0	0	0	0
OG_12153	0	0	0	0	0	0	9.7	8.6	0	-2	0	0
OG_12154	0	0	0	0	0	0	0	0	0	0	2.1	0
OG_12155	0	0	0	0	0	0	0	2.5	0	0	0	0
OG_12157	0	0	0	0	0	0	0	-3	0	0	0	0
OG_12159	0	0	0	0	0	0	7.9	0	0	0	0	0
OG_12160	0	0	0	0	0	0	0	3	0	0	0	0
OG_12161	0	0	0	0	0	0	0	0	0	3.6	2.3	0
OG_12163	0	0	0	0	0	0	0	0	0	0	-4	0
OG_12164	0	0	0	0	0	0	-2.9	-2.4	0	0	0	0
OG_12165	0	0	0	0	0	0	6	4.6	0	2.7	2.1	0
OG_12166	0	0	0	0	0	0	0	-3.2	-3.8	0	0	0
OG_12167	0	0	0	0	0	0	8.1	7	0	4.5	8	3.5
OG_12168	0	0	0	0	0	0	4.7	6.9	0	2.6	0	0
OG_12169	0	0	0	0	0	0	-4.4	-3	0	0	0	0
OG_12170	0	0	0	0	0	0	7.5	6.4	0	0	0	0
OG_12173	0	0	0	0	0	0	-3.6	-4.4	0	0	0	0
OG_12174	0	0	0	0	0	0	3.5	2.3	0	-2.7	-2.7	0
OG_12175	0	0	0	0	0	0	2	0	0	2.4	2.8	0
OG_12176	0	0	0	0	0	0	3	4.3	0	0	0	0
OG_12177	0	0	0	0	0	0	-2.4	-2.4	0	0	0	0
OG_1218	0	0	0	2.4	0	0	0	0	0	0	0	0
OG_12180	0	0	0	0	0	0	0	-2.7	-2.6	0	0	0
OG_12183	0	0	0	0	0	0	3.1	4.7	0	-4.3	-4.4	0
OG_12184	0	0	0	0	-3.3	-2.2	0	-2	-2.1	0	0	0
OG_12186	0	0	0	0	0	0	4.3	5.7	0	0	0	0
OG_12187	0	0	0	0	0	0	0	0	0	0	-3.1	0
OG_12188	0	0	0	0	0	0	-5	-6.7	0	0	0	0
OG_12189	0	0	0	0	0	0	0	-4.2	0	0	0	0
OG_1219	0	0	0	0	-2.4	0	-3.6	-2.7	0	0	0	0
OG_12190	0	0	0	0	0	0	3.1	3.5	0	0	0	0
OG_12191	0	0	0	0	0	0	-5.6	-7.3	0	0	0	0
OG_12192	0	0	0	0	0	0	0	0	0	0	0	-2.4
OG_12197	0	0	0	0	0	0	11	10	0	0	0	0
OG_12198	0	0	0	0	0	0	0	2	0	0	0	0
OG_12199	0	0	0	0	0	0	11	10	0	0	0	0
OG_1220	2	0	0	0	0	0	0	0	0	0	0	0
OG_12200	0	0	0	0	0	0	8.9	7.9	0	0	-7.2	-4.2
OG_12202	0	0	0	0	0	0	5.5	6.5	0	0	0	0
OG_12203	0	0	0	0	0	0	2.7	3.5	0	4.5	4.6	0
OG_12206	0	0	0	0	0	0	0	0	0	-3.5	-3.4	0
OG_12207	0	0	0	0	0	0	-6.6	-6.4	0	-2.9	-3.4	0
OG_1221	0	0	0	0	0	0	-4.7	-5.8	0	0	0	0
OG_12211	0	0	0	0	0	0	9.5	8.5	0	3.6	3	0
OG_12213	0	0	0	0	0	0	4.4	6.5	0	0	-2.3	0
OG_12214	0	0	0	0	0	0	0	0	0	0	-2.5	0
OG_12215	0	0	0	0	0	0	-3.1	0	2	0	0	0
OG_12216	0	0	0	0	0	0	0	-2.7	-4.2	7.5	0	0
OG_12219	0	0	0	0	0	0	0	0	0	-3.5	-3.3	0
OG_12220	0	0	0	0	0	0	0	0	0	-2.2	0	0
OG_12221	0	0	0	0	0	0	0	-6.1	-4.4	0	0	0
OG_12222	0	0	0	0	0	0	0	-3.6	-5.4	0	0	0
OG_12223	0	0	0	0	0	0	2.6	3.2	0	0	0	0
OG_12224	0	0	0	0	0	0	-3.8	-7.3	-3.5	0	0	0
OG_12225	0	0	0	0	0	0	0	0	0	-2.3	-2.8	0
OG_12226	0	0	0	0	0	0	0	-6.9	0	0	0	0
OG_12228	0	0	0	0	0	0	0	0	0	-5.7	-8.5	-2.8
OG_12230	0	0	0	0	0	0	0	-3.2	0	0	0	0
OG_12231	0	0	0	0	0	0	4.1	7.8	0	0	0	0
OG_12234	0	0	0	0	0	0	2.4	0	0	0	0	0
OG_12236	0	0	0	0	0	0	0	0	0	0	-3.6	-2.4
OG_12237	0	0	0	0	0	0	0	0	0	-7.5	-7	0
OG_12238	0	0	0	0	0	0	13	11	0	0	0	0
OG_12239	0	0	0	0	0	0	4	4.6	0	0	0	0
OG_1224	-7	0	0	0	0	0	0	-3.6	-2.2	-3	-5.5	-2.5
OG_12242	0	0	0	0	0	0	6.9	0	0	0	0	0
OG_12244	0	0	0	0	0	0	6.9	0	0	0	-3	0
OG_12245	0	0	0	0	0	0	0	0	0	-4	-5.5	0
OG_12246	0	0	0	0	0	0	-4.9	-4.5	0	0	0	0
OG_12247	0	0	0	0	0	0	-3.3	-3.4	0	0	0	0
OG_12248	0	0	0	0	0	0	0	0	0	-4.3	-5.1	0
OG_12249	0	0	0	0	0	0	-4.4	-3.7	0	-2	0	0
OG_1225	0	0	0	0	0	2.5	5.7	6.2	0	0	0	0
OG_12251	0	0	0	0	0	0	-9.9	-11	0	0	0	0
OG_12252	0	0	0	0	0	0	-9.7	-11	0	0	0	0
OG_12253	0	0	0	0	0	0	0	0	0	4.1	0	-2.8
OG_12254	0	0	0	0	0	0	0	0	0	-4.7	-5.1	0
OG_12255	0	0	0	0	0	0	0	0	0	-7.3	-7	0
OG_12257	0	0	0	0	0	0	11	9.7	0	0	-4.5	0
OG_12258	0	0	0	0	0	0	0	0	0	0	-3.2	0
OG_1226	3.2	0	0	-4.3	0	4.9	8.6	6.8	0	0	2.9	0
OG_12262	0	0	0	0	0	0	-3.7	-5.8	-2.1	0	-2.6	-2.1
OG_12264	0	0	0	0	0	0	-7.6	-8.5	0	0	0	0
OG_12265	0	0	0	0	0	0	0	-2.9	0	0	0	0
OG_12267	0	0	0	0	0	0	0	0	0	8.1	8.1	0
OG_12268	0	0	0	0	0	0	-6.2	-8.2	-2	4	5.4	0
OG_12269	0	0	0	0	0	0	8.3	8.5	0	-2.1	-2.8	0
OG_1227	5.4	3.5	0	0	0	0	0	0	0	0	0	0
OG_12270	0	0	0	0	0	0	3.2	2.1	0	0	0	0
OG_12271	0	0	0	0	0	0	0	0	0	-3.8	-4.1	0
OG_12272	0	0	0	0	0	0	0	0	0	0	-2	0
OG_12274	0	0	0	0	0	0	0	0	0	0	-3.1	-2.1
OG_12279	0	0	0	0	0	0	-13	-14	0	-4.2	-3.8	0
OG_1228	6.6	3	-3.5	-3.4	0	0	0	-4.5	-2	0	0	0
OG_12280	0	0	0	0	0	0	12	11	0	0	0	0
OG_12281	0	0	0	0	0	0	13	7.7	0	0	0	0
OG_12282	0	0	0	0	0	0	5	3.9	0	0	0	0
OG_12283	0	0	0	0	0	0	11	9.8	0	3.4	0	0
OG_12284	0	0	0	0	0	0	2.2	0	0	0	0	0
OG_12285	0	0	0	0	0	0	0	-3	0	-3.2	-5.7	-2.5
OG_12286	0	0	0	0	0	0	0	0	2.2	0	0	0
OG_12289	0	0	0	0	0	0	-2.2	0	0	0	0	0
OG_1229	-2.3	0	2.4	0	0	0	5.3	2.3	0	4.3	5.4	0
OG_12292	0	0	0	0	0	0	-14	-15	0	0	0	-2
OG_12293	0	0	0	2.8	0	0	0	2.2	0	0	0	0
OG_12294	0	0	0	0	0	0	2.4	3.6	0	0	0	0
OG_12295	0	0	0	0	0	0	5.4	4.4	0	0	0	0
OG_12297	0	0	0	0	0	0	8.7	7.6	0	0	0	0
OG_12299	0	0	0	0	0	0	0	0	0	6.7	0	0
OG_1230	0	0	0	0	2.7	0	0	0	0	0	0	0
OG_12301	0	0	0	0	0	0	-2.3	-2.7	0	0	0	0
OG_12302	0	0	0	0	0	0	-2.7	-5	-2.3	0	0	0
OG_12306	0	0	0	0	0	0	0	2.1	0	0	0	0
OG_12308	0	0	0	0	0	0	0	0	0	-7.8	-7.8	0
OG_12309	0	0	0	0	0	0	-11	-11	0	-8.2	-8	0
OG_1231	-2.2	-2.9	0	0	0	0	5.2	5.6	0	3.7	4	0
OG_12310	0	0	0	0	0	0	-2.3	0	2.2	-3.9	-3.4	0
OG_12311	0	0	0	0	0	0	-4.6	-3.6	0	-8.3	-7.8	0
OG_12313	0	0	0	0	0	0	-2.5	-5.2	-2.7	0	-2.2	0
OG_12314	0	0	0	0	0	0	-9.7	-9.2	0	-6.8	-7.5	0
OG_12315	0	0	0	0	0	0	-7.3	-8.7	0	-12	-12	0
OG_12316	0	0	0	0	0	0	4.8	0	0	2.6	0	0
OG_12317	0	0	0	0	0	0	3.6	3.8	0	0	0	0
OG_1232	0	0	0	0	-3.1	0	3.9	5	0	0	0	0
OG_12321	0	0	0	0	0	0	4.2	7.9	0	0	0	0
OG_12322	0	0	0	0	0	0	0	-4.4	-2.8	0	-4	-3.1
OG_12324	0	0	0	0	0	0	0	0	0	-6.2	-4.8	0
OG_12325	0	0	0	0	0	0	0	0	0	7	7	0
OG_12326	0	0	0	0	0	0	0	0	0	0	2.3	0
OG_12327	0	0	0	0	0	0	0	-7.3	-4	-6.2	-5.1	0
OG_12328	0	0	0	0	0	0	0	0	0	3.2	3.9	0
OG_12329	0	0	0	0	0	0	0	0	0	0	3.1	0
OG_1233	0	0	0	0	0	0	0	0	0	2.8	0	0
OG_12335	0	0	0	0	0	0	-12	-12	0	0	-4	0
OG_12336	0	0	0	0	0	0	0	0	0	-3.5	0	4.6
OG_12337	0	0	0	0	0	0	9.9	8.8	0	0	0	0
OG_12338	0	0	0	0	0	0	0	0	-3.3	0	0	0
OG_12339	0	0	0	0	0	0	-5.5	-8	-2.5	0	0	0
OG_1234	0	0	0	0	0	0	-4.1	-5.5	0	0	0	0
OG_12340	0	0	0	0	0	0	-3.1	-3.7	0	0	-5.3	-2.7
OG_12343	0	0	0	0	0	0	-4.3	-4.7	0	0	0	0
OG_12344	0	0	0	2.5	3.9	0	2.3	0	-2.1	-2.8	-4.6	0
OG_12346	0	0	0	0	0	0	0	-2.1	0	0	0	0
OG_12347	0	0	0	0	2.2	0	2.3	3.1	0	0	0	0
OG_1235	0	0	0	0	2.5	0	0	0	0	0	0	0
OG_12350	0	0	0	0	0	0	7.2	6.2	0	0	0	0
OG_12351	0	0	0	0	0	0	2.6	0	0	0	0	0
OG_12352	0	0	0	0	0	0	0	0	0	-3	-3.5	0
OG_12353	0	0	0	0	0	0	0	0	0	0	-2.5	0
OG_12355	0	0	0	0	0	0	0	0	0	2.3	4.8	0
OG_12357	0	0	0	0	0	0	7.2	6.1	0	0	0	0
OG_12359	0	0	0	0	0	0	-3.2	-4.9	0	0	0	0
OG_1236	0	0	0	0	0	0	7.2	0	0	0	0	0
OG_12362	0	0	0	0	0	0	2.6	0	0	0	0	0
OG_12364	0	0	0	0	0	0	0	-4.3	-3.5	0	0	0
OG_12365	0	0	0	0	0	0	-2.4	-4.1	0	0	0	0
OG_12366	0	0	0	0	0	0	-2.3	-5.1	-2.8	0	0	0
OG_12368	0	0	0	0	0	0	2.2	0	0	0	0	0
OG_12370	0	0	0	0	0	0	0	-6.5	0	0	-7.1	-7.3
OG_12371	0	0	0	0	0	0	0	0	0	3.2	3.7	0
OG_12372	0	0	0	0	0	0	7.5	0	0	0	0	0
OG_12374	0	0	0	0	0	0	0	0	0	-6.2	-7	0
OG_12376	0	0	0	0	0	0	2.1	0	-2	-5.3	-5.3	0
OG_12377	0	0	0	0	0	0	0	-2.4	-2.1	-4.3	-4.8	0
OG_12378	0	0	0	0	0	0	0	0	0	-7.5	-7.7	0
OG_12379	0	0	0	0	0	0	-2	0	0	0	5.9	4.1
OG_1238	-8.9	-13	-4.1	0	-4.2	0	-2.1	-4.1	-2	0	0	0
OG_12380	0	0	0	0	0	0	-3.9	-4.3	0	0	0	0
OG_12382	0	0	0	0	0	0	5.4	0	0	0	0	0
OG_12383	0	0	0	0	0	0	8.8	7.7	0	2	2.9	0
OG_12384	0	0	0	0	0	0	0	0	0	0	-3.9	0
OG_12388	0	0	0	0	0	0	0	0	0	-2.6	-2.4	0
OG_12389	0	0	0	0	0	0	-8.2	-5.5	2.7	-3.1	-3.3	0
OG_1239	-2	0	0	0	0	-3.4	0	0	0	2.8	2.6	0
OG_12392	0	0	0	0	0	0	-4.7	-2.9	0	-3.2	-4	0
OG_12393	0	0	0	0	0	0	0	-2.3	0	-4.4	-4.2	0
OG_12398	0	0	0	0	0	0	0	0	0	-2.2	-2.8	0
OG_12399	0	0	0	0	0	0	10	9.2	0	0	0	0
OG_12400	0	0	0	0	0	0	8.1	8.7	0	-2.1	-2.6	0
OG_12401	0	0	0	0	0	0	0	0	0	-2	0	0
OG_12403	0	0	0	0	0	0	-2.5	0	0	-3.3	-3.3	0
OG_12405	0	0	0	0	0	0	5.1	2.4	0	0	0	0
OG_12407	0	0	0	0	0	0	0	0	0	0	-2.5	0
OG_12408	0	0	0	0	0	0	0	-3.5	-5	6.5	5.5	0
OG_12409	0	0	0	0	0	0	6.4	0	0	-5.6	-5.7	0
OG_1241	0	-2.9	0	-4.9	-6.8	0	0	0	0	0	-2.6	0
OG_12411	0	0	0	0	0	0	2.8	0	0	0	0	0
OG_12414	0	0	0	0	0	0	0	0	0	3.5	0	-4.3
OG_12416	0	0	0	0	0	0	0	0	0	0	-2.5	-2
OG_12418	0	0	0	0	0	0	3.2	0	-2.8	0	0	0
OG_12419	0	0	0	0	0	0	-4.4	-4	0	0	0	0
OG_1242	0	0	0	2.6	2.9	0	0	0	0	0	2.1	2.8
OG_12421	0	0	0	0	0	0	0	0	0	-6	-5.6	0
OG_12424	0	0	0	0	0	0	3.9	0	-2.7	0	0	0
OG_12425	0	0	0	0	0	0	-2	-3.8	0	0	0	0
[truncated: 6,141 more rows]
