# Supplementary material for: Genome evolution and transcriptome plasticity is associated with adaptation to monocot and dicot plants in Colletotrichum fungi
Source: Gigascience. 2024 Jun 28;13:giae036. doi: 10.1093/gigascience/giae036 (PMC11212070; doi:10.1093/gigascience/giae036)
Supplement: giae036_Supplemental_Figures_and_Tables [file giae036_supplemental_figures_and_tables.zip › Supplementary Table S13 - RNAseq Accession.xlsx]

## Sheet: Foglio1
Experiment Accession	Organism Name	Instrument	Study Accession	Study Title	Sample Accession	Total Size, Mb	Total RUNs	Total Spots	Total Bases	Library Name	Library Strategy	Library Source	Library Selection
SRX3352130	Colletotrichum graminicola	Illumina HiSeq 2500	SRP123410	Colletotrichum graminicola CBS130836 Gene Expression Profiling on Glucose - 28	SRS2651357	827.24	1	19522171	1971739271	ASCCG	RNA-Seq	TRANSCRIPTOMIC	RT-PCR
SRX3352131	Colletotrichum graminicola	Illumina HiSeq 2500	SRP123411	Colletotrichum graminicola CBS130836 Gene Expression Profiling on Glucose - 29	SRS2651358	911.92	1	21479769	2169456669	ASCCH	RNA-Seq	TRANSCRIPTOMIC	RT-PCR
SRX3352129	Colletotrichum graminicola	Illumina HiSeq 2500	SRP123409	Colletotrichum graminicola CBS130836 Gene Expression Profiling on Glucose - 30	SRS2651356	925.87	1	21846819	2206528719	ASCCN	RNA-Seq	TRANSCRIPTOMIC	RT-PCR
SRX3352128	Colletotrichum graminicola	Illumina HiSeq 2500	SRP123408	Colletotrichum graminicola CBS130836 Gene Expression Profiling on MP - 34	SRS2651355	521.15	1	13551414	1368692814	ASCCT	RNA-Seq	TRANSCRIPTOMIC	RT-PCR
SRX3352133	Colletotrichum graminicola	Illumina HiSeq 2500	SRP123412	Colletotrichum graminicola CBS130836 Gene Expression Profiling on MP - 35	SRS2651359	548.53	1	14492908	1463783708	ASCCU	RNA-Seq	TRANSCRIPTOMIC	RT-PCR
SRX3352136	Colletotrichum graminicola	Illumina HiSeq 2500	SRP123415	Colletotrichum graminicola CBS130836 Gene Expression Profiling on MP - 36	SRS2651362	486.28	1	12633251	1275958351	ASCCW	RNA-Seq	TRANSCRIPTOMIC	RT-PCR
SRX3352132	Colletotrichum graminicola	Illumina HiSeq 2500	SRP123416	Colletotrichum graminicola CBS130836 Gene Expression Profiling on Sugar Beet Pulp - 31	SRS2651363	610	1	14361326	1450493926	ASCCO	RNA-Seq	TRANSCRIPTOMIC	RT-PCR
SRX3352135	Colletotrichum graminicola	Illumina HiSeq 2500	SRP123414	Colletotrichum graminicola CBS130836 Gene Expression Profiling on Sugar Beet Pulp - 32	SRS2651361	797.86	1	18777392	1896516592	ASCCP	RNA-Seq	TRANSCRIPTOMIC	RT-PCR
SRX3352134	Colletotrichum graminicola	Illumina HiSeq 2500	SRP123413	Colletotrichum graminicola CBS130836 Gene Expression Profiling on Sugar Beet Pulp - 33	SRS2651360	731.65	1	17277833	1745061133	ASCCS	RNA-Seq	TRANSCRIPTOMIC	RT-PCR
SRX3352143	Colletotrichum higginsianum	Illumina HiSeq 2500	SRP123419	Colletotrichum higginsianum IMI349063 Gene Expression Profiling on Glucose - 1	SRS2651370	511.16	1	13380765	1351457265	ASCCX	RNA-Seq	TRANSCRIPTOMIC	RT-PCR
SRX3352144	Colletotrichum higginsianum	Illumina HiSeq 2500	SRP123420	Colletotrichum higginsianum IMI349063 Gene Expression Profiling on Glucose - 2	SRS2651371	483.86	1	12706669	1283373569	ASCCY	RNA-Seq	TRANSCRIPTOMIC	RT-PCR
SRX3352145	Colletotrichum higginsianum	Illumina HiSeq 2500	SRP123421	Colletotrichum higginsianum IMI349063 Gene Expression Profiling on Glucose - 3	SRS2651372	487.25	1	12776472	1290423672	ASCCZ	RNA-Seq	TRANSCRIPTOMIC	RT-PCR
SRX3352149	Colletotrichum higginsianum	Illumina HiSeq 2500	SRP123425	Colletotrichum higginsianum IMI349063 Gene Expression Profiling on MP - 7	SRS2651376	662.6	1	17268694	1744138094	ASCGG	RNA-Seq	TRANSCRIPTOMIC	RT-PCR
SRX3352150	Colletotrichum higginsianum	Illumina HiSeq 2500	SRP123426	Colletotrichum higginsianum IMI349063 Gene Expression Profiling on MP - 8	SRS2651377	503.67	1	13286009	1341886909	ASCGH	RNA-Seq	TRANSCRIPTOMIC	RT-PCR
SRX3352146	Colletotrichum higginsianum	Illumina HiSeq 2500	SRP123422	Colletotrichum higginsianum IMI349063 Gene Expression Profiling on MP - 9	SRS2651373	485.49	1	12645111	1277156211	ASCGN	RNA-Seq	TRANSCRIPTOMIC	RT-PCR
SRX3352142	Colletotrichum higginsianum	Illumina HiSeq 2500	SRP123418	Colletotrichum higginsianum IMI349063 Gene Expression Profiling on Sugar Beet Pulp - 4	SRS2651369	444.89	1	11703266	1182029866	ASCGA	RNA-Seq	TRANSCRIPTOMIC	RT-PCR
SRX3352147	Colletotrichum higginsianum	Illumina HiSeq 2500	SRP123423	Colletotrichum higginsianum IMI349063 Gene Expression Profiling on Sugar Beet Pulp - 5	SRS2651374	455.65	1	11774169	1189191069	ASCGB	RNA-Seq	TRANSCRIPTOMIC	RT-PCR
SRX3352148	Colletotrichum higginsianum	Illumina HiSeq 2500	SRP123424	Colletotrichum higginsianum IMI349063 Gene Expression Profiling on Sugar Beet Pulp - 6	SRS2651375	343.49	1	8962053	905167353	ASCGC	RNA-Seq	TRANSCRIPTOMIC	RT-PCR
SRX3353452	Colletotrichum nymphaeae	Illumina HiSeq 2500	SRP123473	Colletotrichum nymphaeae IMI504889 Gene Expression Profiling on Glucose - 10	SRS2652653	395.68	1	10083395	1018422895	ASCBT	RNA-Seq	TRANSCRIPTOMIC	RT-PCR
SRX3353451	Colletotrichum nymphaeae	Illumina HiSeq 2500	SRP123472	Colletotrichum nymphaeae IMI504889 Gene Expression Profiling on Glucose - 11	SRS2652652	554.65	1	14178320	1432010320	ASCBU	RNA-Seq	TRANSCRIPTOMIC	RT-PCR
SRX3353450	Colletotrichum nymphaeae	Illumina HiSeq 2500	SRP123471	Colletotrichum nymphaeae IMI504889 Gene Expression Profiling on Glucose - 12	SRS2652651	737.66	1	18842306	1903072906	ASCBW	RNA-Seq	TRANSCRIPTOMIC	RT-PCR
SRX3353447	Colletotrichum nymphaeae	Illumina HiSeq 2500	SRP123466	Colletotrichum nymphaeae IMI504889 Gene Expression Profiling on MP - 16	SRS2652647	731.04	1	17113225	1728435725	ASCCA	RNA-Seq	TRANSCRIPTOMIC	RT-PCR
SRX3353448	Colletotrichum nymphaeae	Illumina HiSeq 2500	SRP123469	Colletotrichum nymphaeae IMI504889 Gene Expression Profiling on MP - 17	SRS2652650	722.27	1	17153784	1732532184	ASCCB	RNA-Seq	TRANSCRIPTOMIC	RT-PCR
SRX3353449	Colletotrichum nymphaeae	Illumina HiSeq 2500	SRP123470	Colletotrichum nymphaeae IMI504889 Gene Expression Profiling on MP - 18	SRS2652649	561.25	1	13231159	1336347059	ASCCC	RNA-Seq	TRANSCRIPTOMIC	RT-PCR
SRX3353446	Colletotrichum nymphaeae	Illumina HiSeq 2500	SRP123467	Colletotrichum nymphaeae IMI504889 Gene Expression Profiling on Sugar Beet Pulp - 13	SRS2652646	918.4	1	21724254	2194149654	ASCBX	RNA-Seq	TRANSCRIPTOMIC	RT-PCR
SRX3353445	Colletotrichum nymphaeae	Illumina HiSeq 2500	SRP123468	Colletotrichum nymphaeae IMI504889 Gene Expression Profiling on Sugar Beet Pulp - 14	SRS2652648	792.74	1	18627673	1881394973	ASCBY	RNA-Seq	TRANSCRIPTOMIC	RT-PCR
SRX3353453	Colletotrichum nymphaeae	Illumina HiSeq 2500	SRP123474	Colletotrichum nymphaeae IMI504889 Gene Expression Profiling on Sugar Beet Pulp - 15	SRS2652654	805.52	1	19145415	1933686915	ASCBZ	RNA-Seq	TRANSCRIPTOMIC	RT-PCR
SRX3352027	Colletotrichum phormii	Illumina HiSeq 2500	SRP123390	Colletotrichum phormii CBS102054 Gene Expression Profiling on Glucose - 19	SRS2651332	521.81	1	13411294	1354540694	ASCBA	RNA-Seq	TRANSCRIPTOMIC	RT-PCR
SRX3352034	Colletotrichum phormii	Illumina HiSeq 2500	SRP123396	Colletotrichum phormii CBS102054 Gene Expression Profiling on Glucose - 20	SRS2651338	585.44	1	14799439	1494743339	ASCBB	RNA-Seq	TRANSCRIPTOMIC	RT-PCR
SRX3352033	Colletotrichum phormii	Illumina HiSeq 2500	SRP123395	Colletotrichum phormii CBS102054 Gene Expression Profiling on Glucose - 21	SRS2651337	516.96	1	13164759	1329640659	ASCBC	RNA-Seq	TRANSCRIPTOMIC	RT-PCR
SRX3352031	Colletotrichum phormii	Illumina HiSeq 2500	SRP123398	Colletotrichum phormii CBS102054 Gene Expression Profiling on MP - 25	SRS2651340	507.8	1	12992957	1312288657	ASCBO	RNA-Seq	TRANSCRIPTOMIC	RT-PCR
SRX3352030	Colletotrichum phormii	Illumina HiSeq 2500	SRP123393	Colletotrichum phormii CBS102054 Gene Expression Profiling on MP - 26	SRS2651335	560.78	1	14360713	1450432013	ASCBP	RNA-Seq	TRANSCRIPTOMIC	RT-PCR
SRX3352029	Colletotrichum phormii	Illumina HiSeq 2500	SRP123392	Colletotrichum phormii CBS102054 Gene Expression Profiling on MP - 27	SRS2651334	589.47	1	15021178	1517138978	ASCBS	RNA-Seq	TRANSCRIPTOMIC	RT-PCR
SRX3352028	Colletotrichum phormii	Illumina HiSeq 2500	SRP123391	Colletotrichum phormii CBS102054 Gene Expression Profiling on Sugar Beet Pulp - 22	SRS2651333	503.63	1	12883290	1301212290	ASCBG	RNA-Seq	TRANSCRIPTOMIC	RT-PCR
SRX3352035	Colletotrichum phormii	Illumina HiSeq 2500	SRP123397	Colletotrichum phormii CBS102054 Gene Expression Profiling on Sugar Beet Pulp - 23	SRS2651339	422.56	1	10894140	1100308140	ASCBH	RNA-Seq	TRANSCRIPTOMIC	RT-PCR
SRX3352032	Colletotrichum phormii	Illumina HiSeq 2500	SRP123394	Colletotrichum phormii CBS102054 Gene Expression Profiling on Sugar Beet Pulp - 24	SRS2651336	554.06	1	14099782	1424077982	ASCBN	RNA-Seq	TRANSCRIPTOMIC	RT-PCR
