# Supplementary material for: Genome evolution and transcriptome plasticity is associated with adaptation to monocot and dicot plants in Colletotrichum fungi
Source: Gigascience. 2024 Jun 28;13:giae036. doi: 10.1093/gigascience/giae036 (PMC11212070; doi:10.1093/gigascience/giae036)
Supplement: giae036_Supplemental_Figures_and_Tables [file giae036_supplemental_figures_and_tables.zip › Supplementary Table S2 - RepetitiveElements.xlsx]

## Sheet: Sheet1
JGI code	Organisms	genomes size (MB)	% repeats	Retroelements	DNA transposons	Unclassified	Simple repeats	low complexity
Colorb1	Colletotrichum orbiculare	90.08	47.62	24.62	0.26	21.84	0.69	0.05
Gloci1	Colletotrichum noveboracense	58.83	6.61	3.19	1.83	0.54	0	0
Colch1	Colletotrichum chlorophyti	52.38	9.99	5.83	0.24	3.04	0.75	0.11
Colhig2	Colletotrichum higginsianum	50.71	7.78	1.72	2.15	1.4	1.61	0.21
Colin1	Colletotrichum incanum	53.25	5.77	2.72	0.68	1.44	0.79	0.12
Colto1	Colletotrichum tofieldiae	52.83	4.05	1.48	0.53	1.01	0.88	0.12
Colce1	Colletotrichum cereale	52.15	11.18	5.94	1.37	2.24	1.44	0.16
Coler1	Colletotrichum eremochloae	47.21	4.58	1.26	0.41	1.41	1.3	0.18
Colsu1	Colletotrichum sublineola	46.91	3.67	0.02	0.16	1.88	1.4	0.18
Colfa1	Colletotrichum falcatum	49.08	11.89	5.66	1.35	2.77	0	0
Colgr1	Colletotrichum graminicola	51.6	16.42	9.9	1.21	3.61	0	0
Colna1	Colletotrichum navitas	52.43	18.06	7.47	1.26	7.63	1.59	0.19
Colca1	Colletotrichum caudatum	44.2	3.72	0.06	0.2	0.96	0	0
Colso1	Colletotrichum somersetensis	53.66	16.36	8.59	2.09	3.77	1.55	0.18
Colzo1	Colletotrichum zoysiae	46.53	5.5	1.12	0.16	1.81	2.15	0.23
Color1	Colletotrichum orchidophilum	48.55	6.48	2.71	0	2.59	1.02	0.15
Colsa1	Colletotrichum salicis	48.37	2.22	0.03	0.26	0.84	0.94	0.12
Colph1	Colletotrichum phormii	51.66	9.31	3.34	3.14	1.72	0.97	0.12
Colgo1	Colletotrichum godetiae	51.65	5.27	2.76	0.55	0.92	0.89	0.12
Colfi1	Colletotrichum fioriniae	49	1.61	0.13	0	0.29	1.05	0.13
Colac2	Colletotrichum acutatum s.s.	49.05	4.36	1.89	0.13	1.3	0.9	0.12
Colab1	Colletotrichum abscissum	53.93	6.31	2.5	0	2.71	0.96	0.12
Collu1	Colletotrichum lupini	58.75	17.96	11.66	0.61	4.71	0.85	0.11
Colta1	Colletotrichum tamarilloi	52.07	5.18	2.08	0.2	1.78	0.97	0.13
Colco1	Colletotrichum costaricense	51.62	5.01	1.7	0.11	2.12	0.94	0.12
Colcu1	Colletotrichum cuscutae	80.45	40.18	31.01	1.14	7.18	0	0
Colpa1	Colletotrichum paranaense	49.17	2.81	0.52	0.04	1.32	0	0
Colme1	Colletotrichum melonis	50.13	2.97	0.73	0.31	0.9	0	0
Colny1	Colletotrichum nymphaeae	49.95	1.85	0.37	0	0.46	0.88	0.12
Colsi1	Colletotrichum simmondsii	50.47	3.52	0.61	0	1.84	0	0
In bold genomes produced in this work
