# Supplementary material for: Genome evolution and transcriptome plasticity is associated with adaptation to monocot and dicot plants in Colletotrichum fungi
Source: Gigascience. 2024 Jun 28;13:giae036. doi: 10.1093/gigascience/giae036 (PMC11212070; doi:10.1093/gigascience/giae036)
Supplement: giae036_Supplemental_Figures_and_Tables [file giae036_supplemental_figures_and_tables.zip › Supplementary Table S4 - IPR terms.xlsx]

## Sheet: GO_Col_matrix
	DICO	DICO	BOTH*	DICO	BOTH*	DICO	MONO	MONO	MONO	MONO	MONO	MONO	MONO	MONO	MONO	MONO	DICO	DICO	MONO	DICO	DICO	DICO	DICO	DICO	DICO	DICO	DICO	DICO	DICO	DICO	MONO average	DICO average	P-values (Wilcoxon test)	Disjoint set
Genome	Colorb1	Gloci1	Colch1	Colhig2	Colin1	Colto1	Colce1	Coler1	Colsu1	Colfa1	Colgr1	Colna1	Colca1	Colso1	Colzo1	Color1	Colsa1	Colgo1	Colph1	Colfi1	Colac2	Colab1	Colcu1	Collu1	Colta1	Colpa1	Colco1	Colme1	Colny1	Colsi1
IPR000008	14	12	13	12	14	14	11	12	12	12	13	12	10	13	13	12	12	10	11	15	12	15	14	14	15	15	15	15	13	15	11.9091	13.6471	0.00432027	NA
IPR000009	1	1	1	1	1	1	1	1	1	1	1	1	1	1	1	1	1	1	1	1	1	1	1	1	1	1	1	1	1	1	1	1	NA	NA
IPR000011	2	2	2	2	2	2	2	2	2	2	2	2	2	2	2	2	2	2	2	2	2	2	2	2	2	2	2	2	2	2	2	2	NA	NA
IPR000014	13	13	13	13	13	14	12	12	12	12	12	12	12	12	12	13	14	13	13	13	12	13	13	13	13	13	13	13	13	13	12.1818	13.0588	0.000100078	NA
IPR000020	0	0	0	0	0	0	0	0	0	0	0	0	1	0	0	0	0	0	0	0	0	0	0	0	0	0	0	0	0	0	0.0909091	0	0.241987	NA
IPR000023	1	1	1	1	1	1	1	1	1	1	1	1	1	1	1	1	1	1	1	1	1	1	1	1	1	1	1	1	1	1	1	1	NA	NA
IPR000026	3	4	2	2	3	3	1	4	3	2	2	3	2	2	3	2	3	2	2	2	3	3	3	3	3	3	3	3	3	3	2.36364	2.88235	0.0378756	NA
IPR000028	10	12	10	11	9	11	9	7	6	5	5	9	5	6	6	4	12	10	8	11	11	11	9	10	11	11	11	11	11	12	6.36364	10.8824	8.92868e-06	NA
IPR000031	1	1	1	1	1	1	1	1	1	1	1	1	1	1	1	1	1	1	1	1	1	1	1	1	1	1	1	1	1	1	1	1	NA	NA
IPR000033	2	2	2	2	2	2	1	2	2	1	1	1	1	2	2	1	2	2	2	2	2	2	2	2	2	2	2	2	2	2	1.45455	2	0.000836647	NA
IPR000043	1	1	1	1	1	1	1	1	1	1	1	1	1	1	1	1	1	1	1	1	1	1	1	1	1	1	1	1	1	1	1	1	NA	NA
IPR000048	5	4	6	6	6	6	6	5	5	6	6	5	4	5	4	6	7	4	4	6	5	7	6	4	6	6	6	6	6	6	5.09091	5.64706	0.0984609	NA
IPR000049	1	1	1	1	1	1	1	1	1	1	1	1	1	1	1	1	1	1	1	1	1	1	1	1	1	1	1	1	1	1	1	1	NA	NA
IPR000054	1	1	1	1	1	1	1	1	1	1	1	1	1	1	1	1	1	1	1	1	1	1	1	1	1	1	1	1	1	1	1	1	NA	NA
IPR000056	1	1	1	1	1	1	1	1	1	1	1	1	1	1	1	1	1	1	1	1	1	1	1	1	1	1	1	1	1	1	1	1	NA	NA
IPR000058	2	2	2	2	2	2	3	2	2	2	2	2	2	2	2	2	2	2	2	2	2	2	2	2	2	2	2	2	2	2	2.09091	2	0.241987	NA
IPR000061	2	2	2	2	2	2	2	2	2	2	2	2	2	2	2	2	2	2	2	2	2	2	2	2	2	2	2	2	2	2	2	2	NA	NA
IPR000070	5	5	6	6	7	8	3	3	3	3	3	3	3	3	3	5	9	5	4	5	5	5	4	3	5	5	5	6	5	5	3.27273	5.35294	6.45372e-05	NA
IPR000073	63	90	53	78	61	70	60	59	61	56	50	57	50	51	53	56	72	73	61	65	69	66	66	67	68	67	68	68	70	68	55.8182	69.8824	1.16325e-05	YES
IPR000077	1	1	1	1	1	0	1	1	1	1	1	1	1	1	1	1	0	1	1	1	1	1	1	1	1	1	1	1	1	1	1	0.882353	0.26848	NA
IPR000086	18	18	15	25	19	20	19	20	20	22	20	18	21	21	20	22	15	17	16	19	18	21	18	18	18	18	19	19	19	19	19.9091	18.7647	0.030788	NA
IPR000089	11	12	11	12	11	9	11	11	11	10	11	11	10	10	10	11	12	12	11	12	12	12	12	12	11	12	12	12	12	12	10.6364	11.7059	0.000118301	NA
IPR000092	7	7	9	9	11	9	11	9	6	8	5	10	6	11	8	3	3	3	3	4	4	4	3	3	4	4	4	4	4	4	7.27273	4.70588	0.0268427	NA
IPR000095	4	3	3	4	4	4	3	3	3	4	3	3	3	3	3	3	3	3	3	3	3	3	3	3	3	3	3	3	3	3	3.09091	3.17647	0.560753	NA
IPR000101	2	2	2	2	2	1	2	2	2	2	2	2	1	2	2	2	2	2	2	2	2	2	2	2	2	2	2	2	2	1	1.90909	1.88235	0.860683	NA
IPR000103	9	12	9	7	6	9	6	6	6	7	7	8	7	5	6	7	5	5	6	4	4	5	4	5	4	4	4	4	4	5	6.45455	5.52941	0.0172556	NA
IPR000109	5	7	7	10	6	9	7	6	6	7	7	7	5	6	6	5	5	5	5	5	4	4	4	4	4	5	5	5	5	5	6.09091	5.35294	0.0166571	NA
IPR000111	2	2	3	2	2	3	3	2	3	2	3	3	2	3	2	1	2	2	2	2	2	2	2	2	2	2	2	2	2	2	2.36364	2.05882	0.0755108	NA
IPR000114	1	1	1	1	1	1	1	1	1	1	1	1	1	1	1	1	1	1	1	1	1	1	1	1	1	1	1	1	1	1	1	1	NA	NA
IPR000115	2	1	1	2	1	2	2	2	4	2	2	0	2	2	2	2	2	2	2	2	1	2	2	2	2	2	2	2	2	2	2	1.88235	0.511123	NA
IPR000116	1	2	0	1	0	1	1	1	1	1	1	1	1	1	1	1	3	2	2	3	2	2	2	2	2	2	2	2	2	3	1.09091	2	0.000308441	NA
IPR000131	1	1	1	1	1	1	1	1	1	1	1	1	1	1	1	1	1	1	1	1	1	1	1	1	1	1	1	1	1	1	1	1	NA	NA
IPR000132	3	5	1	6	4	2	2	2	2	2	2	1	2	2	2	3	4	4	4	4	2	3	3	3	3	3	4	3	4	4	2.18182	3.52941	0.000910996	NA
IPR000133	2	2	2	2	2	1	2	2	2	2	2	2	2	2	2	2	2	2	2	2	2	2	2	2	2	2	2	2	1	2	2	1.88235	0.26848	NA
IPR000146	2	2	2	2	2	2	1	2	2	2	2	2	2	2	2	2	2	2	2	2	2	1	1	2	1	1	1	1	2	2	1.90909	1.64706	0.132496	NA
IPR000156	3	3	3	3	3	3	3	3	3	3	3	3	3	3	3	3	3	3	3	3	3	3	3	3	3	3	3	3	3	3	3	3	NA	NA
IPR000159	3	3	2	3	3	3	3	3	3	3	3	3	3	3	3	3	3	3	3	3	3	3	3	3	3	3	3	3	3	3	3	3	NA	NA
IPR000163	2	2	2	2	2	2	2	2	2	2	2	2	2	2	2	2	2	2	2	2	2	2	2	2	2	2	2	2	2	2	2	2	NA	NA
IPR000164	1	2	2	2	2	1	3	3	2	2	2	2	2	4	3	2	3	2	5	2	2	2	2	2	2	2	2	2	2	2	2.72727	1.94118	0.0101138	NA
IPR000165	2	2	2	2	2	2	3	2	2	2	2	2	2	2	2	2	2	2	2	2	2	2	2	2	2	2	2	2	2	2	2.09091	2	0.241987	NA
IPR000169	3	3	2	3	3	3	3	3	2	3	3	3	3	3	3	3	4	4	3	3	3	4	2	3	5	3	3	3	3	3	2.90909	3.23529	0.13985	NA
IPR000172	37	54	33	40	48	47	37	34	33	31	34	34	36	41	36	34	47	45	44	45	43	44	44	45	44	44	44	45	44	45	35.8182	44.5294	5.71637e-05	NA
IPR000175	2	2	4	2	2	2	2	2	2	1	2	1	1	1	1	1	2	2	2	2	2	1	1	1	1	1	1	1	1	1	1.45455	1.47059	0.956599	NA
IPR000178	1	1	1	1	1	1	1	1	1	1	1	1	1	1	1	1	1	1	1	1	1	1	1	1	1	1	1	1	1	1	1	1	NA	NA
IPR000182	47	65	39	50	43	53	55	51	53	48	49	51	47	49	50	54	48	59	57	55	58	59	54	60	61	58	61	59	59	55	51.2727	56.5294	0.00666017	NA
IPR000183	1	1	1	1	1	1	1	1	1	1	1	1	1	1	1	1	1	1	1	1	1	1	1	1	1	1	1	1	1	1	1	1	NA	NA
IPR000184	1	1	0	1	0	0	1	1	1	1	1	1	1	1	1	1	1	1	1	1	1	1	1	1	1	1	1	1	1	1	1	0.941176	0.464613	NA
IPR000192	8	13	9	10	9	9	9	9	10	10	9	9	11	10	9	12	13	14	13	13	12	13	11	12	13	13	13	13	13	13	10.0909	12.1176	0.00424259	NA
IPR000194	4	4	4	4	4	4	4	4	4	4	4	4	4	4	4	4	4	4	4	4	4	4	4	4	4	4	4	4	4	4	4	4	NA	NA
IPR000195	12	12	12	12	12	11	12	12	12	12	12	12	12	12	12	12	12	12	12	12	12	12	12	12	12	12	12	12	13	12	12	12	1	NA
IPR000196	1	1	1	1	1	1	1	1	1	1	1	1	1	1	1	1	1	1	1	1	1	1	1	1	1	1	1	1	1	1	1	1	NA	NA
IPR000198	8	8	7	7	7	8	8	8	8	8	8	8	8	8	8	7	8	8	8	8	8	8	8	8	8	8	8	8	8	8	7.90909	7.94118	0.792189	NA
IPR000206	1	1	1	1	1	1	1	1	1	1	1	1	1	1	1	1	1	1	1	1	1	1	1	1	1	1	1	1	1	1	1	1	NA	NA
IPR000209	47	50	25	56	27	31	35	36	35	29	25	23	24	27	29	26	34	38	31	40	33	37	34	36	39	38	36	36	37	40	29.0909	38.9412	0.00019542	NA
IPR000210	20	35	10	20	13	21	22	24	24	26	18	15	18	17	20	20	20	22	22	20	22	21	18	19	21	20	19	19	18	17	20.5455	20.7059	0.793459	NA
IPR000217	5	5	5	5	6	5	5	6	6	6	6	5	6	6	7	5	5	5	5	5	4	5	5	5	5	5	5	5	5	5	5.72727	4.94118	0.000288458	NA
IPR000218	2	2	2	2	2	2	2	2	2	2	2	2	2	2	2	2	2	2	2	2	2	2	2	2	2	2	2	2	2	2	2	2	NA	NA
IPR000219	6	6	5	6	6	5	6	6	6	6	6	6	6	6	6	6	6	6	6	6	6	6	6	6	6	6	6	6	6	6	6	5.94118	0.464613	NA
IPR000222	3	3	3	3	3	3	3	3	3	3	3	3	3	3	3	3	3	3	3	3	3	3	3	3	3	3	3	3	3	3	3	3	NA	NA
IPR000223	1	2	2	1	1	1	1	1	1	1	1	1	1	1	1	1	1	1	1	1	1	1	1	1	1	1	1	1	1	1	1	1.05882	0.464613	NA
IPR000225	4	5	2	3	3	2	4	4	4	4	4	4	4	4	4	5	4	3	4	3	4	4	4	4	4	4	4	4	4	4	4.09091	3.76471	0.13985	NA
IPR000231	1	1	1	1	1	1	1	1	1	1	1	1	1	1	1	1	1	1	1	1	1	1	1	1	1	1	1	1	1	1	1	1	NA	NA
IPR000232	3	3	3	3	3	2	3	3	3	3	3	3	3	3	3	3	3	3	3	3	3	3	3	3	3	3	3	3	3	3	3	2.94118	0.464613	NA
IPR000235	1	1	1	1	1	1	1	1	1	1	1	1	1	1	1	1	1	1	1	1	1	1	1	1	1	1	1	1	1	1	1	1	NA	NA
IPR000237	2	2	1	2	2	2	2	2	2	2	2	2	2	2	2	2	1	2	2	2	2	2	2	2	2	2	2	2	2	2	2	1.94118	0.464613	NA
IPR000241	1	1	1	1	1	1	1	1	1	1	1	1	1	1	1	1	1	1	1	1	1	1	1	1	1	1	1	1	1	1	1	1	NA	NA
IPR000242	2	2	2	2	2	2	2	2	2	2	2	2	2	2	2	2	2	2	2	2	2	2	2	2	2	2	2	2	2	2	2	2	NA	NA
IPR000243	3	3	3	3	3	2	2	3	3	3	3	3	3	3	3	3	3	3	3	3	3	3	3	3	3	3	3	3	3	3	2.90909	2.94118	0.792189	NA
IPR000245	4	4	4	4	4	2	4	4	4	4	4	4	4	4	4	3	4	4	4	4	4	4	4	4	4	4	4	4	4	4	3.90909	3.88235	0.833176	NA
IPR000246	3	4	3	3	3	3	3	4	3	3	3	3	3	4	3	3	4	3	4	4	3	3	3	3	3	4	3	3	3	3	3.27273	3.23529	0.850844	NA
IPR000250	1	1	2	2	2	2	2	1	1	1	1	2	2	3	1	1	1	1	1	1	1	1	1	1	1	1	1	1	1	1	1.45455	1.11765	0.121583	NA
IPR000253	12	12	11	12	12	13	13	12	12	12	12	12	12	13	13	11	11	16	12	12	12	13	14	11	13	12	12	12	14	12	12.1818	12.5294	0.636597	NA
IPR000254	21	24	24	22	29	31	22	19	19	18	20	21	22	20	21	22	18	24	22	23	22	24	22	24	23	24	25	25	20	22	20.5455	23.1765	0.00280964	NA
IPR000257	1	1	1	1	1	1	1	1	1	1	1	1	1	1	1	1	1	1	1	1	1	1	1	1	1	1	1	1	1	1	1	1	NA	NA
IPR000261	4	4	4	3	3	4	4	4	4	4	4	4	3	4	4	4	4	3	3	4	3	4	4	3	4	4	4	4	4	4	3.81818	3.76471	0.765965	NA
IPR000262	14	20	11	12	14	14	10	8	9	10	9	10	7	8	8	11	14	12	12	13	12	14	12	12	12	12	13	12	11	12	9.27273	13	2.65942e-05	NA
IPR000266	2	2	2	2	2	2	2	2	2	2	2	2	2	2	2	2	2	2	2	2	2	2	2	2	2	2	2	2	2	2	2	2	NA	NA
IPR000268	1	1	0	1	0	1	1	1	1	1	1	1	1	1	1	1	1	1	1	1	1	1	1	1	1	1	1	1	1	1	1	1	NA	NA
IPR000269	7	12	6	6	6	8	5	7	6	4	4	4	4	5	4	9	9	10	9	10	9	10	10	8	9	10	11	10	10	10	5.54545	9.35294	0.000127661	NA
IPR000270	4	4	3	4	4	4	4	4	4	4	4	4	4	4	4	4	4	4	4	4	4	4	4	4	4	4	4	4	4	4	4	4	NA	NA
IPR000271	1	1	1	1	1	1	1	1	1	1	1	1	1	1	1	1	1	1	1	1	1	1	1	1	1	1	1	1	1	1	1	1	NA	NA
IPR000277	9	13	7	9	7	6	8	7	7	7	7	7	8	8	9	8	8	9	8	10	9	11	8	8	10	9	11	9	10	10	7.63636	9.35294	0.00096541	NA
IPR000281	0	0	0	1	0	0	1	0	0	0	0	0	0	0	0	1	0	0	0	0	0	0	0	0	0	0	0	0	0	0	0.181818	0.0588235	0.334405	NA
IPR000283	1	1	1	1	1	0	1	1	1	1	1	1	1	1	1	1	1	1	1	1	1	1	1	1	1	1	1	1	1	1	1	0.941176	0.464613	NA
IPR000286	4	4	4	4	4	4	4	4	4	4	4	4	3	4	4	4	4	4	4	4	3	4	4	3	4	4	4	4	4	4	3.90909	3.88235	0.860683	NA
IPR000289	1	1	1	1	1	1	1	1	1	1	1	1	1	1	1	1	1	1	1	1	1	1	1	1	1	1	1	1	1	1	1	1	NA	NA
IPR000292	1	1	0	0	0	1	0	0	0	0	0	0	1	1	1	0	1	1	1	0	0	0	0	0	0	0	0	0	0	0	0.363636	0.294118	0.727319	NA
IPR000293	0	0	0	0	0	0	0	0	0	0	0	0	0	0	1	0	0	0	0	0	0	0	0	0	0	0	0	0	0	0	0.0909091	0	0.241987	NA
IPR000297	2	2	2	2	2	2	2	2	2	2	2	2	2	2	2	2	2	2	2	2	2	2	2	2	2	2	2	2	2	2	2	2	NA	NA
IPR000300	4	4	4	4	4	4	4	4	4	4	4	4	4	4	4	4	4	4	4	4	4	4	4	4	4	4	4	4	3	4	4	3.94118	0.464613	NA
IPR000304	3	4	3	3	3	2	3	2	2	2	2	2	2	2	3	2	3	3	3	3	3	3	3	3	3	3	3	3	3	4	2.27273	3.05882	0.000391309	NA
IPR000305	1	1	1	1	1	1	1	1	1	1	1	1	1	1	1	1	1	1	1	1	1	1	1	1	1	1	1	1	1	1	1	1	NA	NA
IPR000306	5	5	5	5	4	5	5	5	5	5	4	5	5	5	5	5	5	5	5	5	5	5	5	4	5	5	5	5	5	5	4.90909	4.94118	0.792189	NA
IPR000307	1	1	1	1	1	1	1	1	1	1	1	1	1	1	1	1	1	1	1	1	1	1	1	1	1	1	1	1	1	1	1	1	NA	NA
IPR000308	2	2	2	2	2	1	2	2	2	2	2	2	2	2	2	2	2	2	2	2	2	2	2	2	2	2	2	2	2	2	2	1.94118	0.464613	NA
IPR000312	1	1	1	1	1	1	1	1	1	1	1	1	1	1	1	1	1	1	1	1	1	1	1	1	1	1	1	1	1	1	1	1	NA	NA
IPR000313	1	1	1	1	1	1	1	1	1	1	1	1	1	1	1	1	1	1	1	1	1	1	1	1	1	1	1	1	1	1	1	1	NA	NA
IPR000315	0	0	1	1	1	0	1	0	0	0	0	0	0	0	0	1	0	1	0	1	0	0	0	0	0	0	0	0	0	0	0.181818	0.176471	1	NA
IPR000319	1	1	1	1	1	1	1	1	1	1	1	1	1	1	1	1	1	1	1	1	1	1	1	1	1	1	1	1	1	1	1	1	NA	NA
IPR000322	6	9	7	8	7	8	7	6	6	6	6	7	6	7	8	6	8	8	8	8	7	8	8	8	9	9	8	9	9	9	6.63636	8.17647	0.000355782	NA
IPR000326	8	8	7	8	7	8	8	8	8	7	8	8	8	8	8	8	8	9	9	9	9	9	9	9	9	9	9	9	9	9	8	8.70588	0.00148513	NA
IPR000330	28	28	24	28	26	26	28	29	30	30	28	26	27	28	30	27	27	26	27	27	27	27	28	27	29	26	29	29	26	26	28.1818	27.2941	0.105607	NA
IPR000331	1	1	1	1	1	1	1	1	1	1	1	1	1	1	1	1	1	1	1	1	1	1	1	1	1	1	1	1	1	1	1	1	NA	NA
IPR000334	1	1	1	1	1	2	3	2	2	1	2	2	3	3	2	1	1	1	1	2	1	1	1	1	1	1	1	1	1	1	2	1.11765	0.000959192	NA
IPR000340	8	8	6	7	7	7	7	7	7	7	7	7	7	7	7	7	6	6	7	7	6	6	7	7	6	6	6	6	6	6	7	6.52941	0.0195831	NA
IPR000352	3	3	3	3	3	2	3	3	3	3	3	3	3	3	3	3	3	3	3	3	3	3	3	3	3	3	3	3	3	3	3	2.94118	0.464613	NA
IPR000357	1	1	1	1	1	1	1	1	1	1	1	1	1	1	1	2	2	2	3	1	1	1	1	1	1	1	1	1	1	1	1.27273	1.11765	0.614937	NA
IPR000358	1	1	1	1	1	1	1	1	1	1	1	1	1	1	1	1	1	1	1	1	1	1	1	1	1	1	1	1	1	1	1	1	NA	NA
IPR000361	2	2	1	2	1	2	2	2	2	2	2	2	2	2	2	2	2	2	2	2	2	2	2	2	2	2	2	2	2	2	2	2	NA	NA
IPR000362	6	5	5	4	5	4	6	4	4	4	5	4	4	4	4	4	4	5	5	5	4	5	5	5	4	5	4	5	5	5	4.36364	4.70588	0.108019	NA
IPR000366	0	1	0	1	0	0	0	0	0	0	0	0	0	0	0	1	1	1	1	1	1	0	0	0	0	0	0	0	0	0	0.181818	0.352941	0.351728	NA
IPR000374	1	1	1	1	1	1	1	1	1	1	1	1	1	1	1	1	1	1	1	1	1	1	1	1	1	1	1	1	1	1	1	1	NA	NA
IPR000375	10	10	7	11	12	10	13	13	13	12	10	9	11	13	12	11	10	12	12	11	10	10	9	8	10	9	10	9	11	10	11.7273	10	0.00207682	NA
IPR000383	5	12	2	5	3	5	5	4	5	6	4	4	5	5	7	7	6	6	5	6	6	7	6	5	6	7	6	6	7	7	5.18182	6.35294	0.0214218	NA
IPR000385	1	1	0	1	0	1	1	1	1	1	1	1	1	1	1	1	1	1	1	1	1	1	1	1	1	1	1	1	1	1	1	1	NA	NA
IPR000387	9	11	7	8	7	9	9	8	8	11	10	9	9	9	9	9	8	8	8	8	8	8	8	8	8	8	8	8	8	8	9	8.29412	0.00730506	NA
IPR000396	1	1	1	1	1	1	1	1	1	1	1	1	1	1	1	1	1	1	1	1	1	1	1	1	1	1	1	1	1	1	1	1	NA	NA
IPR000398	1	1	1	1	1	1	1	1	1	1	1	1	1	1	1	1	1	1	1	1	1	1	1	1	1	1	1	1	1	1	1	1	NA	NA
IPR000399	1	3	1	2	2	2	1	1	1	1	1	1	1	1	1	2	2	2	2	2	2	2	2	2	2	2	2	2	2	2	1.18182	2	8.40894e-05	NA
IPR000403	8	8	8	8	8	8	8	8	8	8	8	8	8	8	8	8	8	8	8	8	8	8	8	8	8	8	8	8	8	8	8	8	NA	NA
IPR000406	1	1	1	1	1	1	1	1	1	1	1	1	1	1	1	1	1	1	1	1	1	1	1	1	1	1	1	1	1	1	1	1	NA	NA
IPR000407	2	2	2	2	2	2	2	2	2	2	2	2	2	2	2	2	2	2	2	2	2	2	2	2	2	2	2	2	2	2	2	2	NA	NA
IPR000408	5	5	5	5	5	5	5	5	5	5	5	5	5	5	5	5	5	5	5	5	5	5	5	5	5	5	5	5	5	5	5	5	NA	NA
IPR000409	1	1	1	1	1	1	1	1	1	1	1	1	1	1	1	1	1	1	1	1	1	1	1	1	1	1	1	1	1	1	1	1	NA	NA
IPR000415	2	4	2	1	1	1	1	1	1	1	1	1	1	1	2	1	1	1	1	2	1	4	2	2	3	3	3	3	2	2	1.09091	2.17647	0.00192876	NA
IPR000417	1	1	1	1	1	1	1	1	1	1	1	1	1	1	1	1	1	1	1	1	1	1	1	1	1	1	1	1	1	1	1	1	NA	NA
IPR000418	0	0	1	0	1	1	1	1	1	1	0	1	1	1	1	0	0	0	0	0	0	0	0	0	0	0	0	0	0	0	0.727273	0.0588235	0.00031436	NA
IPR000421	0	1	0	0	0	0	0	0	0	0	0	0	0	0	0	1	0	0	0	1	0	0	0	1	0	1	1	1	1	1	0.0909091	0.470588	0.0419468	NA
IPR000422	1	1	1	1	1	1	1	1	1	1	1	1	1	1	1	1	1	1	1	1	1	1	1	1	1	1	1	1	1	1	1	1	NA	NA
IPR000424	1	1	1	1	1	1	1	1	1	1	1	1	1	1	1	1	1	1	1	1	1	1	1	1	1	1	1	1	1	1	1	1	NA	NA
IPR000425	5	6	7	6	6	6	6	6	6	5	5	4	5	6	7	6	8	6	6	6	6	6	6	6	6	6	6	8	6	6	5.63636	6.17647	0.0919794	NA
IPR000426	6	7	7	6	5	7	6	7	7	7	7	7	6	7	7	7	7	7	7	7	7	7	6	6	7	7	7	7	7	7	6.81818	6.76471	0.765965	NA
IPR000432	6	6	5	6	4	6	6	6	6	6	6	6	6	6	6	6	6	6	6	6	6	6	6	6	6	6	6	6	6	6	6	6	NA	NA
IPR000433	4	3	3	2	4	5	3	4	3	3	4	3	4	4	3	3	3	5	5	5	5	3	4	3	4	4	5	4	4	5	3.54545	4	0.149165	NA
IPR000439	1	1	1	1	1	1	1	1	1	1	1	1	1	1	1	1	1	1	1	1	1	1	1	1	1	1	1	1	1	1	1	1	NA	NA
IPR000440	0	0	0	0	0	0	0	0	0	0	0	0	0	0	0	0	0	0	0	0	0	1	0	0	0	0	0	0	0	0	0	0.0588235	0.464613	NA
IPR000445	1	2	1	2	2	2	2	1	2	1	2	2	2	2	2	2	1	2	2	2	2	2	2	2	2	2	2	2	2	2	1.81818	1.88235	0.669673	NA
IPR000447	1	2	2	1	2	2	1	1	1	1	1	1	1	1	1	1	1	1	1	1	1	1	1	1	1	1	1	1	1	1	1	1.11765	0.26848	NA
IPR000453	1	2	1	1	1	1	1	2	3	1	2	1	2	2	1	2	1	1	1	1	1	1	1	1	1	1	1	1	1	1	1.63636	1.05882	0.00454652	NA
IPR000454	1	1	1	1	1	0	2	1	1	1	1	1	1	1	1	1	1	1	1	1	1	2	1	1	1	1	1	1	1	1	1.09091	1	0.511048	NA
IPR000456	1	1	1	1	1	1	1	1	1	1	1	1	1	1	1	1	1	1	1	1	1	1	1	1	1	1	1	1	1	1	1	1	NA	NA
IPR000462	5	5	5	5	5	6	5	5	5	5	5	5	5	5	5	5	5	5	5	5	5	5	5	5	5	5	5	5	5	5	5	5.05882	0.464613	NA
IPR000465	1	1	1	1	1	1	1	1	1	1	1	1	1	1	1	1	1	1	1	1	1	1	1	1	1	1	1	1	1	1	1	1	NA	NA
IPR000467	8	8	7	8	8	8	8	8	8	8	8	8	8	8	8	8	8	7	8	8	7	8	8	7	8	8	8	8	8	8	8	7.82353	0.160306	NA
IPR000473	1	1	1	1	1	1	1	1	1	1	1	1	1	1	1	1	0	1	1	1	1	1	1	1	1	1	1	1	0	0	1	0.823529	0.160306	NA
IPR000477	2	1	1	5	13	5	0	1	0	0	1	0	0	0	0	5	2	0	0	4	0	7	5	0	8	4	3	4	3	4	0.636364	3.35294	0.0032101	NA
IPR000486	0	0	0	0	0	1	0	0	0	0	0	0	0	0	0	0	0	0	0	0	0	0	0	0	0	0	0	0	0	0	0	0.0588235	0.464613	NA
IPR000488	0	0	0	0	0	0	0	0	0	0	0	0	0	0	0	1	0	0	0	0	0	0	0	1	0	0	0	0	0	0	0.0909091	0.0588235	0.792189	NA
IPR000489	1	1	1	1	1	1	1	1	1	1	1	1	1	1	1	1	1	1	1	1	1	1	1	1	1	1	1	1	1	1	1	1	NA	NA
IPR000490	2	3	3	3	3	3	2	1	1	3	2	1	2	2	2	3	3	4	4	4	4	4	3	4	4	3	4	4	3	4	2.09091	3.47059	0.000673798	NA
IPR000504	65	70	63	67	67	65	65	67	67	67	66	66	67	67	68	67	68	70	72	70	67	68	68	69	69	69	68	70	69	69	67.1818	68.2941	0.0241843	NA
IPR000506	1	1	1	1	1	1	1	1	1	1	1	1	1	1	1	1	1	1	1	1	1	1	1	1	1	1	1	1	1	1	1	1	NA	NA
IPR000509	1	1	1	1	1	1	1	1	1	1	1	1	1	1	1	1	1	1	1	1	1	1	1	1	1	1	1	1	1	1	1	1	NA	NA
IPR000511	2	2	2	2	2	2	2	2	2	2	2	2	2	2	2	2	2	2	2	2	2	2	2	2	2	2	2	2	2	2	2	2	NA	NA
IPR000514	0	1	0	0	0	0	0	0	0	0	0	1	0	0	0	0	0	1	1	1	1	1	1	1	1	1	1	1	1	1	0.181818	0.764706	0.00329504	NA
IPR000529	1	1	1	1	1	0	1	1	1	1	1	1	1	1	1	1	1	1	1	1	1	1	1	1	1	1	1	1	1	1	1	0.941176	0.464613	NA
IPR000530	1	1	1	1	1	0	1	1	1	1	1	1	1	1	1	1	1	1	1	1	1	1	1	1	1	1	1	1	1	1	1	0.941176	0.464613	NA
IPR000533	1	1	1	1	1	0	1	1	1	1	1	1	1	1	1	1	1	1	1	1	1	1	1	1	1	1	1	1	1	1	1	0.941176	0.464613	NA
IPR000534	2	2	3	3	2	2	2	2	2	3	3	3	2	2	2	2	2	3	3	2	3	2	2	2	2	2	2	2	2	2	2.36364	2.17647	0.286619	NA
IPR000535	1	1	1	1	1	1	1	1	1	1	1	1	1	1	1	1	1	1	1	1	1	1	2	1	1	2	1	1	1	1	1	1.11765	0.26848	NA
IPR000537	7	9	6	9	6	6	7	7	7	7	7	7	7	6	8	5	4	5	5	5	5	5	4	5	5	5	5	5	5	4	6.63636	5.47059	0.00980643	NA
IPR000541	1	1	1	1	1	1	1	1	1	1	1	1	1	1	1	1	1	1	1	1	1	1	1	1	1	1	1	1	1	1	1	1	NA	NA
IPR000542	3	3	2	2	2	2	3	3	3	3	4	3	3	3	3	3	2	3	3	3	3	3	3	3	3	3	3	3	3	3	3.09091	2.82353	0.0750786	NA
IPR000544	1	1	1	1	1	1	0	1	1	0	0	1	0	0	0	1	1	1	1	1	1	1	0	0	1	0	1	0	0	1	0.454545	0.705882	0.20118	NA
IPR000547	5	5	5	5	5	5	5	5	5	5	5	5	5	5	5	5	5	5	5	5	5	5	5	5	5	5	5	5	4	5	5	4.94118	0.464613	NA
IPR000550	1	1	1	1	1	1	1	1	1	1	1	1	1	1	1	1	1	1	1	1	1	1	1	1	1	1	1	1	1	1	1	1	NA	NA
IPR000551	0	0	0	0	0	0	0	0	0	0	0	1	0	0	0	0	0	0	0	0	0	0	0	0	0	0	0	0	0	0	0.0909091	0	0.241987	NA
IPR000552	1	1	1	1	1	1	1	1	1	1	1	1	1	1	1	1	1	1	1	1	1	1	1	1	1	1	1	1	1	1	1	1	NA	NA
IPR000554	1	1	1	1	1	1	1	1	1	1	1	1	1	1	1	1	1	1	1	1	1	1	1	1	1	1	1	1	0	1	1	0.941176	0.464613	NA
IPR000555	8	8	8	8	8	8	8	7	7	7	8	8	7	8	8	8	8	8	7	8	8	8	7	7	8	8	8	8	8	8	7.54545	7.88235	0.0520046	NA
IPR000558	1	1	1	1	1	1	1	1	1	1	1	1	1	1	1	1	1	1	1	1	1	1	1	1	1	1	1	1	1	1	1	1	NA	NA
IPR000559	1	1	1	1	1	1	1	1	1	1	1	1	1	1	1	1	1	1	1	1	1	1	1	1	1	1	1	1	1	1	1	1	NA	NA
IPR000560	7	8	8	8	8	7	11	8	11	11	11	13	10	8	10	9	8	8	7	7	7	6	6	7	7	6	7	6	8	7	9.90909	7.05882	0.000133123	NA
IPR000566	1	1	0	1	0	1	1	1	1	1	1	1	0	1	1	1	1	1	1	1	1	1	1	1	1	1	1	1	1	1	0.909091	1	0.241987	NA
IPR000569	6	6	6	6	6	5	6	6	6	6	6	6	6	6	6	6	6	6	6	6	6	6	6	6	6	6	6	6	6	6	6	5.94118	0.464613	NA
IPR000571	19	21	17	21	19	17	20	19	19	18	17	18	18	17	18	20	19	20	19	20	19	19	21	20	21	20	20	19	18	20	18.4545	19.6471	0.0110583	NA
IPR000572	5	5	5	6	6	7	7	5	6	5	5	6	5	6	6	2	3	3	3	4	4	4	4	4	4	4	4	4	4	4	5.09091	4.29412	0.0421977	NA
IPR000573	6	7	5	6	7	7	5	4	4	5	5	6	4	6	5	5	6	6	5	6	6	6	7	6	6	7	6	7	6	6	4.90909	6.29412	3.95117e-05	NA
IPR000577	2	2	2	2	2	2	2	1	2	2	2	2	2	2	2	1	2	2	2	2	2	1	1	2	1	1	1	1	2	2	1.81818	1.64706	0.351728	NA
IPR000581	4	4	3	3	3	3	3	3	3	3	3	3	3	3	3	4	4	4	4	4	4	4	3	5	3	4	4	4	4	4	3.18182	3.82353	0.00331135	NA
IPR000582	2	2	2	2	2	2	2	2	2	2	2	2	2	2	2	2	2	2	2	2	2	2	2	2	2	2	2	2	1	2	2	1.94118	0.464613	NA
IPR000587	2	2	1	1	2	1	1	2	1	1	1	1	1	1	1	2	1	1	1	1	1	1	1	1	1	1	1	1	1	1	1.18182	1.11765	0.669673	NA
IPR000589	2	2	2	2	2	2	2	2	2	2	2	2	2	2	2	2	2	2	2	2	2	2	2	2	2	2	2	2	2	2	2	2	NA	NA
IPR000590	1	1	1	1	1	1	1	1	1	1	2	1	1	1	1	1	1	1	1	1	1	1	1	1	1	1	1	1	1	1	1.09091	1	0.241987	NA
IPR000591	4	4	4	4	4	4	4	4	4	4	4	4	4	4	4	4	4	4	4	4	4	4	4	4	4	4	4	4	4	4	4	4	NA	NA
IPR000592	1	1	0	1	0	1	1	1	1	1	1	1	1	1	1	1	1	1	1	1	1	1	1	1	1	1	1	1	1	1	1	1	NA	NA
IPR000593	2	3	2	2	2	2	2	2	2	2	2	2	2	2	2	2	2	2	2	2	2	2	2	2	2	2	2	2	2	2	2	2.05882	0.464613	NA
IPR000594	8	8	8	8	8	8	8	8	8	8	8	8	8	8	8	8	8	8	8	8	8	8	8	8	8	8	8	8	8	8	8	8	NA	NA
IPR000595	5	6	4	4	4	4	4	4	4	4	4	4	5	4	4	6	4	4	4	4	4	4	4	4	4	4	4	4	4	4	4.27273	4.17647	0.670594	NA
IPR000597	2	2	2	2	2	2	2	2	2	2	2	2	2	2	2	2	2	2	2	2	2	2	2	2	2	2	2	2	2	2	2	2	NA	NA
IPR000601	0	0	0	0	0	0	0	0	0	0	0	0	0	0	0	0	0	0	0	0	0	1	0	1	0	0	0	1	0	0	0	0.176471	0.160306	NA
IPR000602	1	2	2	1	2	2	2	2	2	2	2	2	2	2	2	2	2	2	2	2	2	2	2	2	2	2	2	2	2	2	2	1.88235	0.26848	NA
IPR000608	19	22	21	22	21	21	22	22	22	21	22	21	21	20	21	23	22	22	22	22	22	22	22	22	22	22	22	20	21	21	21.5455	21.5294	0.7668	NA
IPR000612	3	3	3	3	3	2	4	4	4	4	3	4	4	4	4	4	3	3	3	3	3	3	4	4	4	4	4	4	3	3	3.81818	3.29412	0.0182222	NA
IPR000614	1	1	1	1	1	1	1	1	1	1	1	1	1	1	1	1	0	1	1	1	1	1	0	1	1	1	1	1	1	1	1	0.882353	0.26848	NA
IPR000620	2	2	3	2	2	1	1	4	2	2	3	1	2	2	2	3	3	3	3	3	2	3	3	2	1	2	2	3	2	3	2.27273	2.29412	0.858474	NA
IPR000623	1	1	1	1	1	1	1	1	1	1	1	1	1	1	1	1	1	1	1	1	1	1	1	1	1	1	1	1	1	1	1	1	NA	NA
IPR000625	0	0	0	0	0	0	0	0	0	1	0	0	0	0	0	0	0	0	0	0	0	0	0	0	0	0	0	0	0	0	0.0909091	0	0.241987	NA
IPR000626	17	18	13	16	16	10	13	14	15	15	16	15	15	15	16	14	14	15	15	15	16	14	15	17	14	14	14	14	15	14	14.8182	14.8235	0.921821	NA
IPR000627	9	11	9	7	9	8	5	6	6	8	8	6	6	7	7	4	8	9	9	9	9	9	9	9	9	9	9	9	8	10	6.54545	8.88235	0.000135316	NA
IPR000629	21	22	21	21	21	21	21	21	21	21	21	21	21	21	21	21	21	22	21	21	21	21	21	21	21	21	21	21	21	22	21	21.1765	0.160306	NA
IPR000630	2	2	2	2	2	2	2	2	2	2	2	2	2	2	2	2	2	2	2	3	2	3	2	2	3	3	3	2	3	3	2	2.41176	0.0172255	NA
IPR000631	1	1	1	1	1	1	1	1	1	1	1	1	1	1	1	1	1	1	1	1	1	1	1	1	1	1	1	1	1	1	1	1	NA	NA
IPR000633	1	0	0	0	0	0	0	0	0	0	0	0	0	0	0	0	0	0	0	0	0	0	0	0	0	0	0	0	0	0	0	0.0588235	0.464613	NA
IPR000634	4	4	3	3	4	3	4	4	4	3	3	3	4	4	3	4	4	4	4	5	5	5	5	4	5	5	5	5	5	4	3.63636	4.41176	0.00609929	NA
IPR000637	0	1	2	0	0	0	1	2	2	2	1	1	1	1	1	0	1	2	1	1	2	2	1	2	2	1	2	2	1	2	1.18182	1.29412	0.589377	NA
IPR000639	13	20	13	16	14	16	12	14	12	11	12	12	12	15	14	8	15	16	14	18	18	17	14	17	16	17	16	17	18	19	12.3636	16.6471	4.4661e-05	NA
IPR000640	5	5	6	5	6	5	5	6	6	6	6	6	6	6	6	5	5	5	5	5	5	5	5	5	5	5	5	5	5	5	5.72727	5	5.00463e-05	NA
IPR000641	1	2	0	1	1	2	1	2	2	1	1	1	1	1	1	1	3	2	2	2	2	2	2	2	1	2	1	2	2	2	1.27273	1.82353	0.0116672	NA
IPR000642	2	2	2	2	2	2	2	2	2	2	2	2	2	2	2	2	2	2	2	2	2	2	2	1	2	2	2	2	2	2	2	1.94118	0.464613	NA
IPR000644	10	10	10	10	10	10	10	10	10	10	10	10	10	10	10	10	10	10	10	10	10	10	10	10	10	10	10	10	10	10	10	10	NA	NA
IPR000647	0	0	0	0	0	0	0	0	0	0	0	0	0	0	1	0	0	0	0	0	0	0	0	0	0	0	0	0	0	0	0.0909091	0	0.241987	NA
IPR000648	6	6	6	6	6	6	6	6	6	6	6	6	6	6	6	6	6	6	6	6	6	6	6	5	5	6	6	6	6	6	6	5.88235	0.26848	NA
IPR000649	5	5	4	5	4	5	5	5	5	5	5	5	5	5	5	5	5	5	5	5	5	5	5	5	5	5	5	5	5	5	5	5	NA	NA
IPR000651	4	4	4	4	4	4	4	4	4	4	4	4	4	4	4	4	4	4	4	4	4	4	4	4	4	4	4	4	3	4	4	3.94118	0.464613	NA
IPR000652	2	2	3	2	3	3	2	2	2	2	2	2	2	2	2	2	2	2	2	2	2	2	2	2	2	2	2	2	2	2	2	2.05882	0.464613	NA
IPR000653	1	0	0	1	0	0	0	0	1	1	0	1	0	0	0	1	0	1	0	0	0	1	0	1	1	1	0	0	1	0	0.363636	0.470588	0.602345	NA
IPR000659	1	2	1	1	1	1	1	1	1	1	1	1	1	1	1	1	1	1	1	1	1	1	1	1	1	1	1	1	1	1	1	1.05882	0.464613	NA
IPR000669	2	2	2	2	2	2	2	2	2	2	2	2	2	2	2	2	2	2	2	2	2	2	2	2	2	2	2	2	2	2	2	2	NA	NA
IPR000672	2	3	2	2	2	3	2	2	2	3	2	3	2	2	2	3	3	3	3	3	3	3	3	3	3	3	3	3	1	3	2.36364	2.76471	0.0285491	NA
IPR000674	1	2	1	1	1	1	1	1	1	1	1	1	1	1	1	1	1	1	1	1	1	1	1	1	1	1	1	1	1	1	1	1.05882	0.464613	NA
IPR000675	16	18	13	15	15	14	12	12	11	11	12	12	13	13	13	17	20	18	18	18	18	18	18	18	18	18	18	19	18	18	13.0909	17.6471	5.70459e-05	NA
IPR000677	1	1	1	1	1	1	1	1	1	1	1	1	1	1	1	1	1	1	1	1	1	1	1	1	1	1	1	1	1	1	1	1	NA	NA
IPR000679	6	8	5	8	6	8	9	9	9	8	9	9	11	10	11	8	4	9	8	7	8	8	8	9	9	8	9	7	7	8	9.18182	7.70588	0.00354008	NA
IPR000682	0	1	1	1	1	1	1	1	1	1	1	1	0	1	1	1	1	1	1	1	1	0	1	1	0	1	0	1	0	1	0.909091	0.705882	0.221064	NA
IPR000683	18	29	11	17	13	21	15	14	14	12	13	14	14	13	13	14	24	25	23	26	24	26	25	26	26	26	26	24	25	25	14.4545	24.2941	1.89796e-05	NA
IPR000684	1	1	1	1	1	1	1	1	1	1	1	1	1	1	1	1	1	1	1	1	1	1	1	1	1	1	1	1	1	1	1	1	NA	NA
IPR000687	2	2	2	2	2	2	2	2	2	2	2	2	2	2	2	2	2	2	2	2	2	2	2	2	2	2	2	2	2	2	2	2	NA	NA
IPR000689	1	1	1	1	1	1	1	1	1	1	1	1	1	1	1	1	1	1	1	1	1	1	1	1	1	1	1	1	1	1	1	1	NA	NA
IPR000690	3	3	3	3	3	2	3	3	3	3	3	3	3	3	3	3	3	3	3	3	3	3	3	3	3	3	3	3	3	3	3	2.94118	0.464613	NA
IPR000692	1	1	1	1	1	1	1	1	1	1	1	1	1	1	1	1	1	1	1	1	1	1	1	1	1	1	1	1	1	1	1	1	NA	NA
IPR000697	1	1	1	1	1	1	1	1	1	1	1	1	1	1	1	1	1	1	1	1	1	1	1	1	1	1	1	1	1	1	1	1	NA	NA
IPR000700	3	3	3	3	3	4	3	4	4	3	3	3	4	3	3	3	3	3	3	3	3	3	3	3	3	3	3	3	3	3	3.27273	3.05882	0.130411	NA
IPR000701	1	1	2	1	1	1	1	1	1	1	1	1	1	1	1	1	1	1	1	1	1	1	1	1	1	1	1	1	1	1	1	1	NA	NA
IPR000702	1	1	1	1	1	1	1	1	1	1	1	1	1	1	1	1	1	1	1	1	1	1	1	1	1	1	1	1	1	1	1	1	NA	NA
IPR000704	2	2	2	2	2	2	2	2	2	2	2	2	2	2	2	2	2	2	2	2	2	2	2	2	2	2	2	2	2	2	2	2	NA	NA
IPR000705	1	1	0	1	0	1	1	1	1	1	1	1	1	1	1	1	1	1	1	1	1	1	1	1	1	1	1	1	1	1	1	1	NA	NA
IPR000706	1	1	1	1	1	1	1	1	1	1	1	1	1	1	1	1	1	1	1	1	1	1	1	1	1	1	1	1	1	1	1	1	NA	NA
IPR000711	1	1	1	1	1	1	1	1	1	1	1	1	1	1	1	1	1	1	1	1	1	1	1	1	1	1	1	1	1	1	1	1	NA	NA
IPR000715	1	1	1	1	1	1	1	1	1	1	1	1	1	1	1	1	1	1	1	1	1	1	1	1	1	1	1	1	1	1	1	1	NA	NA
IPR000717	18	18	18	16	17	17	16	19	18	18	18	18	17	17	16	18	17	16	18	16	17	17	17	17	17	17	17	17	17	16	17.5455	16.8824	0.0339359	NA
IPR000718	2	2	3	3	2	3	2	3	3	3	2	2	2	2	2	2	2	2	2	2	2	2	2	2	2	2	2	2	2	2	2.27273	2.11765	0.321132	NA
IPR000719	121	143	99	155	110	123	143	126	129	114	111	122	124	124	128	126	122	143	118	120	132	145	122	124	128	121	122	125	124	117	124.091	128.647	0.670883	NA
IPR000722	3	3	3	4	3	3	3	3	3	3	3	3	3	3	3	3	3	3	3	3	3	3	3	3	3	3	3	3	3	3	3	3.05882	0.464613	NA
IPR000727	12	11	11	11	11	10	11	11	10	11	11	11	11	11	12	11	11	11	11	11	11	11	11	11	11	11	11	11	11	11	11	11	1	NA
IPR000730	1	1	1	1	1	1	1	1	1	1	1	1	1	1	1	1	1	1	1	1	1	1	1	1	1	1	1	1	1	1	1	1	NA	NA
IPR000731	3	3	3	4	3	3	3	4	3	3	3	3	3	3	3	4	3	4	3	3	3	3	3	3	3	3	3	3	3	3	3.18182	3.11765	0.669673	NA
IPR000740	1	1	1	1	1	1	1	1	1	1	1	1	1	1	1	1	1	1	1	1	1	1	1	1	1	1	1	1	1	1	1	1	NA	NA
IPR000742	4	2	3	4	2	3	2	2	2	2	2	2	2	2	2	2	2	2	2	2	2	2	2	2	2	2	2	2	2	2	2	2.29412	0.160903	NA
IPR000743	17	22	17	15	14	14	7	9	9	8	7	8	7	7	8	12	17	17	16	16	15	18	17	18	18	18	18	18	17	17	8.90909	17.1765	2.0338e-05	NA
IPR000744	1	1	1	1	1	1	1	1	1	1	1	1	1	1	1	1	1	1	1	1	1	1	1	1	1	1	1	1	1	1	1	1	NA	NA
IPR000751	1	1	1	1	1	1	1	1	1	1	1	1	1	1	2	1	1	1	1	1	1	1	1	1	1	1	1	1	1	1	1.09091	1	0.241987	NA
IPR000754	2	2	2	2	2	2	2	2	2	2	2	2	2	2	2	2	2	2	2	2	2	2	2	2	2	2	2	2	2	2	2	2	NA	NA
IPR000757	23	25	25	23	24	23	23	24	24	21	22	22	21	22	21	21	22	23	19	22	21	21	21	22	22	21	22	21	19	22	21.8182	21.9412	0.788293	NA
IPR000760	4	4	4	4	4	4	4	4	4	4	4	4	4	4	4	4	4	4	4	4	4	4	4	4	4	4	4	4	4	4	4	4	NA	NA
IPR000763	2	2	1	2	2	2	2	2	2	2	2	2	2	2	2	2	2	2	2	2	2	2	1	2	2	2	2	2	2	2	2	1.94118	0.464613	NA
IPR000764	1	1	1	1	1	1	1	1	1	1	1	1	1	1	1	1	1	1	1	1	1	1	1	1	1	1	1	1	1	1	1	1	NA	NA
IPR000771	6	8	2	3	3	4	3	2	2	2	3	3	2	2	2	4	5	5	5	5	4	5	3	4	5	6	5	6	5	5	2.72727	4.94118	0.000181304	NA
IPR000772	3	4	1	2	1	1	4	2	2	3	2	1	2	3	2	1	1	1	1	2	1	1	2	2	2	2	2	2	2	2	2.09091	1.88235	0.568276	NA
IPR000778	0	1	1	1	1	0	1	1	1	1	0	1	0	0	0	0	1	1	1	1	1	1	1	1	1	1	1	1	1	1	0.545455	0.882353	0.0520046	NA
IPR000782	10	10	7	10	7	9	8	9	8	6	9	7	9	8	8	9	12	11	11	12	11	11	10	11	11	11	11	11	11	11	8.36364	10.7647	7.68217e-05	NA
IPR000783	1	1	1	1	1	1	1	1	1	1	1	1	1	1	1	1	1	1	1	1	1	1	1	1	1	1	1	1	1	1	1	1	NA	NA
IPR000788	1	1	1	1	1	1	1	1	1	1	1	1	1	1	1	1	1	1	1	1	1	1	1	1	1	1	1	1	1	1	1	1	NA	NA
IPR000789	1	1	1	1	1	1	1	1	1	1	1	1	1	1	1	1	1	1	1	1	1	1	1	1	1	1	1	1	1	1	1	1	NA	NA
IPR000791	3	3	2	4	3	3	3	4	4	4	3	3	3	3	3	4	4	4	3	4	4	4	4	4	4	4	4	4	4	4	3.36364	3.82353	0.0160677	NA
IPR000792	0	1	0	0	0	0	0	0	0	0	0	0	0	0	0	0	0	0	0	0	0	0	0	0	0	0	0	0	0	0	0	0.0588235	0.464613	NA
IPR000793	1	1	1	1	1	1	1	1	1	1	1	1	1	1	1	1	1	1	1	1	1	1	1	1	1	1	1	1	1	1	1	1	NA	NA
IPR000795	15	15	15	15	15	14	15	15	15	15	15	15	15	15	15	15	15	15	15	15	15	15	14	15	15	15	15	15	15	15	15	14.8824	0.26848	NA
IPR000796	3	4	4	5	4	4	2	5	3	3	3	3	3	3	4	4	5	5	5	5	5	5	5	4	5	5	5	5	5	5	3.45455	4.70588	0.000924168	NA
IPR000801	1	2	1	1	1	1	1	2	1	1	1	1	1	1	1	1	1	2	2	1	2	2	2	2	2	2	2	2	1	1	1.18182	1.58824	0.0397147	NA
IPR000802	1	1	0	0	0	0	0	1	1	1	1	1	2	0	1	1	1	1	1	0	0	0	0	0	0	0	0	0	0	0	0.909091	0.235294	0.0026558	NA
IPR000805	1	1	1	1	1	1	1	1	1	1	1	1	1	1	1	1	1	1	1	1	1	1	1	1	1	1	1	1	1	1	1	1	NA	NA
IPR000806	1	1	1	1	1	1	1	1	1	1	1	1	1	1	1	1	1	1	1	1	1	1	1	1	1	1	1	1	1	1	1	1	NA	NA
IPR000807	1	1	1	1	1	1	1	1	1	1	1	1	1	1	1	1	1	1	1	1	1	1	1	1	1	1	1	1	1	1	1	1	NA	NA
IPR000808	1	2	2	1	1	1	1	1	1	1	1	1	2	2	2	1	2	2	2	2	2	2	2	2	2	2	2	2	2	2	1.36364	1.82353	0.0160677	NA
IPR000811	1	1	1	1	1	1	1	1	1	1	1	1	1	1	1	1	1	1	1	1	1	1	1	1	1	1	1	1	1	1	1	1	NA	NA
IPR000812	1	1	1	1	1	1	1	1	1	1	1	1	1	1	1	2	2	2	2	2	2	2	2	2	2	2	2	2	2	2	1.18182	1.76471	0.00329504	NA
IPR000814	1	1	1	2	3	1	2	2	3	1	1	1	1	2	1	1	1	1	1	1	1	1	1	1	1	1	1	1	1	1	1.45455	1.05882	0.0440665	NA
IPR000816	1	1	1	1	1	1	0	1	0	0	0	0	0	0	0	1	1	1	0	1	1	1	0	1	1	0	1	1	1	1	0.181818	0.882353	0.000303495	NA
IPR000818	1	1	1	1	1	1	1	1	1	1	1	1	1	1	1	1	1	1	1	1	1	1	1	1	1	1	1	1	1	1	1	1	NA	NA
IPR000823	1	1	1	1	1	1	1	1	1	0	1	0	0	0	0	0	0	0	0	0	0	0	0	0	0	0	0	0	0	0	0.363636	0.235294	0.489615	NA
IPR000832	3	2	3	2	1	3	2	3	2	2	2	3	3	3	2	3	3	3	3	3	3	3	3	3	3	3	3	3	3	3	2.54545	2.88235	0.0520046	NA
IPR000834	10	13	11	12	12	12	10	11	11	10	11	11	11	12	11	11	10	10	10	10	11	11	11	11	11	11	11	11	11	11	10.8182	11	0.627288	NA
IPR000836	12	11	10	11	10	9	11	12	12	12	13	13	12	12	12	12	11	11	12	11	11	12	12	12	11	11	12	11	12	12	12.0909	11.2941	0.00493257	NA
IPR000842	2	2	2	2	2	2	2	2	2	2	2	2	2	2	2	2	2	2	2	2	2	2	2	2	2	2	2	2	2	2	2	2	NA	NA
IPR000845	8	23	18	13	21	25	24	21	16	18	11	13	14	16	18	9	14	7	20	5	4	9	8	7	8	6	6	6	7	8	16.3636	9.64706	0.00199559	NA
IPR000850	5	4	3	5	3	3	5	3	3	3	3	3	4	3	3	4	3	5	3	3	5	6	5	4	5	5	5	5	5	5	3.36364	4.58824	0.00151106	NA
IPR000860	1	1	1	1	1	1	1	2	2	1	1	1	1	2	1	1	1	1	1	1	1	1	1	1	1	1	1	1	1	1	1.27273	1	0.0282485	NA
IPR000866	5	4	4	4	4	4	4	4	4	4	4	3	4	4	5	4	3	4	4	3	4	4	4	4	4	4	4	4	5	4	4	4	1	NA
IPR000868	7	10	7	8	7	7	8	10	9	7	7	7	7	8	8	7	9	8	10	9	9	10	9	10	11	11	10	10	9	10	8	9.23529	0.0190156	NA
IPR000870	1	1	1	1	1	1	1	1	1	1	1	1	1	1	1	1	1	1	1	1	1	1	1	1	1	1	1	1	1	1	1	1	NA	NA
IPR000872	1	1	1	1	1	0	1	1	1	1	1	1	1	1	1	1	1	1	1	1	1	1	1	1	1	1	1	1	1	1	1	0.941176	0.464613	NA
IPR000873	49	61	38	58	50	50	53	48	49	48	45	53	50	61	51	48	47	49	59	52	53	55	52	54	55	56	55	54	54	56	51.3636	53.5294	0.0985657	NA
IPR000874	1	0	0	0	0	0	0	0	0	0	0	0	0	0	0	0	0	0	0	0	0	0	0	0	0	0	0	0	0	0	0	0.0588235	0.464613	NA
IPR000876	1	1	1	1	1	1	1	1	1	1	1	1	1	1	1	1	1	1	1	1	1	1	1	1	1	1	1	1	1	1	1	1	NA	NA
IPR000878	2	2	2	2	2	2	2	2	2	2	2	2	2	2	2	2	2	2	2	2	2	2	2	2	2	2	2	2	2	2	2	2	NA	NA
IPR000889	1	1	0	1	0	1	1	1	1	1	1	1	1	1	1	1	1	1	1	1	1	1	1	1	1	1	1	1	1	1	1	1	NA	NA
IPR000890	1	1	1	1	1	1	1	1	1	1	1	1	1	1	1	1	1	1	1	1	1	1	1	1	1	1	1	1	1	1	1	1	NA	NA
IPR000891	5	7	5	6	5	4	4	5	5	5	4	7	6	6	5	5	6	6	5	6	6	6	6	6	6	6	6	7	7	7	5.18182	6.05882	0.00781452	NA
IPR000892	1	1	1	1	1	1	1	1	1	1	1	1	1	1	1	1	1	1	1	1	1	1	1	1	1	1	1	1	1	1	1	1	NA	NA
IPR000897	2	2	2	2	2	2	2	2	2	2	3	2	2	2	2	2	3	3	3	3	2	2	2	2	2	2	2	2	2	2	2.18182	2.17647	1	NA
IPR000898	5	6	6	6	8	6	6	6	6	6	5	5	5	5	5	4	6	6	6	6	6	6	6	6	6	6	6	6	6	6	5.36364	5.94118	0.00454652	NA
IPR000903	1	1	1	1	1	1	1	1	1	1	1	1	1	1	1	1	1	1	1	1	1	1	0	1	1	1	1	1	1	1	1	0.941176	0.464613	NA
IPR000904	3	4	5	4	4	4	4	4	4	4	4	4	4	4	4	4	5	5	5	5	3	4	5	4	4	4	4	4	4	4	4.09091	4.11765	0.852082	NA
IPR000905	2	2	1	2	1	2	2	2	2	2	2	2	2	2	2	2	2	2	2	2	2	2	2	2	2	2	2	2	2	2	2	2	NA	NA
IPR000909	6	7	6	8	6	7	7	7	6	7	7	6	6	6	7	7	8	6	7	8	8	8	8	8	8	8	8	8	8	8	6.63636	7.64706	0.000553594	NA
IPR000911	1	2	2	2	2	1	2	2	2	2	2	2	2	2	2	2	2	2	2	2	2	2	2	2	2	2	2	2	2	3	2	1.94118	0.661286	NA
IPR000914	1	1	0	1	0	1	1	1	1	0	0	0	1	0	0	1	1	1	0	1	1	1	1	1	1	1	1	1	1	1	0.454545	1	0.000836647	NA
IPR000915	1	1	1	1	1	1	1	1	2	1	1	1	1	1	1	1	1	1	1	1	1	1	1	1	1	1	1	1	1	1	1.09091	1	0.241987	NA
IPR000917	9	16	5	8	5	6	5	7	7	7	5	4	5	6	5	5	9	8	9	10	11	10	11	10	10	10	10	10	10	10	5.90909	9.88235	3.99579e-05	NA
IPR000924	2	3	2	3	3	3	3	3	3	3	3	3	3	3	3	3	3	3	3	3	3	3	3	3	3	3	3	3	3	3	3	2.94118	0.464613	NA
IPR000926	1	2	1	1	1	1	2	2	2	2	2	2	2	2	2	1	2	2	2	2	2	1	1	2	2	1	1	1	2	2	1.90909	1.52941	0.0419468	NA
IPR000933	1	2	1	1	1	1	2	2	2	2	2	2	2	2	2	2	1	1	1	2	1	1	1	2	1	2	2	2	2	2	1.90909	1.47059	0.0217855	NA
IPR000938	4	4	4	4	4	4	4	4	4	4	4	4	4	4	4	4	4	4	5	4	4	4	4	5	5	4	5	5	5	4	4.09091	4.29412	0.221064	NA
IPR000941	1	1	1	1	1	1	1	1	1	1	1	1	1	1	1	1	1	1	1	1	1	1	1	1	1	1	1	1	1	1	1	1	NA	NA
IPR000949	1	1	1	1	1	1	1	1	1	1	1	1	1	1	1	1	1	1	1	1	1	1	1	1	1	1	1	1	1	1	1	1	NA	NA
IPR000951	2	2	1	1	1	1	1	1	1	1	1	1	1	1	1	1	1	1	1	1	1	1	1	1	1	1	1	1	1	1	1	1.11765	0.26848	NA
IPR000953	10	20	11	15	12	20	20	16	15	17	13	13	14	16	15	14	10	15	11	10	11	12	11	11	11	11	12	13	12	10	14.9091	12.5882	0.0126572	NA
IPR000960	14	18	9	8	10	14	7	9	10	6	7	7	7	7	9	14	12	16	14	12	15	15	10	14	17	16	16	17	14	17	8.81818	14.4118	0.000233674	NA
IPR000961	11	10	8	11	10	9	8	8	8	9	9	9	9	8	8	8	4	9	9	4	9	9	7	9	8	8	9	9	3	5	8.45455	7.88235	0.823258	NA
IPR000965	1	1	1	1	1	1	1	1	1	1	1	1	1	1	1	1	1	1	1	1	1	1	1	1	1	1	1	1	1	1	1	1	NA	NA
IPR000967	1	2	1	2	1	1	2	2	2	1	2	2	2	2	2	1	1	2	2	1	2	1	1	2	1	1	1	1	1	1	1.81818	1.29412	0.0084704	NA
IPR000969	1	1	1	1	1	1	1	1	1	1	1	1	1	1	1	1	1	1	1	1	1	1	1	1	1	1	1	1	1	1	1	1	NA	NA
IPR000971	3	2	2	3	2	2	3	3	3	2	2	2	2	2	2	2	2	2	2	2	2	2	2	2	2	2	2	2	2	2	2.27273	2.11765	0.321132	NA
IPR000977	3	3	3	3	3	3	3	3	3	3	3	3	3	3	3	3	3	3	3	3	3	3	3	3	3	3	3	3	3	3	3	3	NA	NA
IPR000979	1	1	1	1	1	1	1	1	1	1	1	1	1	1	1	1	1	1	1	1	1	1	1	1	1	1	1	1	1	1	1	1	NA	NA
IPR000988	2	2	2	2	2	1	2	2	2	2	2	2	2	2	2	2	2	2	2	2	2	2	2	2	2	2	2	2	2	2	2	1.94118	0.464613	NA
IPR000994	12	11	10	11	11	10	13	12	12	12	11	11	12	11	11	11	10	11	11	12	11	12	11	12	12	12	12	12	12	11	11.5455	11.4118	0.876295	NA
IPR000996	1	1	1	1	1	1	1	1	1	1	1	1	1	1	1	1	1	1	1	1	1	1	1	1	1	1	1	1	1	1	1	1	NA	NA
IPR000997	0	2	1	1	0	0	1	0	0	0	0	0	0	0	0	1	2	2	2	2	2	2	2	2	1	2	2	2	2	2	0.363636	1.64706	0.000397029	NA
IPR000999	7	6	5	6	5	5	5	5	5	5	5	5	5	6	7	6	5	6	6	6	6	6	6	5	5	6	6	6	6	6	5.45455	5.82353	0.0846839	NA
IPR001000	9	7	8	8	12	12	9	9	9	10	10	10	10	10	12	6	6	6	6	6	6	6	6	6	6	6	6	6	6	6	9.18182	6.70588	0.0014452	NA
IPR001002	15	20	12	15	18	18	17	19	16	12	13	14	11	19	17	13	19	17	20	11	17	18	15	17	17	17	18	17	15	14	15.5455	16.4706	0.430887	NA
IPR001005	18	19	18	20	20	20	20	23	20	19	19	19	19	21	21	18	19	20	19	20	20	20	21	20	21	20	20	20	20	21	19.8182	19.9412	0.380006	NA
IPR001012	5	5	5	5	5	5	5	5	5	5	5	5	5	5	5	5	5	5	5	5	5	5	5	5	5	5	5	5	5	5	5	5	NA	NA
IPR001015	1	1	1	1	1	1	1	1	1	1	1	1	1	1	1	1	1	1	1	1	1	1	1	1	1	1	1	1	1	1	1	1	NA	NA
IPR001017	3	4	3	4	4	4	3	3	3	3	3	3	3	3	3	3	4	4	4	4	4	4	3	4	3	4	4	4	4	4	3.09091	3.82353	0.000215014	NA
IPR001018	0	0	0	0	0	1	0	0	0	0	0	0	0	0	0	1	0	0	0	0	0	0	0	0	0	0	0	0	0	0	0.0909091	0.0588235	0.792189	NA
IPR001019	3	3	3	3	3	3	3	3	3	3	3	3	4	3	3	3	3	3	3	4	3	3	4	3	3	4	3	3	4	4	3.09091	3.29412	0.221064	NA
IPR001020	0	0	0	0	0	0	0	0	0	0	0	0	0	0	0	0	0	0	0	0	0	0	0	0	0	0	0	0	0	0	0	0	NA	NA
IPR001024	0	0	0	0	0	0	0	0	0	0	0	0	0	0	0	0	0	0	1	0	0	0	0	0	0	0	0	0	1	0	0.0909091	0.0588235	0.792189	NA
IPR001025	4	4	4	6	7	5	6	6	5	5	4	5	4	7	5	5	5	5	6	5	5	5	5	5	5	5	5	5	5	5	5.27273	4.94118	0.266869	NA
IPR001030	6	7	6	7	8	7	5	4	5	5	5	6	4	6	5	5	6	6	5	6	6	6	6	6	6	7	6	7	6	6	5	6.29412	3.75355e-05	NA
IPR001031	9	8	5	11	5	5	6	7	4	6	6	9	4	3	4	6	7	8	7	8	7	7	5	7	7	8	7	8	9	9	5.63636	7.64706	0.0037609	NA
IPR001037	0	0	0	0	0	0	0	0	0	0	0	0	0	0	0	0	0	0	0	1	0	0	0	0	0	0	0	1	1	1	0	0.235294	0.0953936	NA
IPR001040	3	3	3	3	3	3	3	3	3	3	3	3	3	3	3	3	3	3	3	3	3	3	3	3	3	3	3	3	3	3	3	3	NA	NA
IPR001041	5	8	5	5	5	4	4	5	5	5	5	5	5	5	5	5	4	5	5	5	4	5	6	6	5	6	5	6	5	5	4.90909	5.23529	0.347481	NA
IPR001044	1	1	1	1	1	1	1	1	1	1	1	1	1	1	1	1	1	1	1	1	1	1	1	1	1	1	1	1	1	1	1	1	NA	NA
IPR001045	1	1	1	1	1	1	1	1	1	1	1	1	1	1	1	1	1	1	1	1	1	1	1	1	1	1	1	1	1	1	1	1	NA	NA
IPR001046	2	2	2	2	2	2	2	2	2	2	2	2	2	2	2	2	2	2	2	2	2	2	2	2	2	2	2	2	2	2	2	2	NA	NA
IPR001047	1	1	1	1	1	1	1	1	1	1	1	1	1	1	1	1	1	1	1	1	1	1	1	1	1	1	1	1	1	1	1	1	NA	NA
IPR001048	4	4	4	4	4	4	4	4	4	4	4	4	4	5	5	4	4	4	4	4	4	4	4	4	4	4	4	4	4	4	4.18182	4	0.0820532	NA
IPR001054	1	1	0	1	1	1	1	1	1	1	1	1	1	1	1	1	1	1	1	1	1	1	1	1	1	1	1	1	1	1	1	1	NA	NA
IPR001055	1	1	1	1	1	1	1	1	1	1	1	1	1	1	1	1	1	1	1	1	1	1	1	1	1	1	1	1	1	1	1	1	NA	NA
IPR001057	1	1	1	1	1	1	1	1	1	1	1	1	1	1	1	1	1	1	1	1	1	1	1	1	1	1	1	1	1	1	1	1	NA	NA
IPR001060	5	5	5	5	5	4	5	5	5	5	5	5	5	5	5	5	5	5	5	5	5	5	5	5	5	5	5	5	4	4	5	4.82353	0.160306	NA
IPR001063	2	2	2	2	2	1	2	2	2	2	2	2	2	2	2	2	2	2	2	1	2	2	2	2	2	2	2	2	2	2	2	1.88235	0.26848	NA
IPR001075	1	1	1	1	1	1	1	1	1	1	1	1	1	1	1	1	1	1	1	1	1	1	1	1	1	1	1	1	1	1	1	1	NA	NA
IPR001077	18	25	13	19	17	13	8	14	15	14	15	9	15	15	17	12	17	18	17	19	18	19	15	18	18	18	19	18	17	18	13.7273	18.0588	0.000155928	NA
IPR001078	4	4	4	4	4	4	4	4	4	4	4	4	4	4	4	4	4	4	4	4	4	4	4	4	3	4	4	4	4	4	4	3.94118	0.464613	NA
IPR001083	2	2	2	2	2	2	2	2	2	2	2	3	1	2	2	2	2	1	2	2	1	2	1	1	2	2	2	2	1	2	2	1.70588	0.126538	NA
IPR001085	2	2	2	2	2	2	2	2	2	2	2	2	2	2	2	2	2	2	2	2	2	3	2	3	2	2	2	2	2	2	2	2.11765	0.26848	NA
IPR001086	1	1	1	1	1	1	1	1	1	1	1	1	1	1	1	1	1	2	1	1	1	1	1	1	1	1	1	1	1	1	1	1.05882	0.464613	NA
IPR001087	4	5	2	3	4	5	3	3	3	3	3	3	2	3	3	3	4	6	4	3	3	4	4	4	5	4	5	5	3	5	3	4.23529	0.000629285	NA
IPR001093	1	1	1	1	1	1	1	1	1	1	1	1	1	1	1	1	1	1	1	1	1	1	1	1	1	1	1	1	1	1	1	1	NA	NA
IPR001094	5	7	4	4	5	7	3	4	3	3	3	4	5	5	5	4	4	7	3	5	6	6	7	4	6	7	6	7	6	6	3.81818	5.88235	0.000240483	NA
IPR001096	1	1	1	1	1	1	1	1	1	1	1	1	1	1	1	1	1	1	1	1	1	1	1	1	1	1	1	1	0	1	1	0.941176	0.464613	NA
IPR001098	1	1	1	1	1	1	1	1	1	1	1	1	1	1	1	1	1	1	1	1	1	1	1	1	1	1	1	1	1	1	1	1	NA	NA
IPR001099	1	2	1	1	1	3	2	1	1	1	1	1	1	1	1	1	1	1	1	1	1	1	1	1	1	1	1	1	1	1	1.09091	1.17647	0.826596	NA
IPR001100	3	2	2	2	2	2	2	2	2	2	2	2	2	2	2	2	2	2	2	2	2	2	2	2	2	2	2	2	2	2	2	2.05882	0.464613	NA
IPR001104	5	5	4	4	5	5	5	5	5	5	5	5	5	5	5	4	5	4	5	5	5	5	5	5	5	5	5	5	5	4	4.90909	4.82353	0.560753	NA
IPR001106	1	1	1	1	1	2	2	2	2	2	1	2	2	1	1	1	3	2	1	2	2	2	2	2	2	2	2	2	2	2	1.54545	1.88235	0.10018	NA
IPR001107	5	5	5	5	5	5	5	5	5	5	5	5	5	5	5	5	5	5	5	5	5	5	5	5	5	5	5	5	5	5	5	5	NA	NA
IPR001110	0	0	0	0	0	1	0	0	0	0	0	0	0	0	0	0	0	0	0	0	0	0	0	0	0	0	0	0	0	0	0	0.0588235	0.464613	NA
IPR001114	1	1	1	1	1	0	1	1	1	1	1	1	1	1	1	1	1	1	1	1	1	1	1	1	1	1	1	1	1	1	1	0.941176	0.464613	NA
IPR001117	18	25	15	19	19	20	17	22	20	19	18	18	20	19	19	18	23	20	19	21	19	20	18	19	21	21	20	21	20	20	19	20.2941	0.0301704	NA
IPR001126	4	5	4	5	4	4	4	4	4	4	4	4	4	4	4	5	5	5	5	5	5	5	5	4	5	5	5	5	5	5	4.18182	4.82353	0.00110122	NA
IPR001128	184	278	167	236	197	194	183	172	167	158	143	165	160	193	185	157	193	208	202	218	221	234	200	225	234	228	236	232	222	231	171.364	222	4.68793e-05	NA
IPR001129	2	4	2	5	2	2	3	3	3	2	4	3	3	3	3	3	3	3	3	3	3	3	3	4	4	4	4	4	3	4	3	3.41176	0.112305	NA
IPR001130	3	3	3	3	3	3	3	3	3	3	3	3	3	3	3	3	3	3	3	3	3	3	3	3	3	3	3	3	3	3	3	3	NA	NA
IPR001131	2	2	2	2	2	2	2	2	2	2	2	2	2	2	2	2	2	2	2	2	2	2	2	2	2	2	2	2	2	2	2	2	NA	NA
IPR001132	0	0	0	0	0	0	0	0	0	0	0	0	1	0	0	0	0	0	0	0	0	0	0	0	0	0	0	0	0	0	0.0909091	0	0.241987	NA
IPR001135	1	1	1	1	1	1	1	1	1	1	1	1	1	1	1	1	1	1	1	1	1	1	1	1	1	1	1	1	1	1	1	1	NA	NA
IPR001137	3	5	3	3	6	6	5	6	6	6	6	6	6	6	6	4	4	4	4	4	3	4	4	4	4	4	4	4	4	4	5.54545	4	0.000245427	NA
IPR001138	240	483	181	295	226	307	281	260	259	251	224	250	264	283	279	266	260	386	349	301	388	343	273	379	330	339	340	335	303	303	269.636	329.706	0.00327336	NA
IPR001141	1	1	1	1	1	1	1	1	1	1	1	1	1	1	1	1	1	1	1	1	0	1	1	1	1	1	1	1	1	1	1	0.941176	0.464613	NA
IPR001144	2	3	0	2	0	2	4	2	2	2	1	2	1	2	2	2	2	2	2	2	2	2	1	2	2	2	2	2	2	2	2	2	0.621574	NA
IPR001147	1	1	1	1	1	1	1	1	1	1	1	1	1	1	1	1	1	2	1	1	1	1	1	1	1	1	1	1	1	1	1	1.05882	0.464613	NA
IPR001148	5	4	5	5	4	4	4	4	4	3	3	3	4	4	4	4	4	5	4	4	4	4	4	3	4	4	4	4	4	4	3.72727	4.11765	0.0506313	NA
IPR001153	1	1	0	1	1	1	1	0	0	1	0	1	0	1	1	1	1	1	1	1	1	1	1	1	1	1	1	1	1	1	0.636364	1	0.00936687	NA
IPR001154	1	1	1	1	1	1	1	1	1	1	1	1	1	1	1	1	1	1	1	1	1	1	1	1	1	1	1	1	1	1	1	1	NA	NA
IPR001155	12	14	12	14	17	16	12	12	12	10	11	12	10	14	15	11	14	14	14	15	12	13	13	13	12	13	13	13	14	13	12.0909	13.4118	0.025063	NA
IPR001161	1	1	1	1	1	1	1	1	1	1	1	1	1	1	1	1	1	1	1	1	1	1	1	1	1	1	1	1	1	1	1	1	NA	NA
IPR001163	15	16	16	14	16	13	16	16	16	16	16	16	16	16	16	16	15	16	16	16	15	16	14	16	16	16	16	16	14	16	16	15.2941	0.0185447	NA
IPR001164	5	5	5	5	5	4	5	5	5	5	5	5	6	5	5	5	5	5	5	5	5	5	5	5	5	5	5	5	5	5	5.09091	4.94118	0.170969	NA
IPR001171	5	5	3	5	4	4	5	5	5	4	5	6	5	8	6	3	3	3	4	3	4	4	3	4	4	4	4	4	4	4	5.09091	3.94118	0.00666856	NA
IPR001173	6	9	7	8	7	7	7	7	7	7	6	7	7	7	7	7	8	8	8	8	8	9	9	9	9	9	8	9	8	9	7	8.29412	0.000286494	NA
IPR001179	3	3	3	3	3	3	3	3	3	3	3	3	3	3	3	3	3	3	3	3	3	3	3	3	3	3	3	3	3	3	3	3	NA	NA
IPR001180	4	4	4	4	5	4	4	4	4	4	4	4	4	4	4	4	4	4	4	4	4	4	4	4	4	4	4	4	4	4	4	4	NA	NA
IPR001189	2	3	2	2	2	2	2	2	2	2	2	2	2	2	2	2	2	2	2	2	2	2	2	2	2	2	2	2	2	2	2	2.05882	0.464613	NA
IPR001192	4	5	4	5	4	5	4	4	4	5	5	4	4	4	5	4	5	4	5	5	5	5	6	5	5	5	5	5	5	5	4.36364	4.94118	0.00499661	NA
IPR001194	2	2	2	2	2	2	2	2	2	2	2	2	2	2	2	2	2	2	2	2	2	2	2	2	2	2	2	2	2	2	2	2	NA	NA
IPR001196	1	1	1	1	1	1	1	1	1	1	1	1	1	1	1	1	1	1	1	1	1	1	1	1	1	1	1	1	1	1	1	1	NA	NA
IPR001197	1	1	1	1	1	1	1	1	1	1	1	1	1	1	1	1	1	1	1	1	1	1	1	1	1	1	1	1	1	1	1	1	NA	NA
IPR001199	28	33	29	33	32	31	32	28	30	30	26	26	26	29	32	27	29	28	28	29	29	30	28	28	29	30	30	30	30	29	28.5455	29.6471	0.157522	NA
IPR001200	1	1	1	1	1	1	1	1	1	1	1	1	1	1	1	1	1	1	1	1	1	1	1	1	1	1	1	1	1	1	1	1	NA	NA
IPR001202	11	12	10	12	10	11	12	12	13	11	11	12	11	12	13	11	12	13	12	12	10	12	12	12	12	12	12	12	12	11	11.8182	11.7647	1	NA
IPR001204	4	4	4	5	5	5	4	4	4	3	4	2	2	3	3	4	4	4	4	4	4	4	4	4	4	4	4	4	4	4	3.36364	4.11765	0.00295127	NA
IPR001206	2	2	2	2	2	2	2	2	2	2	2	2	2	2	2	2	2	2	2	2	2	2	2	2	2	2	2	2	2	2	2	2	NA	NA
IPR001208	6	6	6	6	6	6	6	6	6	6	6	6	6	6	6	6	6	6	6	6	6	6	6	6	6	6	6	6	6	6	6	6	NA	NA
IPR001209	1	2	2	2	2	1	2	2	2	2	2	2	2	2	2	2	2	2	2	2	2	2	2	2	2	2	2	2	2	2	2	1.88235	0.26848	NA
IPR001210	1	1	1	1	1	0	1	1	1	1	1	1	1	1	1	1	1	1	1	1	1	1	1	1	1	1	1	1	1	1	1	0.941176	0.464613	NA
IPR001214	29	26	23	25	25	26	26	24	27	27	25	25	25	26	26	27	26	28	26	27	25	29	25	26	28	27	26	27	28	27	25.8182	26.7647	0.0767124	NA
IPR001216	2	3	2	2	2	2	2	2	0	2	2	2	1	1	2	2	2	2	2	2	2	3	1	2	3	2	3	2	2	2	1.63636	2.17647	0.033183	NA
IPR001222	4	4	4	2	4	1	4	3	3	4	4	4	4	3	4	4	4	3	4	3	4	4	3	4	3	3	3	3	4	3	3.72727	3.23529	0.0896377	NA
IPR001223	18	28	18	20	24	17	24	24	23	17	20	19	17	25	20	17	21	21	22	17	19	25	18	21	20	21	20	22	18	19	20.7273	20.2941	0.739839	NA
IPR001227	33	47	34	51	32	33	46	39	39	32	45	46	37	42	40	25	27	26	29	30	25	30	22	27	27	29	27	29	31	30	38.1818	30.8235	0.0221167	NA
IPR001229	4	2	2	3	2	2	2	3	3	2	2	2	4	4	4	3	3	2	3	3	3	4	3	3	3	3	3	3	3	3	2.90909	2.94118	0.874092	NA
IPR001232	2	2	2	2	2	2	2	2	2	2	2	2	2	2	2	2	2	2	2	2	2	2	2	2	2	2	2	2	2	2	2	2	NA	NA
IPR001236	2	3	2	3	2	1	2	2	2	2	2	2	2	2	3	3	3	3	3	3	3	3	2	3	3	3	3	3	3	3	2.27273	2.76471	0.00973909	NA
IPR001240	1	1	1	1	1	1	1	1	1	1	1	1	1	1	1	1	1	1	1	1	1	1	1	1	1	1	1	1	1	1	1	1	NA	NA
IPR001241	1	1	1	1	1	1	1	1	1	1	1	1	1	1	1	1	1	1	1	1	1	1	1	1	1	1	1	1	1	1	1	1	NA	NA
IPR001242	16	19	8	23	21	20	27	18	21	18	14	18	22	30	19	13	14	14	23	12	16	14	13	14	14	14	13	14	12	15	20.2727	15.1176	0.00815155	NA
IPR001245	3	4	3	7	4	5	5	4	3	3	4	4	4	4	5	3	4	3	3	3	3	4	4	4	3	3	4	4	6	4	3.81818	4	0.918917	NA
IPR001247	6	6	6	6	6	6	6	6	6	6	6	6	6	6	6	6	6	6	6	6	6	6	6	6	6	6	6	6	6	6	6	6	NA	NA
IPR001248	15	20	13	13	14	16	15	17	17	15	13	16	15	17	15	17	16	16	18	18	18	16	16	16	18	17	19	19	16	16	15.9091	16.7647	0.210245	NA
IPR001250	2	2	2	2	2	2	2	2	2	2	2	2	2	2	2	1	2	2	3	2	2	2	2	2	2	2	2	2	2	2	2	2	1	NA
IPR001251	5	6	6	7	6	5	6	6	6	6	7	6	6	6	6	6	6	6	6	6	6	6	6	6	6	6	6	6	6	6	6.09091	5.94118	0.333711	NA
IPR001252	2	2	2	2	2	1	2	2	2	2	2	2	2	2	2	2	2	2	2	2	2	2	2	2	2	2	2	2	2	2	2	1.94118	0.464613	NA
IPR001253	2	2	2	2	2	2	2	2	2	2	2	2	2	2	2	2	2	2	2	2	2	2	2	2	2	2	2	2	2	2	2	2	NA	NA
IPR001254	2	2	0	1	1	3	1	2	2	0	0	2	2	2	2	2	3	3	3	4	3	4	3	4	4	3	4	3	3	3	1.63636	3.05882	0.0004836	NA
IPR001260	1	2	2	1	2	2	2	2	2	1	2	2	1	2	2	1	1	1	1	1	1	1	1	1	1	1	1	1	1	1	1.63636	1.11765	0.00527812	NA
IPR001261	8	9	6	8	7	9	7	8	7	7	8	7	7	8	7	7	7	6	7	6	6	6	6	6	6	6	6	6	6	6	7.27273	6.64706	0.0162752	NA
IPR001263	3	3	3	3	3	3	3	3	3	3	3	3	3	3	3	3	3	3	3	3	3	3	3	3	3	3	3	3	3	3	3	3	NA	NA
IPR001266	1	1	1	1	1	1	1	1	1	1	1	1	1	1	1	1	1	1	1	1	1	1	1	1	1	1	1	1	1	1	1	1	NA	NA
IPR001268	1	1	1	1	1	1	1	1	1	1	1	1	1	1	1	1	1	1	1	1	1	1	1	1	1	1	1	1	1	1	1	1	NA	NA
IPR001269	4	4	4	4	4	4	4	4	4	4	4	4	4	4	4	4	4	4	4	4	4	4	4	4	4	4	4	4	4	4	4	4	NA	NA
IPR001270	2	3	3	3	3	3	4	3	3	3	3	3	3	3	4	3	3	3	3	3	3	3	3	3	3	3	3	3	3	3	3.18182	2.94118	0.0657419	NA
IPR001272	1	1	1	1	1	1	1	1	1	1	1	1	1	1	1	1	1	1	1	1	1	1	1	1	1	1	1	1	1	1	1	1	NA	NA
IPR001278	2	2	2	2	2	2	2	2	2	2	2	2	2	2	2	2	2	2	2	2	2	2	2	2	2	2	2	2	2	2	2	2	NA	NA
IPR001279	22	30	19	23	18	21	15	17	17	15	18	18	17	17	19	20	21	26	25	27	23	29	24	24	29	25	30	25	27	26	18	25.4118	6.04426e-05	NA
IPR001282	1	1	1	1	1	1	1	1	1	1	1	1	1	1	1	1	1	1	1	1	1	1	1	1	1	1	1	1	1	1	1	1	NA	NA
IPR001283	4	4	5	4	4	4	4	4	4	3	4	4	3	4	4	4	3	4	4	3	4	4	3	4	4	4	4	4	4	4	3.81818	3.82353	1	NA
IPR001289	1	1	1	1	1	1	1	1	2	1	1	1	1	1	1	1	1	1	1	1	1	1	1	1	1	1	1	1	1	1	1.09091	1	0.241987	NA
IPR001293	1	1	1	1	1	1	1	1	1	1	1	1	1	1	1	1	1	1	1	1	1	1	1	1	1	1	1	1	1	1	1	1	NA	NA
IPR001294	1	1	1	1	1	1	1	1	1	1	1	1	1	1	1	1	1	1	1	1	1	1	1	1	1	1	1	1	1	1	1	1	NA	NA
IPR001296	5	6	4	6	6	5	6	6	6	6	7	6	6	6	6	6	6	6	6	6	6	6	6	6	6	6	6	6	6	6	6.09091	5.88235	0.114727	NA
IPR001300	4	5	5	5	5	5	5	5	5	5	5	5	5	5	5	6	6	6	5	5	5	6	4	5	7	5	5	5	6	5	5.09091	5.23529	0.593844	NA
IPR001301	0	0	0	1	0	0	0	0	0	0	0	0	0	0	0	0	0	1	0	0	0	0	0	0	0	0	0	0	0	0	0	0.117647	0.26848	NA
IPR001303	5	9	5	7	7	7	6	6	6	6	7	7	6	7	6	8	9	8	9	9	9	10	8	11	10	9	10	10	9	9	6.72727	8.76471	0.00099505	NA
IPR001305	4	4	4	4	4	4	4	4	4	4	4	4	4	4	4	4	4	4	4	4	4	4	4	4	4	4	4	4	4	4	4	4	NA	NA
IPR001307	0	0	0	0	0	0	0	0	0	0	0	0	0	0	0	0	0	1	0	0	0	0	0	0	0	0	0	0	0	0	0	0.0588235	0.464613	NA
IPR001308	1	1	1	1	1	1	1	1	1	1	1	1	1	1	1	1	1	1	1	1	1	1	1	1	1	1	1	1	1	1	1	1	NA	NA
IPR001310	4	3	4	4	4	1	4	4	4	4	4	4	4	4	4	4	4	4	4	4	4	4	3	4	4	3	4	4	4	3	4	3.58824	0.0564577	NA
IPR001312	4	5	5	5	5	4	5	5	5	5	5	5	5	5	5	5	5	5	5	5	5	5	5	5	5	5	5	5	5	5	5	4.88235	0.26848	NA
IPR001313	6	6	6	6	7	6	6	6	6	6	6	6	6	6	7	6	6	5	6	6	6	6	6	6	6	6	6	6	6	5	6.09091	5.88235	0.114727	NA
IPR001314	0	0	0	0	0	1	0	0	0	0	0	0	0	0	0	0	0	0	0	0	0	0	0	0	0	0	0	0	0	0	0	0.0588235	0.464613	NA
IPR001316	1	1	0	1	1	1	1	1	1	1	1	1	1	1	1	1	1	1	1	1	1	1	1	1	1	1	1	1	1	1	1	1	NA	NA
IPR001326	1	1	1	1	1	1	1	1	1	1	1	1	1	1	1	1	1	1	1	1	1	1	1	1	1	1	1	1	1	1	1	1	NA	NA
IPR001328	1	1	1	1	1	1	1	1	1	1	1	1	1	1	1	1	1	1	1	1	1	1	1	1	1	1	1	1	1	1	1	1	NA	NA
IPR001330	3	4	2	3	2	3	3	3	3	3	3	3	3	3	3	3	3	3	3	3	3	3	3	3	3	3	3	3	3	3	3	3.05882	0.464613	NA
IPR001331	1	1	0	2	2	1	1	1	1	1	1	1	1	1	1	1	1	1	1	1	1	1	1	1	1	1	1	1	1	1	1	1.05882	0.464613	NA
IPR001338	0	1	0	0	0	0	0	0	0	0	0	0	0	0	0	1	1	1	0	1	1	1	1	1	1	1	1	1	1	1	0.0909091	0.823529	0.000215014	NA
IPR001339	1	1	1	1	1	1	1	1	1	1	1	1	1	1	1	1	1	1	1	1	1	1	1	1	1	1	1	1	1	1	1	1	NA	NA
IPR001341	2	2	2	2	2	2	2	2	2	2	2	2	2	2	3	2	2	2	2	2	2	2	2	2	2	2	2	2	2	2	2.09091	2	0.241987	NA
IPR001342	1	1	1	1	1	1	1	1	1	1	1	1	1	2	1	1	1	1	1	1	1	1	1	1	1	1	1	1	1	1	1.09091	1	0.241987	NA
IPR001345	2	4	3	2	3	3	3	3	3	3	3	2	3	2	3	3	3	3	3	3	2	3	3	2	3	3	3	3	3	3	2.81818	2.82353	1	NA
IPR001347	3	3	3	3	3	3	2	3	3	3	3	3	3	3	3	3	3	3	3	3	3	3	3	3	3	3	3	3	3	3	2.90909	3	0.241987	NA
IPR001349	1	1	0	1	0	1	1	1	1	1	1	1	1	1	1	1	1	1	1	1	1	1	1	1	1	1	1	1	1	1	1	1	NA	NA
IPR001351	1	1	1	1	1	1	1	1	1	1	1	1	1	1	1	1	1	1	1	1	1	1	1	1	1	1	1	1	1	1	1	1	NA	NA
IPR001353	14	14	14	13	13	12	15	14	14	14	14	14	14	14	14	14	14	14	14	14	14	14	14	14	14	14	14	14	14	14	14.0909	13.8235	0.114899	NA
IPR001356	9	13	10	10	11	11	8	8	9	7	8	8	9	9	9	10	10	11	10	10	10	10	10	9	11	10	11	10	10	11	8.63636	10.3529	0.000196701	NA
IPR001357	15	16	18	17	16	15	16	17	17	15	16	16	15	16	15	16	15	19	16	16	16	19	17	16	16	16	16	16	16	16	15.9091	16.2941	0.511264	NA
IPR001360	4	6	3	2	3	4	2	1	1	1	1	1	1	1	2	2	6	4	4	4	4	4	4	4	4	5	5	5	4	4	1.54545	4.29412	2.56112e-05	NA
IPR001362	3	3	0	2	0	1	3	3	3	2	3	2	2	2	2	2	2	2	3	3	3	2	2	2	3	3	3	3	3	3	2.45455	2.52941	0.629134	NA
IPR001365	5	7	5	6	7	6	6	6	6	6	6	6	6	6	6	8	8	7	7	7	6	7	7	7	7	7	7	7	7	7	6.27273	6.76471	0.0224229	NA
IPR001370	2	2	2	2	2	2	2	2	2	2	2	2	2	2	2	2	2	2	1	2	2	2	2	2	2	2	2	2	2	2	1.90909	2	0.241987	NA
IPR001372	1	1	1	1	1	0	1	1	1	1	1	1	1	1	1	1	1	1	1	1	1	1	1	1	1	1	1	1	1	1	1	0.941176	0.464613	NA
IPR001373	5	4	4	4	4	3	4	4	4	4	4	4	4	4	4	5	4	5	5	4	4	4	4	4	4	4	4	4	4	4	4.18182	4.05882	0.479892	NA
IPR001374	4	4	4	4	4	4	4	4	4	4	4	4	4	4	4	4	4	4	4	4	4	4	3	4	4	4	4	4	4	4	4	3.94118	0.464613	NA
IPR001375	9	11	7	7	7	9	9	9	9	10	10	11	9	8	9	9	8	8	9	8	8	8	8	8	9	9	8	9	9	8	9.27273	8.47059	0.00945878	NA
IPR001377	1	1	1	1	1	0	1	1	1	1	1	1	1	1	1	1	1	1	1	1	1	1	1	1	1	1	1	1	1	1	1	0.941176	0.464613	NA
IPR001380	1	1	1	1	1	1	1	1	1	1	1	1	1	1	1	1	1	1	1	1	1	1	1	1	1	1	1	1	1	1	1	1	NA	NA
IPR001381	4	5	3	3	3	4	3	3	3	3	3	3	3	3	3	4	3	4	4	4	4	4	4	4	4	4	4	4	4	4	3.18182	3.94118	0.000348677	NA
IPR001382	11	11	11	11	10	12	11	11	12	11	11	12	11	12	11	11	11	10	11	11	11	12	11	11	11	11	11	11	11	11	11.2727	11.0588	0.235691	NA
IPR001384	4	7	5	6	6	4	4	4	4	4	3	4	3	4	4	5	6	6	6	6	5	6	6	6	6	6	6	6	6	6	4.09091	5.76471	0.000148628	NA
IPR001387	1	2	2	1	2	2	2	2	2	2	2	2	2	2	2	2	2	2	2	2	2	2	2	2	2	2	2	2	2	2	2	1.88235	0.26848	NA
IPR001388	4	4	3	4	3	4	4	4	4	4	4	4	4	4	4	4	4	4	4	4	4	4	4	4	4	4	4	4	4	4	4	4	NA	NA
IPR001392	3	2	3	3	3	3	3	3	2	2	3	3	2	3	3	3	3	3	2	3	2	3	3	1	3	3	3	3	3	3	2.63636	2.76471	0.349558	NA
IPR001394	13	13	12	13	12	11	13	13	13	13	13	13	13	13	13	13	13	12	13	13	13	13	13	13	13	13	13	13	13	13	13	12.8235	0.268809	NA
IPR001398	1	1	1	1	1	1	1	1	1	1	1	1	1	1	1	1	1	1	1	1	1	1	1	1	1	1	1	1	1	1	1	1	NA	NA
IPR001401	11	11	7	11	12	10	14	13	13	12	8	9	11	13	12	11	11	12	12	11	9	10	10	9	10	9	10	9	11	9	11.6364	10.1765	0.0124552	NA
IPR001404	1	1	1	1	1	1	1	1	1	1	1	1	1	1	1	1	1	1	1	1	1	1	1	1	1	1	1	1	1	1	1	1	NA	NA
IPR001406	2	2	2	2	2	2	2	2	2	2	2	2	2	2	2	2	2	1	2	2	2	2	2	2	2	2	2	2	2	2	2	1.94118	0.464613	NA
IPR001412	9	11	10	11	11	11	11	11	11	10	11	11	12	11	10	11	11	11	11	11	11	9	11	11	11	11	12	11	11	11	10.9091	10.8235	0.973842	NA
IPR001424	1	3	3	4	5	2	5	3	4	2	3	2	3	3	3	1	3	6	2	3	3	7	2	2	3	3	3	3	4	3	2.81818	3.23529	0.494613	NA
IPR001425	2	2	2	2	2	2	2	2	2	2	2	2	2	2	2	2	2	2	2	2	2	2	2	2	2	2	2	2	2	2	2	2	NA	NA
IPR001431	2	2	2	2	2	2	2	2	2	2	2	2	2	2	2	2	2	2	2	2	2	3	2	1	2	2	2	2	2	2	2	2	1	NA
IPR001433	16	24	22	19	21	23	19	21	20	16	18	17	17	19	18	16	19	19	18	18	21	20	19	17	19	19	20	19	20	18	18.0909	19.4118	0.0675882	NA
IPR001440	3	5	4	5	5	5	6	7	9	6	5	6	5	5	6	6	6	6	6	6	5	6	6	6	6	6	6	6	6	6	6.09091	5.58824	0.405487	NA
IPR001441	1	1	1	1	1	1	1	1	1	1	1	1	1	1	1	1	1	1	1	1	1	1	1	1	1	1	1	1	1	1	1	1	NA	NA
IPR001447	2	2	1	2	1	2	1	1	1	1	1	1	2	2	2	1	1	1	2	2	1	2	3	2	2	2	2	2	2	2	1.36364	1.88235	0.0143867	NA
IPR001451	10	10	10	10	9	9	6	7	6	8	9	8	7	7	6	10	9	8	8	8	6	9	9	6	9	9	9	9	9	9	7.45455	8.70588	0.0135132	NA
IPR001452	23	26	23	24	23	24	23	24	24	23	24	24	24	24	24	24	24	24	24	24	24	24	23	24	24	24	24	24	23	23	23.8182	23.8824	1	NA
IPR001453	3	2	3	3	3	2	3	3	3	3	2	3	2	3	3	2	2	2	2	2	2	2	2	2	2	2	2	2	2	2	2.63636	2.11765	0.00527812	NA
IPR001461	14	18	16	19	15	15	16	15	15	14	16	15	17	17	17	17	20	21	19	20	20	19	19	20	20	20	20	20	20	20	16.1818	19.1176	0.000544419	NA
IPR001464	1	1	1	1	1	1	1	1	1	1	1	1	1	1	1	1	1	1	1	1	1	1	1	1	1	1	1	1	1	1	1	1	NA	NA
IPR001465	2	2	1	2	2	2	2	2	2	3	2	2	2	2	2	2	2	2	2	2	2	2	2	2	2	2	2	2	2	2	2.09091	2	0.241987	NA
IPR001466	13	20	11	16	10	14	11	12	10	10	9	11	9	10	11	12	12	14	12	16	15	15	11	16	15	15	16	15	15	15	10.6364	14.8824	3.39773e-05	NA
IPR001468	1	1	1	1	1	1	1	1	1	1	1	1	1	1	1	1	1	1	1	1	1	1	1	1	1	1	1	1	1	1	1	1	NA	NA
IPR001469	1	1	1	1	1	1	1	1	1	1	1	1	1	1	1	1	1	1	1	1	1	1	1	1	1	1	1	1	1	1	1	1	NA	NA
IPR001474	1	1	1	1	1	1	1	1	1	1	1	1	1	1	1	1	1	1	1	1	1	1	1	1	1	1	1	1	1	1	1	1	NA	NA
IPR001478	0	1	0	1	0	2	1	1	1	2	2	1	0	1	1	0	2	1	2	0	0	0	0	0	0	0	0	0	0	0	1.09091	0.411765	0.0156762	NA
IPR001480	0	0	0	0	0	0	0	0	0	0	0	0	0	0	0	1	0	0	0	0	0	0	0	0	0	0	0	0	0	0	0.0909091	0	0.241987	NA
IPR001484	0	0	0	0	1	0	0	0	0	0	0	0	0	0	0	0	0	0	0	0	0	0	0	0	0	0	0	0	0	0	0	0	NA	NA
IPR001487	7	7	7	8	7	7	7	7	7	7	7	7	7	7	7	7	7	7	7	7	7	7	7	7	7	7	7	7	7	7	7	7.05882	0.464613	NA
IPR001494	11	10	9	11	9	11	10	10	10	10	10	10	10	10	10	11	10	10	11	11	10	10	10	11	10	10	11	10	11	11	10.1818	10.4706	0.133338	NA
IPR001497	1	1	1	1	1	1	1	1	1	1	1	1	1	1	1	1	1	1	1	1	1	1	1	1	1	1	1	1	1	1	1	1	NA	NA
IPR001498	1	2	2	2	2	2	2	2	2	2	2	2	2	2	2	2	2	2	2	2	2	2	2	2	2	2	2	2	2	2	2	1.94118	0.464613	NA
IPR001499	1	1	0	1	1	1	1	1	1	1	1	1	1	1	1	1	0	0	0	0	0	0	0	0	0	0	0	0	0	0	0.909091	0.235294	0.000692121	NA
IPR001506	1	1	1	1	1	1	3	2	2	1	1	1	2	3	2	1	1	1	1	2	1	1	1	1	0	1	1	1	1	1	1.72727	1	0.00405622	NA
IPR001509	26	42	20	32	29	31	20	20	20	20	19	23	19	18	18	14	23	23	21	27	21	25	24	23	27	27	26	27	27	23	19.2727	26.7059	2.21959e-05	NA
IPR001510	1	1	1	1	1	1	1	1	1	1	1	1	1	1	1	1	1	1	1	1	1	1	1	1	1	1	1	1	1	1	1	1	NA	NA
IPR001514	2	2	2	2	2	2	2	2	2	2	2	2	2	2	2	2	2	2	2	2	2	2	2	2	2	2	2	2	2	2	2	2	NA	NA
IPR001515	1	1	1	1	1	0	1	1	1	1	1	1	1	1	1	1	1	1	1	1	1	1	1	1	1	1	1	1	1	1	1	0.941176	0.464613	NA
IPR001518	2	2	1	3	1	0	3	1	1	3	2	2	3	1	1	1	1	1	1	1	1	1	1	1	1	1	1	1	1	1	1.72727	1.17647	0.0824529	NA
IPR001522	1	1	2	2	1	2	1	1	1	1	1	1	1	1	1	1	1	1	1	1	1	1	1	1	1	1	1	1	1	1	1	1.11765	0.26848	NA
IPR001524	3	4	3	3	4	3	3	3	3	3	2	3	2	3	3	4	4	4	4	4	3	4	4	4	4	4	4	4	4	4	3	3.76471	0.00209156	NA
IPR001525	3	4	3	3	2	2	3	3	3	2	3	3	2	3	2	3	3	3	3	3	3	3	3	3	3	3	3	3	3	3	2.72727	3	0.0968704	NA
IPR001529	3	2	2	1	2	1	2	2	2	2	2	2	2	2	2	2	2	2	2	2	2	2	2	2	2	2	2	2	2	2	2	1.94118	0.661286	NA
IPR001533	1	1	1	1	1	1	1	1	1	1	1	1	1	1	1	1	0	1	1	1	1	1	1	1	1	1	1	1	1	1	1	0.941176	0.464613	NA
IPR001537	1	1	1	1	1	1	1	1	1	1	1	1	1	1	1	1	1	1	1	1	1	1	1	1	1	1	1	1	1	1	1	1	NA	NA
IPR001542	0	0	0	0	0	0	0	0	0	0	0	0	0	0	0	0	0	0	0	0	1	0	1	1	0	0	1	0	0	0	0	0.235294	0.0953936	NA
IPR001544	7	11	5	8	7	7	4	6	6	6	5	6	6	5	6	7	9	9	10	9	9	7	8	6	9	9	9	9	9	7	6.09091	8.35294	0.000594288	NA
IPR001547	18	23	16	19	18	21	14	14	14	14	14	14	13	14	13	17	20	21	19	19	19	21	20	21	22	20	21	21	20	20	14.5455	20.3529	1.49073e-05	NA
IPR001555	1	1	0	1	1	1	1	1	1	1	1	1	1	1	1	1	1	1	1	1	1	1	1	1	1	1	1	1	1	1	1	1	NA	NA
IPR001557	2	3	3	3	2	1	2	2	2	2	2	2	2	2	3	2	3	2	3	3	3	3	2	3	3	3	3	3	3	3	2.18182	2.70588	0.00790253	NA
IPR001563	14	20	11	15	12	15	11	10	10	11	10	10	10	10	10	13	13	15	14	14	12	14	14	16	13	14	14	14	14	14	10.8182	14.4118	4.95688e-05	NA
IPR001564	1	1	1	1	1	1	1	1	1	1	1	1	1	1	1	1	1	1	1	1	1	1	1	1	1	1	1	1	1	1	1	1	NA	NA
IPR001567	3	5	4	5	5	4	4	5	6	7	4	4	5	4	5	5	4	4	4	4	4	4	4	4	4	4	4	4	4	4	4.81818	4.05882	0.0119754	NA
IPR001568	2	2	2	2	2	2	3	2	2	2	2	2	2	2	2	2	3	3	2	3	2	2	2	3	2	3	3	3	3	2	2.09091	2.47059	0.0419468	NA
IPR001569	1	1	1	1	1	0	1	1	1	1	1	1	1	1	1	1	1	1	1	1	1	1	1	1	1	1	1	1	1	1	1	0.941176	0.464613	NA
IPR001570	1	1	0	1	0	1	1	1	1	1	0	0	1	2	2	1	1	1	1	1	1	1	1	1	1	1	1	1	1	1	1	1	1	NA
IPR001576	1	1	1	1	1	0	1	1	1	1	1	1	1	1	1	1	1	1	1	1	1	1	1	1	1	1	1	1	1	1	1	0.941176	0.464613	NA
IPR001578	5	5	4	5	4	4	5	5	5	5	5	5	5	5	5	5	5	5	5	5	5	5	5	5	5	5	5	5	5	5	5	4.94118	0.464613	NA
IPR001579	10	19	13	11	18	12	15	18	15	13	13	10	11	16	14	12	15	16	18	13	13	18	12	14	14	15	15	15	14	13	14.0909	14.0588	1	NA
IPR001580	1	1	1	1	1	1	1	1	1	1	1	1	1	2	1	1	1	1	1	1	1	1	1	1	1	1	1	1	1	1	1.09091	1	0.241987	NA
IPR001584	0	0	0	4	5	3	0	1	1	3	0	0	0	1	0	0	0	0	0	0	0	1	0	0	0	0	0	0	0	0	0.545455	0.470588	0.385346	NA
IPR001585	3	5	2	3	2	2	3	2	2	3	2	2	2	2	2	4	3	3	3	3	3	3	4	3	3	3	3	3	3	4	2.45455	3.17647	0.00591617	NA
IPR001589	2	2	2	2	2	2	2	3	2	2	2	2	2	2	2	2	2	2	2	2	2	2	2	2	2	2	2	2	2	2	2.09091	2	0.241987	NA
IPR001590	1	1	1	2	1	1	1	1	1	1	1	1	1	1	1	1	1	1	1	1	1	1	1	1	1	1	1	1	1	1	1	1.05882	0.464613	NA
IPR001593	1	1	1	1	1	1	1	1	1	1	1	1	1	1	1	1	1	1	1	1	1	1	1	1	1	1	1	1	1	1	1	1	NA	NA
IPR001594	6	6	6	6	6	7	7	7	6	7	7	7	6	7	7	6	7	6	6	6	6	6	6	6	6	6	6	6	6	6	6.63636	6.11765	0.00527812	NA
IPR001597	3	5	2	2	2	4	3	4	4	3	4	4	3	4	4	3	3	3	4	3	2	3	3	3	3	3	3	3	3	4	3.63636	3.11765	0.0220711	NA
IPR001602	1	1	1	1	1	1	1	1	1	1	1	1	1	1	1	1	1	1	1	1	1	1	1	1	1	1	1	1	1	1	1	1	NA	NA
IPR001604	1	1	1	1	1	1	1	1	1	1	1	1	1	1	1	1	1	1	1	1	1	1	1	1	1	1	1	1	1	1	1	1	NA	NA
IPR001606	4	4	4	4	4	4	4	4	4	4	4	4	4	4	4	4	4	4	4	4	4	3	3	2	3	3	3	3	4	4	4	3.52941	0.0177978	NA
IPR001607	4	4	3	4	3	4	4	4	4	4	4	4	4	4	4	4	4	4	4	4	4	4	4	4	4	4	4	4	4	4	4	4	NA	NA
IPR001608	3	4	3	3	3	4	3	3	3	3	3	3	2	2	2	4	4	4	4	4	4	4	4	4	4	4	4	4	4	4	2.90909	3.88235	0.000226728	NA
IPR001609	5	5	5	5	5	5	4	4	4	4	5	4	4	4	4	5	5	4	4	5	4	5	5	4	5	5	5	5	5	5	4.18182	4.82353	0.00110122	NA
IPR001610	3	2	3	3	3	4	3	3	3	3	3	3	3	3	3	3	3	3	3	3	3	3	3	3	3	3	3	3	3	3	3	3	1	NA
IPR001611	13	17	15	19	15	16	15	17	16	16	16	16	16	17	15	17	15	15	15	17	16	16	17	16	17	16	17	17	15	18	16	16.2941	0.402489	NA
IPR001613	3	8	1	3	2	6	1	3	2	3	3	2	2	2	2	3	3	3	4	5	5	5	4	5	5	6	5	7	5	4	2.45455	4.82353	0.000117547	NA
IPR001615	0	0	0	0	0	0	0	0	0	0	0	0	0	0	0	0	0	1	0	0	0	0	0	0	0	0	0	0	0	0	0	0.0588235	0.464613	NA
IPR001619	4	4	4	4	4	4	4	4	4	4	4	4	4	4	4	4	3	4	4	4	4	4	4	4	4	4	4	4	4	4	4	3.94118	0.464613	NA
IPR001621	5	6	5	6	6	6	5	5	6	5	5	6	5	5	5	5	5	4	5	5	5	5	5	5	5	5	5	5	5	5	5.18182	5.11765	0.766881	NA
IPR001623	26	28	23	29	25	28	29	28	27	26	27	26	28	26	27	26	27	28	27	27	25	27	28	25	26	26	27	26	27	27	27	26.8824	0.902509	NA
IPR001631	1	1	1	1	1	1	1	1	1	1	1	1	1	1	1	1	1	1	1	1	1	1	1	1	1	1	1	1	1	1	1	1	NA	NA
IPR001632	1	2	1	1	1	1	1	1	1	1	1	1	1	1	1	1	1	1	1	1	1	1	1	1	1	1	1	1	1	1	1	1.05882	0.464613	NA
IPR001636	1	1	1	1	1	1	1	1	1	1	1	1	1	1	1	1	1	1	1	1	1	1	1	1	1	1	1	1	1	1	1	1	NA	NA
IPR001638	1	1	1	1	1	1	1	1	1	1	1	1	1	1	1	1	1	1	1	1	0	1	1	1	1	1	1	1	1	1	1	0.941176	0.464613	NA
IPR001645	3	4	3	3	3	3	3	3	3	2	2	3	3	2	2	3	3	3	3	3	3	3	2	3	3	3	3	3	3	3	2.63636	3	0.0379683	NA
IPR001648	1	1	1	1	1	1	1	1	1	1	1	1	1	1	1	1	1	1	1	1	1	1	1	1	1	1	1	1	1	1	1	1	NA	NA
IPR001650	74	77	73	78	76	78	78	78	78	74	76	72	77	78	77	76	76	75	76	76	74	79	75	75	78	77	80	79	76	77	76.3636	76.7059	0.867045	NA
IPR001656	1	1	1	1	1	1	1	1	1	1	1	1	1	1	1	1	1	1	1	1	1	1	1	1	1	1	1	1	1	1	1	1	NA	NA
IPR001660	5	6	5	6	6	6	6	6	6	6	6	6	6	6	6	6	6	6	6	6	6	6	6	6	6	6	6	6	6	6	6	5.94118	0.464613	NA
IPR001661	2	2	1	2	1	2	2	2	2	2	2	2	2	2	2	2	3	2	2	3	2	2	2	2	3	2	3	2	3	3	2	2.35294	0.0315752	NA
IPR001662	1	1	1	1	1	1	1	1	1	1	1	1	1	1	1	1	1	1	1	1	1	1	1	1	1	1	1	1	1	1	1	1	NA	NA
IPR001663	2	5	1	1	2	3	2	2	2	2	2	2	2	3	3	3	3	4	4	4	4	4	3	4	3	4	4	4	4	4	2.45455	3.52941	0.00319958	NA
IPR001667	1	1	1	1	1	1	1	1	1	1	2	1	1	1	1	1	1	1	1	1	1	1	1	1	1	1	1	1	1	1	1.09091	1	0.241987	NA
IPR001670	2	2	2	2	2	2	2	2	2	2	2	2	2	2	2	2	1	2	2	2	2	3	3	3	3	3	3	3	2	2	2	2.35294	0.0523172	NA
IPR001672	1	1	1	1	1	1	1	1	1	1	1	1	1	1	1	1	1	1	1	1	1	1	1	1	1	1	1	1	1	1	1	1	NA	NA
IPR001674	1	1	1	1	1	0	2	1	1	3	2	1	1	1	1	1	1	1	1	1	1	1	1	1	1	1	1	1	1	1	1.36364	0.941176	0.0249719	NA
IPR001678	3	3	3	3	3	2	3	3	3	3	3	3	3	3	3	3	3	3	3	3	3	3	3	3	3	3	3	3	3	3	3	2.94118	0.464613	NA
IPR001680	106	125	109	111	120	111	121	113	109	114	111	109	113	121	112	111	109	108	113	109	111	114	113	111	114	113	112	114	111	112	113.364	112	0.403816	NA
IPR001683	13	13	13	13	13	13	13	13	13	13	13	13	13	13	13	13	11	13	12	12	13	13	13	13	13	13	13	13	13	13	12.9091	12.8235	0.826596	NA
IPR001684	1	1	1	1	1	1	1	1	1	1	1	1	1	1	1	1	1	1	1	1	1	1	1	1	1	1	1	1	1	1	1	1	NA	NA
IPR001692	2	2	1	1	1	1	1	1	1	1	1	1	1	1	1	1	2	2	1	2	2	2	2	2	2	2	2	2	2	2	1	1.88235	8.09724e-06	NA
IPR001697	1	1	1	1	1	1	1	1	1	1	1	1	1	1	1	1	1	1	1	1	1	1	1	1	1	1	1	1	1	1	1	1	NA	NA
IPR001698	1	1	1	1	1	1	1	1	1	1	1	1	1	1	1	1	1	1	1	1	1	1	1	1	1	1	1	1	1	1	1	1	NA	NA
IPR001705	1	1	1	0	1	0	1	1	1	1	1	1	1	1	1	1	0	1	1	1	1	1	1	1	1	1	1	1	1	1	1	0.823529	0.160306	NA
IPR001708	1	1	1	1	2	1	2	1	1	1	1	1	2	2	2	1	1	1	1	1	1	1	1	1	1	1	1	1	1	1	1.36364	1	0.00936687	NA
IPR001709	13	16	13	16	14	16	11	13	12	12	11	12	13	13	13	12	16	18	15	16	17	17	19	12	17	18	17	18	17	15	12.4545	16.3529	8.58966e-05	NA
IPR001711	4	5	4	5	4	5	4	4	4	5	6	4	4	4	5	4	5	4	5	5	5	5	5	5	5	5	5	5	5	5	4.45455	4.88235	0.0229736	NA
IPR001714	2	3	3	2	2	2	5	3	3	3	3	2	3	2	2	3	3	3	3	3	2	3	3	3	3	3	3	3	3	3	2.90909	2.76471	0.88134	NA
IPR001715	5	5	5	5	5	4	5	5	5	4	5	5	5	5	5	5	5	5	5	5	5	5	5	5	5	5	5	5	5	5	4.90909	4.94118	0.792189	NA
IPR001719	1	1	1	1	1	1	1	1	1	1	1	1	1	1	1	1	1	1	1	1	1	1	1	1	1	1	1	1	1	1	1	1	NA	NA
IPR001721	1	1	1	1	1	1	1	1	1	1	1	1	1	1	1	1	1	1	1	1	1	1	1	1	1	1	1	1	1	1	1	1	NA	NA
IPR001722	9	7	5	8	8	8	6	7	8	5	6	6	6	5	5	6	6	7	7	7	5	7	7	7	7	7	7	7	7	7	6.09091	7.05882	0.00724877	NA
IPR001726	0	0	0	1	1	0	0	0	0	0	0	0	0	0	0	0	0	0	0	0	0	0	0	0	0	0	0	0	0	0	0	0.0588235	0.464613	NA
IPR001727	1	1	1	1	1	1	1	1	1	1	1	1	1	1	1	1	1	1	1	1	1	1	1	1	1	1	1	1	1	1	1	1	NA	NA
IPR001731	1	1	1	1	1	1	1	2	1	1	1	1	1	1	1	1	1	1	1	1	1	1	1	1	1	1	1	1	1	1	1.09091	1	0.241987	NA
IPR001732	4	3	3	7	5	4	4	4	4	5	4	5	4	5	4	4	4	5	5	4	4	4	3	4	4	4	4	4	5	4	4.36364	4.17647	0.208867	NA
IPR001733	1	2	2	1	1	1	1	1	1	1	1	1	1	1	1	1	1	1	1	1	1	1	1	1	1	1	1	1	1	1	1	1.05882	0.464613	NA
IPR001734	4	5	3	4	3	3	3	3	3	3	3	3	3	3	2	4	3	4	4	4	4	4	4	4	4	4	4	4	4	4	3.09091	3.94118	0.000324855	NA
IPR001736	5	8	5	6	4	5	6	7	7	7	7	6	7	7	7	6	7	6	7	7	7	6	6	6	6	6	6	6	7	6	6.72727	6.23529	0.043003	NA
IPR001737	1	1	1	2	2	2	2	2	1	2	1	1	2	2	2	2	2	2	2	3	2	2	2	2	2	2	2	2	2	2	1.72727	1.94118	0.235691	NA
IPR001748	1	1	1	1	1	1	1	1	1	1	1	1	1	1	1	1	1	1	1	1	1	1	1	1	1	1	1	1	1	1	1	1	NA	NA
IPR001750	0	0	0	0	0	0	0	0	0	0	0	1	0	0	0	0	0	0	0	0	0	0	0	0	0	0	0	0	0	0	0.0909091	0	0.241987	NA
IPR001752	11	11	11	11	11	11	11	11	11	11	11	11	11	11	11	11	11	10	10	11	10	11	11	11	11	11	11	11	11	11	10.9091	10.8824	0.860683	NA
IPR001753	14	17	12	19	17	19	12	11	11	13	12	11	10	11	10	12	16	16	16	17	16	17	16	16	17	17	17	18	18	18	11.7273	16.9412	2.01754e-05	NA
IPR001754	2	2	1	1	1	1	1	1	1	1	1	1	1	1	1	1	1	1	1	1	1	1	1	1	1	1	1	1	1	1	1	1.11765	0.26848	NA
IPR001757	28	32	27	28	28	27	25	26	26	24	26	26	26	26	26	26	27	27	26	28	27	27	27	28	27	28	27	28	27	29	25.7273	27.7647	5.38264e-06	YES
IPR001762	1	1	1	2	1	1	1	1	1	1	1	1	1	1	1	1	1	1	1	1	1	1	1	1	1	1	1	1	1	1	1	1.05882	0.464613	NA
IPR001763	10	12	11	14	10	10	11	9	9	8	8	9	8	9	10	10	10	10	10	11	11	11	11	11	10	11	11	11	10	11	9.18182	10.8824	0.000308274	NA
IPR001764	23	32	21	26	23	26	19	21	19	17	18	20	18	19	18	19	26	29	25	28	27	30	27	29	29	27	30	30	30	30	19.3636	28.1765	1.32936e-05	NA
IPR001765	2	3	2	3	3	3	3	3	3	3	3	3	3	4	3	3	2	3	3	3	3	3	3	3	3	3	3	3	2	3	3.09091	2.82353	0.0750786	NA
IPR001766	4	6	4	4	6	6	7	4	6	4	4	4	5	6	4	5	6	10	4	5	7	11	4	4	10	4	5	4	6	5	4.81818	5.94118	0.226005	NA
IPR001772	1	1	1	1	1	1	1	1	1	1	1	1	1	1	1	1	1	1	1	1	1	1	1	1	1	1	1	1	1	1	1	1	NA	NA
IPR001780	1	1	1	1	1	0	1	1	1	1	1	1	1	1	1	1	1	1	1	1	1	1	1	1	1	1	1	1	1	1	1	0.941176	0.464613	NA
IPR001781	4	4	4	4	4	4	4	4	4	4	4	4	4	4	4	4	4	4	4	4	4	4	4	4	4	4	4	4	4	4	4	4	NA	NA
IPR001783	1	1	1	1	1	1	1	1	1	1	1	1	1	1	1	1	1	1	1	1	1	1	1	1	1	1	1	1	1	1	1	1	NA	NA
IPR001789	15	15	15	17	16	16	16	14	15	14	14	14	16	16	16	15	14	15	15	14	15	15	15	15	15	15	15	15	13	15	15	14.9412	0.877024	NA
IPR001790	2	2	2	2	2	3	3	1	2	2	2	2	2	2	2	2	2	2	2	2	2	2	2	2	2	2	2	2	2	2	2	2.05882	0.693342	NA
IPR001792	1	1	1	1	1	0	1	1	1	1	1	1	0	1	1	1	1	1	1	1	1	1	2	1	2	1	1	2	1	2	0.909091	1.17647	0.139216	NA
IPR001796	1	1	1	1	1	1	1	1	1	1	1	1	1	1	1	1	1	1	1	1	1	1	1	1	1	1	1	1	1	1	1	1	NA	NA
IPR001805	1	1	1	1	1	1	1	1	1	1	1	1	1	1	1	1	1	1	1	1	1	1	1	1	1	1	1	1	1	1	1	1	NA	NA
IPR001806	26	26	24	26	26	23	26	26	26	25	26	26	26	26	26	26	26	26	26	27	27	26	26	27	26	26	26	26	25	26	25.9091	25.9412	0.450501	NA
IPR001807	4	4	4	4	4	4	4	4	4	4	4	3	4	4	4	4	4	4	4	4	4	4	4	4	4	4	4	4	4	4	3.90909	4	0.241987	NA
IPR001810	51	79	35	48	38	39	45	47	47	49	39	45	42	42	42	48	42	59	52	46	50	51	49	48	47	45	45	46	52	51	45.2727	49.8824	0.0802682	NA
IPR001818	0	1	0	0	0	0	0	0	0	0	0	0	0	0	0	0	0	0	0	1	0	0	0	0	0	0	0	0	0	0	0	0.117647	0.26848	NA
IPR001830	3	3	3	3	3	3	3	3	3	3	3	3	3	3	3	3	3	3	3	3	3	3	3	3	3	3	3	3	3	3	3	3	NA	NA
IPR001834	6	7	7	7	7	7	6	6	6	6	6	6	6	7	6	6	6	6	6	6	6	6	6	6	6	6	6	6	6	6	6.09091	6.17647	0.560753	NA
IPR001841	59	65	50	60	56	62	63	60	62	62	60	63	61	62	62	61	61	66	62	60	63	65	62	64	61	62	66	64	56	61	61.6364	62.1765	0.549847	NA
IPR001842	1	2	0	1	1	1	1	1	1	1	2	1	1	1	1	1	1	1	1	1	1	1	1	1	1	1	1	1	1	1	1.09091	1.05882	0.792189	NA
IPR001844	1	1	1	1	1	1	1	1	1	1	1	1	1	1	1	1	1	1	1	1	1	1	1	1	1	1	1	1	1	1	1	1	NA	NA
IPR001848	1	2	2	2	2	1	2	2	2	2	2	2	2	2	2	2	2	2	2	2	2	1	2	2	2	2	1	2	2	2	2	1.76471	0.0953936	NA
IPR001849	23	23	22	24	23	25	24	24	25	25	24	23	24	23	23	23	23	22	23	23	22	23	23	23	23	23	23	23	23	22	23.7273	23	0.0136055	NA
IPR001852	1	1	1	1	1	1	1	1	1	1	1	1	1	1	1	1	1	1	1	1	1	1	1	1	1	1	1	1	1	1	1	1	NA	NA
IPR001853	4	5	4	4	4	3	4	4	4	3	4	3	4	5	4	3	3	3	3	5	3	3	3	3	3	3	3	3	3	3	3.72727	3.35294	0.082713	NA
IPR001854	1	1	1	1	1	1	1	1	1	1	1	1	1	1	1	1	1	1	1	1	1	1	1	1	1	1	2	1	1	1	1	1.05882	0.464613	NA
IPR001857	1	1	1	1	1	1	1	1	1	1	1	1	1	1	1	1	1	1	1	1	1	1	1	1	1	1	1	1	1	1	1	1	NA	NA
IPR001859	2	1	1	1	1	1	1	1	0	1	1	2	2	0	2	1	1	1	1	1	1	1	1	1	1	1	1	1	1	1	1.09091	1.05882	0.818074	NA
IPR001865	2	2	2	2	2	2	2	2	2	2	2	2	2	2	2	2	1	2	2	2	2	2	2	2	2	2	2	2	2	2	2	1.94118	0.464613	NA
IPR001870	3	3	3	3	3	3	3	3	3	4	3	3	3	3	3	4	3	3	3	4	3	3	3	3	3	3	3	3	3	4	3.18182	3.11765	0.669673	NA
IPR001874	1	1	1	1	2	1	1	1	1	1	1	1	1	1	1	1	1	1	1	1	1	1	1	1	1	1	1	1	1	1	1	1	NA	NA
IPR001876	4	4	3	4	3	4	3	4	4	4	4	4	4	4	4	3	4	4	4	3	4	4	4	4	3	4	4	4	4	4	3.81818	3.88235	0.669673	NA
IPR001878	10	10	10	14	11	13	9	14	9	7	10	11	11	7	9	11	10	8	8	13	10	14	13	11	16	12	14	16	11	13	9.63636	12.2353	0.00902061	NA
IPR001882	2	2	2	2	2	1	1	2	2	2	2	2	2	2	2	2	2	2	2	2	2	2	2	2	2	2	2	2	2	2	1.90909	1.94118	0.792189	NA
IPR001884	1	1	1	1	1	1	1	1	1	1	1	1	1	1	1	1	1	1	1	1	1	1	1	1	1	1	1	1	1	1	1	1	NA	NA
IPR001891	2	2	2	2	2	2	2	2	2	2	2	2	2	2	2	2	2	2	2	2	2	2	2	2	2	2	2	2	2	2	2	2	NA	NA
IPR001892	2	2	2	2	2	2	2	2	2	2	2	2	2	2	2	2	2	2	2	2	2	2	2	2	2	2	2	2	2	2	2	2	NA	NA
IPR001895	4	4	4	4	4	4	4	4	4	4	4	4	4	4	4	4	4	4	4	4	4	4	4	4	4	4	4	4	3	4	4	3.94118	0.464613	NA
IPR001898	1	1	1	1	1	1	1	1	1	1	1	1	1	1	1	1	1	1	1	1	1	1	1	1	1	1	1	1	1	1	1	1	NA	NA
IPR001900	3	3	3	3	3	3	3	3	3	3	3	3	3	3	3	3	3	3	3	3	3	3	3	3	3	3	3	3	3	3	3	3	NA	NA
IPR001901	1	1	1	1	1	1	1	1	1	1	1	1	1	1	1	1	1	1	1	1	1	1	1	1	1	1	1	1	1	1	1	1	NA	NA
IPR001902	4	5	4	4	5	5	4	4	4	4	4	4	4	4	4	4	5	5	5	5	5	5	4	5	4	5	5	5	5	4	4.09091	4.70588	0.00192186	NA
IPR001905	4	4	4	4	4	4	4	4	4	4	4	3	4	4	4	4	4	4	4	4	4	3	4	4	4	4	4	4	4	4	3.90909	3.94118	0.792189	NA
IPR001907	1	1	1	1	1	0	1	1	1	1	1	1	1	1	1	1	1	1	1	1	1	1	1	1	1	1	1	1	1	1	1	0.941176	0.464613	NA
IPR001910	4	5	4	4	4	4	4	4	4	3	4	4	4	4	4	4	5	5	5	4	4	4	4	4	4	4	4	4	4	4	4	4.17647	0.305651	NA
IPR001911	1	1	0	1	0	1	1	1	1	1	1	0	1	1	1	1	1	1	1	1	1	1	1	1	1	1	1	1	1	1	0.909091	1	0.241987	NA
IPR001912	2	2	2	2	2	0	2	2	2	2	2	2	2	2	2	2	2	3	2	2	2	2	2	2	2	2	2	2	2	2	2	1.94118	1	NA
IPR001915	2	2	2	2	2	2	2	2	2	2	2	2	2	2	2	2	2	2	2	2	2	2	2	2	2	2	2	2	2	2	2	2	NA	NA
IPR001917	4	4	2	2	2	3	4	7	4	3	4	2	2	2	2	2	3	3	3	3	4	4	2	4	4	4	4	4	4	3	3.18182	3.47059	0.189706	NA
IPR001920	0	2	0	0	0	0	0	0	0	0	1	0	0	0	0	0	0	0	0	0	0	0	0	0	0	0	1	0	0	0	0.0909091	0.176471	0.826596	NA
IPR001921	1	1	1	1	1	0	1	1	1	1	1	1	1	1	1	1	1	1	1	1	1	1	1	1	1	1	1	1	1	1	1	0.941176	0.464613	NA
IPR001925	0	1	1	1	1	1	1	1	1	1	1	1	1	1	1	1	1	1	1	1	1	1	1	1	1	1	1	1	1	1	1	0.941176	0.464613	NA
IPR001926	14	21	13	14	14	14	15	13	15	11	10	11	12	14	12	16	16	16	15	17	21	19	19	19	19	19	20	19	19	17	13.0909	17.8235	0.000189419	NA
IPR001929	0	2	2	3	1	2	1	1	1	0	0	1	2	1	2	3	2	3	3	4	4	4	4	4	4	3	4	4	4	4	1.36364	3.23529	0.00056118	NA
IPR001931	1	1	1	1	1	1	1	1	1	1	1	1	1	1	1	1	1	1	1	1	1	1	1	1	1	1	1	1	1	1	1	1	NA	NA
IPR001932	8	8	7	8	8	7	8	8	8	8	8	7	8	8	8	8	8	8	8	8	8	8	9	8	8	8	8	8	7	8	7.90909	7.94118	0.876994	NA
IPR001936	4	4	4	4	4	3	4	4	4	4	4	4	4	4	4	4	4	4	4	4	4	4	4	4	4	4	4	4	4	4	4	3.94118	0.464613	NA
IPR001937	1	1	1	1	1	1	1	1	1	1	1	1	1	1	1	1	1	1	1	1	1	1	1	1	1	1	1	1	1	1	1	1	NA	NA
IPR001938	1	1	1	1	1	1	3	1	2	1	1	1	1	3	1	2	1	3	1	1	1	3	1	1	1	1	1	1	1	1	1.54545	1.23529	0.177892	NA
IPR001940	1	1	1	1	1	1	1	1	1	1	1	1	1	1	1	1	1	2	1	1	1	1	1	1	1	1	1	1	1	1	1	1.05882	0.464613	NA
IPR001944	3	6	3	3	3	4	4	4	4	4	4	4	4	4	4	4	4	5	4	5	5	5	4	5	5	5	5	5	5	6	4	4.70588	0.00488672	NA
IPR001945	1	1	1	1	1	1	1	1	1	1	1	1	1	1	1	1	1	1	1	1	1	1	1	1	1	1	1	1	1	1	1	1	NA	NA
IPR001948	2	2	2	2	2	2	2	2	2	2	2	2	2	2	2	2	2	2	2	2	2	2	2	2	2	2	2	2	2	2	2	2	NA	NA
IPR001949	1	1	1	1	1	1	1	1	1	1	1	1	1	1	1	1	1	1	1	1	1	1	1	1	1	1	1	1	1	1	1	1	NA	NA
IPR001950	4	4	3	4	3	3	3	3	3	3	3	3	3	3	3	3	3	3	3	3	3	3	3	3	3	3	3	3	3	3	3	3.17647	0.160306	NA
IPR001951	3	3	3	3	4	0	3	4	3	3	3	3	3	6	3	3	3	6	3	2	3	6	3	3	3	3	3	3	4	3	3.36364	3.17647	0.598678	NA
IPR001952	4	4	3	4	4	4	4	4	4	3	4	3	4	3	4	4	4	4	4	4	4	4	4	4	4	4	4	4	4	4	3.72727	4	0.0282485	NA
IPR001958	6	6	4	7	6	5	5	7	7	7	5	8	5	6	6	7	6	7	6	6	6	6	5	5	6	6	6	6	6	6	6.27273	5.94118	0.338763	NA
IPR001962	5	7	4	7	4	4	7	7	7	5	4	5	5	5	5	4	6	6	5	6	6	5	6	6	7	6	6	6	6	6	5.36364	5.94118	0.09783	NA
IPR001965	18	19	18	17	19	17	20	19	20	19	20	20	20	20	19	18	16	19	19	18	18	18	16	18	18	17	18	17	16	16	19.4545	17.4118	5.70066e-05	NA
IPR001969	11	12	8	12	11	13	10	9	10	9	10	9	9	10	9	11	12	13	9	12	12	13	11	11	13	13	13	13	13	13	9.54545	12.3529	9.6955e-06	NA
IPR001971	2	2	2	3	3	3	2	2	2	2	2	2	2	2	2	2	2	2	2	2	2	2	2	2	2	2	2	2	2	2	2	2.11765	0.26848	NA
IPR001972	2	2	2	2	2	2	2	2	2	2	2	2	2	2	2	2	2	2	2	2	2	2	2	2	2	2	2	2	2	2	2	2	NA	NA
IPR001975	1	0	0	1	1	0	1	0	0	0	1	1	0	0	0	0	1	1	1	0	1	0	0	1	0	0	0	0	0	1	0.363636	0.411765	0.824084	NA
IPR001976	1	1	1	1	1	0	1	1	1	1	1	1	1	1	1	1	1	1	1	1	1	1	1	1	1	1	1	1	1	1	1	0.941176	0.464613	NA
IPR001977	1	1	1	1	1	1	1	1	1	1	1	1	1	1	1	1	1	1	1	1	1	1	2	1	1	1	1	1	1	1	1	1.05882	0.464613	NA
IPR001985	1	1	1	1	1	1	1	1	1	1	1	1	1	1	1	1	1	1	1	1	1	1	1	1	1	1	1	1	1	1	1	1	NA	NA
IPR001986	1	1	1	1	1	1	1	1	1	1	1	1	1	1	1	1	1	1	1	1	1	1	1	1	1	1	1	1	1	1	1	1	NA	NA
IPR001991	1	1	1	1	1	1	1	1	1	1	1	1	1	1	1	1	1	1	1	1	1	1	1	1	1	1	1	1	1	1	1	1	NA	NA
IPR001995	3	2	1	2	2	3	2	1	1	5	3	2	1	2	1	2	2	1	1	4	3	3	3	2	3	2	3	3	3	2	1.90909	2.58824	0.0225622	NA
IPR002004	1	1	1	1	1	0	1	1	1	1	1	1	1	1	1	1	1	1	1	1	1	1	1	1	1	1	1	1	1	1	1	0.941176	0.464613	NA
IPR002008	2	2	2	1	1	2	2	2	2	1	2	2	2	2	2	2	2	2	2	2	2	2	2	2	2	2	2	2	2	2	1.90909	1.94118	0.792189	NA
IPR002013	4	4	4	4	4	4	4	4	4	4	4	4	4	4	4	4	4	4	4	4	4	4	4	4	4	4	4	4	4	4	4	4	NA	NA
IPR002014	4	5	5	5	5	5	5	5	5	5	5	5	4	4	4	5	4	5	5	5	5	5	5	5	5	5	5	5	5	4	4.72727	4.82353	0.573951	NA
IPR002015	2	2	2	2	2	2	2	2	2	2	2	2	2	2	2	2	2	2	2	2	2	2	2	2	2	2	2	2	2	2	2	2	NA	NA
IPR002016	12	14	12	13	13	13	11	13	12	9	10	11	9	9	10	11	11	11	11	12	11	11	11	13	11	12	12	12	12	12	10.5455	11.9412	0.00537346	NA
IPR002018	33	60	28	39	35	36	31	33	31	28	26	31	29	31	29	30	41	44	36	43	36	40	39	38	41	40	39	40	43	44	30.4545	40.9412	1.92886e-05	NA
IPR002019	1	1	1	1	1	1	1	1	1	1	1	1	1	1	1	1	1	1	1	1	1	1	1	1	1	1	1	1	1	1	1	1	NA	NA
IPR002020	5	5	4	4	4	5	5	5	5	5	5	5	5	5	5	5	5	5	5	5	5	5	5	5	5	5	5	5	5	5	5	4.94118	0.464613	NA
IPR002022	16	15	17	16	14	14	7	7	7	6	6	6	6	7	6	12	12	12	12	13	12	13	12	12	13	13	14	14	12	13	7.45455	13.2941	3.01081e-05	NA
IPR002023	1	1	1	1	1	1	1	1	1	1	1	1	1	1	1	1	1	1	1	1	1	1	1	1	1	1	1	1	1	1	1	1	NA	NA
IPR002026	1	1	1	1	1	1	1	1	1	1	1	1	1	1	1	1	1	1	1	1	1	1	1	1	1	1	1	1	1	1	1	1	NA	NA
IPR002028	1	1	1	1	1	1	1	1	1	1	1	1	1	1	1	1	1	1	1	1	1	1	1	1	1	1	1	1	1	1	1	1	NA	NA
IPR002030	0	0	0	0	0	0	0	0	0	0	0	0	0	0	0	0	0	1	0	0	0	0	0	1	0	0	0	0	0	0	0	0.117647	0.26848	NA
IPR002034	3	4	3	3	3	3	2	3	3	3	2	5	3	4	3	3	3	3	3	3	3	3	3	3	3	3	3	3	3	3	3.09091	3.05882	0.805173	NA
IPR002035	9	9	9	11	9	9	9	9	9	9	8	7	10	8	9	8	9	11	9	9	8	9	9	9	9	8	9	9	9	8	8.63636	9.05882	0.281333	NA
IPR002041	1	1	1	1	1	1	1	1	1	1	1	1	1	1	1	1	1	1	1	1	1	1	1	1	1	1	1	1	1	1	1	1	NA	NA
IPR002042	1	1	1	1	1	1	1	1	1	1	1	1	1	1	1	1	1	1	1	1	1	1	1	1	1	1	1	1	1	1	1	1	NA	NA
IPR002043	1	1	1	1	1	1	1	1	1	1	1	1	1	1	1	1	1	1	0	1	1	1	1	1	1	1	1	1	1	1	0.909091	1	0.241987	NA
IPR002044	3	3	3	3	3	3	3	3	4	4	3	4	4	4	4	3	3	3	3	3	2	3	3	3	3	3	3	3	3	3	3.54545	2.94118	0.000948933	NA
IPR002048	24	27	28	26	26	22	27	28	28	27	27	26	28	27	27	26	25	25	25	25	25	25	25	24	25	25	25	25	25	26	26.9091	24.9412	0.000117901	NA
IPR002052	5	6	6	5	4	4	4	5	5	4	4	4	4	5	6	5	5	5	6	5	4	5	5	4	6	5	5	5	5	4	4.72727	4.88235	0.497148	NA
IPR002054	2	2	2	2	2	2	2	2	2	2	2	2	2	2	2	2	2	2	2	2	2	2	2	2	2	2	2	2	2	2	2	2	NA	NA
IPR002056	1	1	1	1	1	1	1	1	1	1	1	1	2	1	1	1	1	1	1	1	1	1	1	1	1	1	1	1	1	1	1.09091	1	0.241987	NA
IPR002058	3	3	3	3	3	3	3	3	3	3	3	3	3	3	3	3	3	3	3	3	3	3	3	3	3	3	3	3	3	3	3	3	NA	NA
IPR002060	1	2	2	1	2	2	2	1	2	2	1	2	1	1	2	2	1	2	2	1	1	2	1	2	1	1	2	1	1	2	1.63636	1.41176	0.265795	NA
IPR002067	17	20	18	22	20	19	21	20	20	20	21	19	22	22	22	22	19	25	24	21	24	22	20	24	22	20	23	24	22	21	21.1818	21.4706	0.665815	NA
IPR002068	2	2	2	2	2	2	2	2	2	2	2	2	2	2	2	2	2	2	2	2	2	2	2	2	2	2	2	2	2	2	2	2	NA	NA
IPR002069	0	0	0	0	0	0	1	0	0	0	0	0	0	0	0	0	0	0	0	0	0	0	0	0	0	0	0	0	0	0	0.0909091	0	0.241987	NA
IPR002073	1	1	1	1	1	1	1	1	1	1	1	1	1	1	1	1	1	1	1	1	1	1	1	1	1	1	1	1	1	1	1	1	NA	NA
IPR002075	3	3	2	3	3	2	3	3	3	3	3	3	3	3	3	3	3	3	3	3	3	3	3	3	3	3	3	3	3	3	3	2.94118	0.464613	NA
IPR002076	3	3	3	3	3	3	3	3	3	3	3	3	3	3	3	3	3	3	3	3	3	3	3	3	3	3	3	3	3	3	3	3	NA	NA
IPR002077	0	0	0	1	1	0	0	0	0	0	0	0	0	0	0	0	0	0	0	0	0	0	0	0	0	0	0	0	0	0	0	0.0588235	0.464613	NA
IPR002081	2	2	2	1	2	2	2	2	2	2	2	2	2	2	2	2	2	1	2	2	2	2	2	2	2	2	2	2	2	2	2	1.88235	0.26848	NA
IPR002082	1	1	1	1	1	1	1	1	1	1	1	1	1	1	1	1	1	1	1	1	1	1	1	1	1	1	1	1	1	1	1	1	NA	NA
IPR002083	1	1	1	1	1	1	1	1	1	1	1	1	1	1	1	1	1	1	1	1	1	1	1	1	1	1	1	1	1	1	1	1	NA	NA
IPR002088	2	2	2	1	2	2	2	2	2	2	2	2	2	2	2	2	2	2	2	2	2	2	2	2	2	2	2	2	2	2	2	1.94118	0.464613	NA
IPR002092	1	1	1	1	1	1	1	1	1	1	1	1	1	1	1	1	1	1	1	1	1	1	1	1	1	1	1	1	1	1	1	1	NA	NA
IPR002099	1	2	2	2	2	2	2	2	2	2	2	2	2	2	2	2	2	2	2	2	2	2	1	2	2	2	2	2	2	2	2	1.88235	0.26848	NA
IPR002100	2	2	2	2	2	3	2	3	2	2	2	2	2	1	2	2	2	3	2	2	1	2	3	1	2	2	2	2	2	2	2	2.05882	0.78007	NA
IPR002108	5	5	5	5	5	3	5	5	5	5	5	5	5	5	5	5	5	5	5	5	4	5	5	5	5	5	5	5	4	5	5	4.76471	0.160903	NA
IPR002109	4	4	4	4	4	3	4	4	4	4	4	4	4	4	4	4	4	4	4	4	4	4	4	4	4	4	4	4	4	4	4	3.94118	0.464613	NA
IPR002110	73	178	44	87	56	100	97	93	112	84	70	81	81	88	82	91	104	111	113	110	95	121	103	104	111	109	102	109	110	110	90.1818	108.059	0.0185428	NA
IPR002112	1	2	2	1	1	3	1	2	2	1	1	1	1	2	1	1	1	1	1	1	2	1	1	1	1	1	1	1	2	1	1.27273	1.29412	0.925471	NA
IPR002113	1	1	1	3	2	2	2	2	2	2	2	2	2	2	2	1	1	1	1	1	1	1	1	1	1	1	1	1	1	1	1.81818	1.17647	0.00087646	NA
IPR002115	1	1	1	1	1	1	1	1	1	1	1	1	1	1	0	1	1	1	1	1	1	1	1	1	1	1	1	1	1	1	0.909091	1	0.241987	NA
IPR002119	2	2	2	2	2	2	2	2	2	2	2	2	2	2	2	2	2	2	2	2	2	2	2	2	2	2	2	2	2	2	2	2	NA	NA
IPR002121	2	2	2	2	2	2	2	2	2	2	2	2	2	2	2	2	1	1	1	2	2	2	2	2	2	2	2	2	2	2	1.90909	1.88235	0.860683	NA
IPR002123	6	7	6	7	6	6	7	7	7	7	7	7	7	7	7	7	7	7	7	7	7	7	7	7	7	7	7	7	7	7	7	6.88235	0.26848	NA
IPR002124	1	1	1	1	1	1	1	1	1	1	1	1	1	1	1	1	1	1	1	1	1	1	1	1	1	1	1	1	1	1	1	1	NA	NA
IPR002125	9	10	8	10	7	9	10	10	10	10	10	10	10	10	10	9	8	10	10	10	10	10	10	10	10	10	10	10	10	10	9.90909	9.76471	0.535834	NA
IPR002129	8	7	6	6	6	5	6	6	6	6	6	6	6	6	6	8	7	7	7	8	7	8	7	8	8	8	8	7	8	8	6.27273	7.35294	0.0020428	NA
IPR002130	10	10	9	10	10	10	10	10	10	10	10	10	10	10	10	10	10	10	10	10	10	10	10	10	10	10	10	10	10	10	10	10	NA	NA
IPR002132	1	1	1	1	1	1	1	1	1	1	1	1	1	1	1	1	1	1	1	1	1	1	1	1	1	1	1	1	1	1	1	1	NA	NA
IPR002133	1	1	1	1	1	1	1	1	1	1	1	1	1	1	1	1	1	1	1	1	1	1	0	1	1	1	1	1	1	1	1	0.941176	0.464613	NA
IPR002136	2	2	2	2	2	2	2	2	2	2	2	2	2	2	2	2	2	2	2	2	2	2	2	2	2	2	2	2	2	2	2	2	NA	NA
IPR002139	1	1	1	1	1	1	1	1	1	1	1	1	1	1	1	2	2	2	2	2	1	2	2	2	2	2	2	2	2	1	1.18182	1.64706	0.0192764	NA
IPR002140	1	1	1	1	1	1	1	1	1	1	1	1	1	1	1	1	1	1	1	1	1	1	1	1	1	1	1	1	1	1	1	1	NA	NA
IPR002143	1	2	2	1	2	1	2	2	2	1	1	2	2	1	2	1	2	2	2	2	1	1	2	1	1	2	1	1	1	1	1.63636	1.35294	0.157077	NA
IPR002150	1	1	1	1	1	1	1	1	1	1	0	0	1	1	1	1	1	1	1	0	1	1	1	1	1	1	1	1	0	0	0.818182	0.823529	1	NA
IPR002151	0	3	3	1	5	6	3	3	2	1	1	0	1	1	3	0	1	2	4	0	0	1	0	0	0	0	0	0	0	0	1.72727	0.823529	0.0275365	NA
IPR002155	5	5	5	5	5	4	5	5	5	5	5	5	5	5	5	5	5	5	5	5	5	5	5	5	5	5	5	5	5	5	5	4.94118	0.464613	NA
IPR002156	5	7	5	7	17	5	5	6	6	5	6	4	4	6	5	6	4	6	3	5	5	9	5	4	6	5	5	4	4	4	5.09091	5.29412	0.941481	NA
IPR002161	1	1	1	1	1	1	1	2	2	1	1	1	1	1	1	1	1	1	1	1	1	1	1	1	1	1	1	1	1	1	1.18182	1	0.0820532	NA
IPR002164	2	2	2	2	2	2	2	2	2	2	2	2	2	2	2	2	2	2	2	2	2	2	2	2	2	2	2	2	2	2	2	2	NA	NA
IPR002165	0	0	0	0	0	0	0	0	0	0	0	0	0	0	0	0	0	0	0	0	0	0	0	0	0	0	0	0	0	0	0	0	NA	NA
IPR002167	0	0	0	0	0	0	0	0	0	0	0	0	0	0	0	0	1	0	0	0	0	0	0	0	0	0	0	0	0	0	0	0.0588235	0.464613	NA
IPR002168	2	5	1	2	2	1	1	2	2	1	1	1	1	2	1	1	3	2	1	2	2	2	1	2	2	2	2	2	2	2	1.27273	2.11765	0.00141172	NA
IPR002171	2	2	2	2	2	2	2	2	2	2	2	2	2	2	2	2	2	2	2	2	2	2	2	2	2	2	2	2	2	2	2	2	NA	NA
IPR002173	2	2	1	1	1	2	2	2	2	2	2	2	1	1	2	3	1	1	3	1	2	3	1	3	2	1	2	2	2	1	2	1.70588	0.250536	NA
IPR002180	1	1	1	1	1	1	1	1	1	1	1	1	1	1	1	1	1	1	0	1	1	1	1	1	1	1	1	1	1	1	0.909091	1	0.241987	NA
IPR002182	1	8	5	4	2	4	6	6	6	5	3	2	4	5	7	4	5	4	9	6	3	5	7	8	6	5	7	5	4	3	5.18182	5	0.848711	NA
IPR002189	1	1	1	1	1	0	1	1	1	1	1	1	1	1	1	1	1	1	1	1	1	1	1	1	1	1	1	1	1	1	1	0.941176	0.464613	NA
IPR002190	1	1	1	1	1	1	1	1	1	1	1	1	1	1	1	1	1	1	1	1	1	1	1	1	1	1	1	1	1	1	1	1	NA	NA
IPR002194	7	7	7	7	7	5	7	7	7	7	7	7	6	7	7	7	7	7	7	7	7	7	7	7	7	7	7	7	8	7	6.90909	6.94118	0.539809	NA
IPR002195	2	3	2	2	2	2	2	2	2	2	2	2	2	2	2	2	2	2	2	2	2	2	2	2	2	2	2	2	2	2	2	2.05882	0.464613	NA
IPR002202	2	1	1	3	2	3	2	2	3	1	1	1	1	2	2	3	1	2	1	1	1	1	1	1	1	1	1	1	1	1	1.72727	1.35294	0.142497	NA
IPR002204	2	6	2	2	3	2	2	2	2	2	2	2	2	2	2	4	3	5	5	5	4	5	4	4	5	5	5	5	4	4	2.45455	4.11765	0.00254353	NA
IPR002205	1	1	1	1	1	1	1	1	1	1	1	1	1	1	1	1	1	1	1	1	1	1	1	1	1	1	1	1	1	1	1	1	NA	NA
IPR002207	1	1	1	1	2	1	1	1	1	1	1	1	1	1	1	1	1	2	1	1	1	1	1	2	1	1	1	1	1	1	1	1.11765	0.26848	NA
IPR002208	1	1	1	1	1	0	1	1	1	1	1	1	1	1	1	1	1	1	1	1	1	1	1	1	1	1	1	1	1	1	1	0.941176	0.464613	NA
IPR002213	15	19	11	12	12	12	14	10	11	9	10	11	11	10	10	8	8	12	11	10	10	13	11	11	12	13	11	13	11	12	10.4545	12.0588	0.0199234	NA
IPR002219	3	3	2	3	3	3	3	3	3	3	3	2	2	3	2	4	3	3	2	3	2	3	3	2	3	3	3	3	3	3	2.72727	2.88235	0.349558	NA
IPR002220	9	17	9	11	10	10	7	9	9	8	8	9	7	9	9	9	12	12	12	12	12	12	12	12	13	12	12	13	13	12	8.72727	12.1176	5.93536e-05	NA
IPR002222	2	2	2	2	2	1	2	2	2	2	2	2	2	2	2	2	2	2	2	2	2	2	2	2	2	2	2	2	2	2	2	1.94118	0.464613	NA
IPR002225	4	5	4	2	3	3	3	2	2	3	2	3	2	2	2	5	3	3	5	5	3	3	3	4	3	3	3	3	4	5	2.81818	3.47059	0.0396169	NA
IPR002226	4	4	3	3	3	3	3	3	3	3	3	3	3	3	3	4	4	4	4	4	4	4	4	4	4	4	4	4	4	4	3.18182	3.88235	0.000303495	NA
IPR002227	25	35	15	23	19	20	17	19	18	14	13	14	13	12	14	15	28	28	24	29	25	29	27	29	29	29	29	30	28	29	15.7273	27.7647	1.56124e-05	NA
IPR002229	1	2	1	1	1	1	1	2	2	1	1	1	1	1	1	1	1	1	1	1	1	1	1	1	0	1	1	1	1	1	1.18182	1	0.230312	NA
IPR002241	5	5	4	3	4	5	5	3	3	3	4	5	3	3	3	4	5	5	5	5	5	5	5	4	5	5	5	5	6	5	3.72727	4.88235	0.00120801	NA
IPR002252	1	1	1	1	1	1	1	1	1	1	1	1	1	1	1	1	1	1	1	2	1	2	2	1	2	2	2	2	2	2	1	1.52941	0.00440411	NA
IPR002259	1	1	1	1	1	1	1	1	1	1	1	1	1	1	1	1	1	1	1	1	1	1	1	1	1	1	1	1	1	1	1	1	NA	NA
IPR002292	1	1	1	1	1	1	1	1	1	1	1	1	1	1	1	1	1	1	1	1	1	1	1	1	1	1	1	1	1	1	1	1	NA	NA
IPR002293	40	75	38	42	41	44	39	41	42	40	39	37	40	44	42	44	55	53	53	53	47	52	51	55	52	54	54	53	56	53	41.9091	52.2941	0.000468298	NA
IPR002297	1	1	1	1	1	1	1	1	1	1	1	1	1	1	1	1	1	1	1	1	1	1	1	1	1	1	1	1	1	1	1	1	NA	NA
IPR002300	5	5	5	6	5	6	5	5	5	5	5	5	5	5	5	5	5	5	5	5	5	5	5	5	5	5	5	5	5	5	5	5.11765	0.26848	NA
IPR002301	2	2	2	2	2	2	2	2	2	2	2	2	2	2	2	2	2	2	2	2	2	2	2	2	2	2	2	2	2	2	2	2	NA	NA
IPR002302	1	1	1	1	1	1	1	1	1	1	1	1	1	1	1	1	1	1	1	1	1	1	1	1	1	1	1	1	1	1	1	1	NA	NA
IPR002303	1	1	1	1	1	1	1	1	1	1	1	1	1	1	1	1	1	1	1	1	1	1	1	1	1	1	1	1	1	1	1	1	NA	NA
IPR002305	4	4	4	4	4	4	4	4	4	4	4	4	4	4	4	4	4	4	4	4	4	4	4	4	4	4	4	4	4	4	4	4	NA	NA
IPR002306	2	2	2	2	2	2	2	2	2	2	2	2	2	2	2	2	2	2	2	2	2	2	2	2	2	2	2	2	2	2	2	2	NA	NA
IPR002307	2	2	2	2	2	2	2	2	2	2	2	2	2	2	2	2	2	2	2	2	2	2	2	2	2	2	2	2	2	2	2	2	NA	NA
IPR002312	6	5	5	6	6	5	5	5	5	5	5	5	5	5	5	5	5	5	5	5	4	5	5	5	5	5	5	5	5	5	5	5.05882	0.661286	NA
IPR002313	1	1	1	1	1	1	1	1	1	1	1	1	1	1	1	1	1	1	1	1	0	1	1	1	1	1	1	1	1	1	1	0.941176	0.464613	NA
IPR002314	6	7	5	7	5	6	7	6	6	6	6	6	7	7	7	7	7	6	7	7	6	7	6	7	7	7	7	7	7	7	6.54545	6.70588	0.411453	NA
IPR002315	1	1	1	1	1	1	1	1	1	1	1	1	1	1	1	1	1	1	1	1	1	1	1	1	1	1	1	1	1	1	1	1	NA	NA
IPR002316	1	2	1	2	1	2	2	2	2	2	2	2	2	2	2	2	2	2	2	2	2	2	2	2	2	2	2	2	2	2	2	1.94118	0.464613	NA
IPR002317	2	2	2	2	2	2	2	2	2	2	2	2	2	2	2	2	2	2	2	2	2	2	2	2	2	2	2	2	2	2	2	2	NA	NA
IPR002318	1	1	1	1	1	1	1	1	1	1	1	1	1	1	1	1	1	1	1	1	1	1	1	1	1	1	1	1	1	1	1	1	NA	NA
IPR002319	2	2	2	2	2	2	2	2	2	2	2	2	2	2	2	2	2	2	2	2	2	2	2	2	2	2	2	2	2	2	2	2	NA	NA
IPR002320	2	2	2	2	2	2	2	2	2	2	2	2	2	2	2	2	2	2	2	2	2	2	2	2	2	2	2	2	2	2	2	2	NA	NA
IPR002326	1	1	1	1	1	1	1	1	1	1	1	1	1	1	1	1	1	1	1	1	1	1	1	1	1	1	1	1	1	1	1	1	NA	NA
IPR002327	1	1	1	1	1	0	1	1	1	1	1	1	1	1	1	1	1	1	1	1	1	1	1	1	1	1	1	1	1	1	1	0.941176	0.464613	NA
IPR002328	22	39	27	30	28	30	23	24	24	18	21	23	24	23	27	29	32	40	33	36	36	37	28	32	37	35	38	34	37	37	24.4545	34.1176	0.000233473	NA
IPR002344	1	1	1	1	1	1	1	1	1	1	1	1	1	1	1	1	1	1	1	1	1	1	1	1	1	1	1	1	1	1	1	1	NA	NA
IPR002346	1	2	1	1	1	1	1	1	1	1	1	1	1	1	1	1	1	1	1	1	1	1	1	1	1	1	1	1	1	1	1	1.05882	0.464613	NA
IPR002347	166	245	145	171	173	184	139	148	139	120	134	141	135	144	135	152	180	195	189	196	191	203	184	187	196	200	201	203	196	201	143.273	194.059	4.17524e-05	NA
IPR002355	13	16	9	12	12	14	10	14	13	11	14	11	13	12	12	12	14	14	15	14	14	14	13	14	14	15	14	14	14	13	12.4545	13.8824	0.00958378	NA
IPR002358	1	1	1	1	1	1	1	1	1	1	1	1	1	1	1	1	1	1	1	1	0	1	1	1	1	1	1	1	1	1	1	0.941176	0.464613	NA
IPR002359	1	1	1	1	1	1	1	1	1	1	1	1	1	1	1	1	1	1	1	1	1	1	1	1	1	1	1	1	1	1	1	1	NA	NA
IPR002364	7	6	4	5	3	3	6	7	5	7	4	7	4	6	5	4	3	4	5	6	5	5	3	5	5	5	5	6	4	5	5.45455	4.82353	0.250398	NA
IPR002365	1	2	1	2	1	1	1	1	1	1	1	1	1	1	1	1	1	1	1	1	1	1	1	1	1	1	1	1	1	1	1	1.11765	0.26848	NA
IPR002372	1	2	1	1	1	0	1	1	1	1	1	1	1	1	1	1	1	1	1	1	1	2	2	2	2	1	2	1	1	1	1	1.29412	0.0922195	NA
IPR002376	3	3	3	3	3	3	3	3	3	3	3	3	3	3	3	5	3	4	4	4	4	4	4	4	4	4	4	4	4	4	3.27273	3.70588	0.0232261	NA
IPR002379	5	5	5	5	5	2	5	5	5	5	5	5	5	5	5	5	5	5	5	5	5	6	5	5	5	5	5	5	5	5	5	4.88235	1	NA
IPR002397	2	4	0	0	0	1	2	0	0	1	0	0	0	0	0	1	1	3	1	1	1	2	1	2	2	2	2	2	1	1	0.454545	1.64706	0.00145965	NA
IPR002401	116	181	108	130	125	127	114	113	99	101	95	97	99	115	116	98	114	139	129	148	147	153	117	149	152	150	157	151	149	151	106.909	143	5.16035e-05	NA
IPR002402	1	0	2	1	2	1	1	2	2	1	1	1	3	2	1	1	1	1	1	1	1	1	1	1	1	1	1	1	1	1	1.45455	0.941176	0.00907714	NA
IPR002403	55	80	37	77	53	52	48	41	44	39	34	49	43	56	51	40	45	46	50	51	54	59	50	53	51	57	53	56	50	59	45	55.7647	0.00105947	NA
IPR002410	3	4	2	2	2	3	3	3	3	3	3	3	2	3	3	2	3	3	2	3	3	3	3	3	3	3	3	3	3	2	2.72727	2.94118	0.235691	NA
IPR002413	2	0	4	3	3	2	2	1	1	0	2	2	0	1	2	1	1	1	2	1	2	1	1	1	1	1	1	1	1	1	1.27273	1.23529	0.691383	NA
IPR002415	2	3	2	2	2	2	2	2	2	2	2	2	2	2	1	2	2	2	2	2	2	2	2	2	2	2	2	2	2	2	1.90909	2.05882	0.170969	NA
IPR002420	1	1	1	1	1	1	1	1	1	1	1	1	1	1	1	1	1	1	1	1	1	1	1	1	1	1	1	1	1	1	1	1	NA	NA
IPR002423	10	10	10	10	10	8	10	10	10	10	10	10	10	10	10	10	10	10	10	10	10	10	10	10	10	10	10	10	10	10	10	9.88235	0.464613	NA
IPR002433	1	1	1	1	1	1	1	1	1	1	1	1	1	1	1	1	1	1	1	1	1	1	1	1	1	1	1	1	1	1	1	1	NA	NA
IPR002452	2	2	2	2	2	2	2	2	2	2	2	2	2	2	2	2	2	2	2	2	2	2	2	2	2	2	2	2	2	2	2	2	NA	NA
IPR002453	2	2	2	2	3	2	2	3	3	3	3	2	3	3	4	2	2	2	2	2	1	2	2	2	2	2	2	2	2	2	2.72727	1.94118	0.000288458	NA
IPR002454	1	1	1	1	1	1	1	1	1	1	1	1	1	1	1	1	1	1	1	1	1	1	1	1	1	1	1	1	1	1	1	1	NA	NA
IPR002464	10	7	11	11	11	11	8	10	8	8	10	8	7	7	9	10	10	8	9	10	8	11	11	9	11	10	12	11	11	11	8.54545	10.1176	0.00440495	NA
IPR002466	1	1	1	1	1	1	1	1	1	1	2	1	1	1	1	1	1	1	1	1	1	1	1	1	1	1	1	1	1	1	1.09091	1	0.241987	NA
IPR002467	1	1	1	1	1	1	2	2	2	2	1	1	1	1	1	1	1	1	1	1	1	1	1	1	1	1	1	1	1	1	1.36364	1	0.00936687	NA
IPR002468	2	2	2	2	2	2	2	2	2	2	2	2	3	2	2	2	2	2	2	2	2	2	2	1	2	2	2	2	2	2	2.09091	1.94118	0.170969	NA
IPR002469	3	3	2	2	2	2	2	2	2	2	2	2	2	2	2	3	3	3	3	3	3	3	3	3	3	3	3	3	3	3	2.18182	2.88235	0.000303495	NA
IPR002472	1	1	1	1	1	1	1	1	1	1	1	1	1	1	1	1	1	1	1	1	1	1	1	1	1	1	1	1	1	1	1	1	NA	NA
IPR002474	2	2	2	2	2	2	2	2	2	2	2	2	2	2	2	2	2	2	2	2	2	2	2	2	2	2	2	2	2	2	2	2	NA	NA
IPR002478	5	5	4	5	4	2	4	4	4	4	4	4	4	4	4	4	4	4	4	4	4	4	4	4	4	4	4	4	4	4	4	4.05882	0.416447	NA
IPR002480	1	1	1	1	1	1	1	1	1	1	1	1	1	1	1	1	1	1	1	1	1	1	1	1	1	1	1	1	1	1	1	1	NA	NA
IPR002483	3	3	3	3	3	3	3	3	3	3	3	2	3	3	3	3	3	3	3	2	3	2	2	3	2	3	2	2	3	2	2.90909	2.58824	0.076334	NA
IPR002489	1	1	1	1	1	1	1	1	1	1	1	1	1	1	1	1	1	1	1	1	1	1	1	1	1	1	1	1	1	1	1	1	NA	NA
IPR002490	1	1	1	1	1	1	1	1	1	1	1	1	1	1	1	1	1	1	1	1	1	1	1	1	1	1	1	1	1	1	1	1	NA	NA
IPR002492	0	0	0	2	1	0	1	0	0	0	0	0	0	0	1	0	0	0	0	0	0	0	0	0	0	0	0	0	0	0	0.181818	0.117647	0.38088	NA
IPR002495	2	3	3	3	3	3	3	3	3	3	3	3	2	3	3	3	2	3	2	3	3	3	2	3	3	3	3	3	3	3	2.81818	2.82353	1	NA
IPR002496	1	1	1	1	1	1	1	1	1	1	1	1	1	1	1	1	1	1	1	1	1	1	1	1	1	1	1	1	1	1	1	1	NA	NA
IPR002498	3	3	3	3	3	3	3	3	3	3	3	3	3	3	3	3	3	4	3	3	3	3	3	3	3	3	3	3	3	3	3	3.05882	0.464613	NA
IPR002500	2	2	2	2	2	1	2	2	2	2	2	2	2	2	2	2	2	2	2	2	2	2	2	2	2	2	2	2	2	2	2	1.94118	0.464613	NA
IPR002501	2	2	1	1	2	1	2	2	2	2	2	2	2	2	2	2	2	2	2	2	2	2	2	2	2	2	2	2	2	2	2	1.88235	0.26848	NA
IPR002504	3	3	3	3	3	3	3	3	3	3	3	3	3	3	3	3	3	3	3	3	3	3	3	3	3	3	3	3	3	3	3	3	NA	NA
IPR002509	17	20	13	15	16	16	18	17	17	15	15	16	16	16	16	16	17	17	16	15	17	17	16	16	17	17	17	16	17	17	16.1818	16.7059	0.144474	NA
IPR002523	9	17	7	11	9	11	12	15	15	11	10	12	11	14	14	16	8	16	12	11	9	15	12	13	14	16	17	16	13	9	12.9091	12.7647	0.962201	NA
IPR002524	7	8	8	9	8	9	8	8	8	8	8	8	8	8	8	9	9	9	9	9	9	9	9	9	9	9	9	9	9	10	8.18182	8.88235	0.00096841	NA
IPR002528	3	4	3	4	3	3	3	3	3	3	3	3	3	3	3	3	3	3	3	4	3	3	3	3	3	3	4	3	4	4	3	3.35294	0.0315752	NA
IPR002539	4	5	5	6	5	6	5	5	5	4	4	4	5	4	5	6	4	5	6	5	5	5	5	5	5	5	5	5	5	5	4.81818	5	0.422289	NA
IPR002547	1	1	1	1	1	1	1	1	1	1	1	1	1	1	1	1	1	1	1	1	1	1	1	1	1	1	1	1	1	1	1	1	NA	NA
IPR002550	1	1	1	1	1	1	1	1	1	1	1	1	1	1	1	1	1	1	1	1	1	1	1	1	1	1	1	1	1	1	1	1	NA	NA
IPR002553	8	8	8	8	8	7	8	8	8	8	8	8	8	8	8	8	8	8	8	8	8	8	8	8	8	8	8	8	8	8	8	7.94118	0.464613	NA
IPR002554	1	1	1	1	1	1	1	1	1	1	1	1	1	1	1	1	1	1	1	1	1	1	1	1	1	1	1	1	1	1	1	1	NA	NA
IPR002557	0	0	0	0	0	0	0	0	0	0	0	0	0	0	0	1	1	1	0	0	0	0	1	1	0	1	1	1	0	0	0.0909091	0.411765	0.076334	NA
IPR002558	1	1	1	1	1	1	1	1	1	1	1	1	1	1	1	1	1	1	1	1	1	1	1	1	1	1	1	1	1	1	1	1	NA	NA
IPR002562	3	2	2	2	2	2	3	3	4	2	3	2	3	4	2	3	4	5	3	4	4	3	4	3	4	3	4	3	4	3	2.90909	3.35294	0.16773	NA
IPR002563	2	5	2	4	3	4	2	2	2	2	2	2	2	2	2	4	3	5	4	4	5	5	3	5	5	4	5	4	4	4	2.36364	4.17647	0.000191166	NA
IPR002569	1	1	1	1	1	1	1	1	1	1	1	1	1	1	1	1	1	1	1	1	1	1	1	1	1	1	1	1	1	1	1	1	NA	NA
IPR002575	15	14	5	30	7	14	24	22	18	11	4	15	16	18	18	23	7	16	16	8	7	12	10	7	10	7	10	6	12	9	16.8182	11.4118	0.00664516	NA
IPR002579	1	1	1	1	1	1	1	1	1	1	1	1	1	1	1	1	1	1	1	1	1	1	1	1	1	1	1	1	1	1	1	1	NA	NA
IPR002582	1	2	1	1	1	1	2	1	1	1	1	1	1	1	1	1	1	1	1	1	1	1	1	1	1	1	1	1	1	2	1.09091	1.11765	0.860683	NA
IPR002587	1	1	2	1	1	1	1	1	1	1	1	1	1	1	1	1	1	1	1	1	1	1	1	1	1	1	1	1	1	1	1	1	NA	NA
IPR002588	0	0	0	0	0	0	0	0	0	0	0	0	0	0	2	0	0	0	0	0	0	0	0	0	0	0	0	0	0	0	0.181818	0	0.241987	NA
IPR002589	2	2	2	2	2	2	2	2	2	1	1	1	1	1	1	2	2	2	2	2	2	2	2	2	2	2	2	2	2	2	1.45455	2	0.000836647	NA
IPR002591	3	4	3	3	3	3	4	5	4	3	3	3	3	3	4	3	3	3	3	3	3	3	3	3	3	3	3	3	3	3	3.45455	3.05882	0.0440665	NA
IPR002594	5	7	7	7	8	7	7	6	6	6	6	5	7	6	6	7	7	7	7	7	7	7	7	7	7	7	7	7	7	7	6.27273	6.88235	0.00268165	NA
IPR002616	2	2	2	2	2	2	2	2	2	2	2	2	2	2	2	2	2	2	2	2	2	2	2	2	2	2	2	2	2	2	2	2	NA	NA
IPR002618	2	2	2	2	2	2	2	2	2	2	2	2	2	2	2	2	2	2	2	2	2	1	2	2	1	1	2	1	2	1	2	1.70588	0.0556968	NA
IPR002625	3	3	3	3	3	3	3	3	3	3	3	3	3	3	3	3	3	3	3	3	3	3	3	3	3	3	3	3	3	3	3	3	NA	NA
IPR002629	2	4	3	4	4	3	3	3	3	3	3	3	3	3	3	3	4	4	4	4	4	4	4	4	4	4	4	4	4	4	3.09091	3.82353	0.000205936	NA
IPR002634	3	3	3	3	3	3	3	3	3	3	3	3	3	3	3	3	3	3	3	3	3	3	3	3	3	3	3	3	3	3	3	3	NA	NA
IPR002637	1	1	1	1	1	1	1	1	1	1	1	1	1	1	1	1	1	1	1	1	1	1	1	1	1	1	1	1	1	1	1	1	NA	NA
IPR002638	1	1	0	1	0	1	1	1	1	1	1	1	1	1	1	1	1	1	1	1	1	1	1	1	1	1	1	1	1	1	1	1	NA	NA
IPR002639	1	1	1	1	1	1	1	1	1	1	1	1	1	1	1	1	1	1	1	0	1	1	1	1	1	1	1	1	1	1	1	0.941176	0.464613	NA
IPR002641	6	11	5	7	5	7	14	9	11	7	6	8	10	11	9	9	11	12	10	9	11	12	9	9	10	9	10	9	11	8	9.45455	9.47059	0.829195	NA
IPR002642	3	3	3	3	3	3	3	4	4	3	4	3	3	3	3	3	3	3	3	3	3	3	3	3	3	3	3	3	3	3	3.27273	3	0.0282485	NA
IPR002645	7	9	6	7	7	7	6	6	6	5	6	6	6	6	6	7	8	8	8	8	8	8	8	8	8	8	8	8	8	8	6.18182	7.88235	2.8586e-05	NA
IPR002646	1	1	1	1	1	1	1	1	1	1	1	1	1	1	1	1	1	1	1	1	1	1	1	1	1	1	1	1	1	1	1	1	NA	NA
IPR002650	1	1	1	1	1	1	1	1	1	1	1	1	1	1	1	1	1	1	1	1	1	1	1	1	1	1	1	1	1	1	1	1	NA	NA
IPR002652	1	1	1	1	1	1	0	0	0	1	1	1	1	1	0	1	1	0	1	1	0	1	1	1	1	1	1	1	1	1	0.636364	0.882353	0.136675	NA
IPR002654	2	2	1	2	1	3	2	2	2	2	2	0	2	2	2	2	1	2	2	1	1	1	1	1	1	1	1	1	1	1	1.81818	1.35294	0.0153718	NA
IPR002655	1	2	1	1	1	1	1	1	1	1	1	1	1	2	1	1	1	1	1	1	1	1	1	1	1	1	1	1	1	1	1.09091	1.05882	0.792189	NA
IPR002656	9	12	5	7	6	6	10	8	8	7	7	8	9	9	9	8	9	10	9	10	10	10	10	10	10	10	10	10	10	10	8.36364	9.58824	0.00272774	NA
IPR002657	1	1	2	2	1	1	1	1	1	1	1	1	1	1	1	1	1	1	1	1	1	1	1	1	1	1	1	1	1	1	1	1.05882	0.464613	NA
IPR002659	1	1	1	1	1	1	1	1	1	1	1	1	1	1	1	2	1	1	1	1	0	1	1	1	1	1	1	1	1	1	1.09091	0.941176	0.170969	NA
IPR002668	2	2	2	2	2	2	2	2	2	2	2	2	2	2	2	2	2	2	2	2	2	2	2	2	2	2	2	2	2	2	2	2	NA	NA
IPR002669	1	1	1	1	1	1	1	1	1	1	1	1	1	1	1	1	1	1	1	1	1	1	1	1	1	1	1	1	1	1	1	1	NA	NA
IPR002671	1	1	1	1	1	1	1	1	1	1	1	0	1	1	1	1	1	1	1	1	1	1	1	1	1	1	1	1	1	1	0.909091	1	0.241987	NA
IPR002673	1	1	1	1	1	0	1	1	1	1	1	1	1	1	1	1	1	1	1	1	1	1	1	1	1	1	1	1	1	1	1	0.941176	0.464613	NA
IPR002674	1	1	1	1	1	1	1	1	1	1	1	1	1	1	1	1	1	1	1	1	1	1	1	1	1	1	1	1	1	1	1	1	NA	NA
IPR002675	1	1	1	1	1	0	1	1	1	1	1	1	1	1	1	1	1	1	1	1	1	1	1	1	1	1	1	1	1	1	1	0.941176	0.464613	NA
IPR002677	1	1	1	1	1	1	1	1	1	1	1	1	1	1	1	1	1	1	1	1	1	1	1	1	1	1	1	1	1	1	1	1	NA	NA
IPR002678	1	1	1	1	1	1	1	1	1	1	1	1	1	1	1	1	1	1	1	1	1	1	1	1	1	1	1	1	1	1	1	1	NA	NA
IPR002680	1	1	1	1	1	1	1	1	1	1	1	1	1	1	1	1	1	1	1	1	1	1	1	1	1	1	1	1	1	1	1	1	NA	NA
IPR002684	1	1	1	1	1	1	1	1	1	1	1	1	1	1	1	1	1	1	1	1	1	1	1	1	1	1	1	1	1	1	1	1	NA	NA
IPR002685	5	5	4	4	4	4	4	4	4	4	4	4	4	4	4	5	5	5	5	5	5	5	5	5	5	5	5	5	5	5	4.18182	4.88235	0.000303495	NA
IPR002687	3	3	3	3	3	3	3	3	3	3	3	3	3	3	3	3	3	3	3	3	3	3	3	3	3	3	3	3	3	3	3	3	NA	NA
IPR002695	1	1	1	1	1	1	1	1	1	1	1	1	1	1	1	1	1	1	1	1	1	1	1	1	1	1	1	1	1	1	1	1	NA	NA
IPR002698	0	1	1	1	1	1	1	1	1	1	1	1	1	1	1	1	1	1	1	1	1	1	1	1	1	1	1	1	1	1	1	0.941176	0.464613	NA
IPR002699	1	1	1	2	1	0	1	1	1	1	1	1	1	1	1	1	1	1	1	1	1	1	1	1	1	1	1	1	1	1	1	1	1	NA
IPR002710	2	2	2	2	2	2	2	2	2	2	2	2	2	2	2	2	2	2	2	2	2	2	2	2	2	2	2	2	2	2	2	2	NA	NA
IPR002711	0	0	0	1	0	0	0	0	0	0	1	0	0	0	0	0	0	0	0	0	0	0	0	0	0	0	0	0	0	0	0.0909091	0.0588235	0.792189	NA
IPR002713	2	2	2	2	2	2	2	2	2	2	2	2	2	2	2	2	2	2	2	2	2	2	2	2	2	2	2	2	2	2	2	2	NA	NA
IPR002715	2	2	2	2	2	2	2	2	2	2	2	2	2	2	2	2	2	2	2	2	2	2	2	2	2	2	2	2	2	2	2	2	NA	NA
IPR002716	1	1	1	1	1	1	1	1	1	1	1	1	1	1	3	1	1	1	1	1	1	1	1	0	1	1	1	1	1	1	1.18182	0.941176	0.170969	NA
IPR002717	3	3	3	3	3	3	3	3	3	3	3	3	3	3	3	3	3	3	3	3	3	3	3	3	3	3	3	3	3	3	3	3	NA	NA
IPR002730	1	1	1	1	1	1	1	1	1	1	1	1	1	1	1	1	1	1	1	1	1	1	1	1	1	1	1	1	1	1	1	1	NA	NA
IPR002733	1	1	1	1	1	1	1	1	2	1	1	1	1	1	1	1	1	1	1	1	1	1	1	1	1	1	1	1	1	1	1.09091	1	0.241987	NA
IPR002734	2	2	2	2	2	2	2	2	2	2	2	2	2	2	2	2	2	2	2	2	2	2	2	2	2	2	2	2	2	2	2	2	NA	NA
IPR002735	2	2	2	2	2	1	2	2	2	2	2	2	2	2	2	2	2	2	2	2	2	2	2	2	2	2	2	2	2	2	2	1.94118	0.464613	NA
IPR002737	1	1	1	1	1	1	1	1	1	1	1	1	1	1	1	1	1	1	1	1	1	1	1	1	1	1	1	1	1	1	1	1	NA	NA
IPR002738	1	1	1	1	1	1	1	1	1	1	1	1	1	1	1	1	1	0	1	1	1	1	1	1	1	1	1	1	1	1	1	0.941176	0.464613	NA
IPR002740	1	1	1	1	1	1	1	1	1	1	1	1	1	1	1	1	1	1	1	1	1	1	1	1	1	1	1	1	1	1	1	1	NA	NA
IPR002744	1	1	1	1	1	1	1	1	1	1	1	1	1	1	1	1	1	1	1	1	1	1	1	1	1	1	1	1	1	1	1	1	NA	NA
IPR002745	1	1	1	1	1	1	1	1	1	1	1	1	1	1	1	1	1	1	1	1	1	1	1	1	1	1	1	1	1	1	1	1	NA	NA
IPR002755	1	1	1	1	1	1	1	1	1	1	1	1	1	1	1	1	1	1	1	1	1	1	1	1	1	1	1	1	1	1	1	1	NA	NA
IPR002759	1	1	1	1	1	1	1	1	1	1	1	1	1	1	1	1	1	1	1	1	1	1	1	1	1	1	1	1	1	1	1	1	NA	NA
IPR002761	1	1	1	1	1	1	1	1	1	1	1	1	1	1	1	1	1	1	1	1	1	1	1	1	1	1	1	1	1	1	1	1	NA	NA
IPR002765	1	1	1	1	1	1	1	1	1	0	0	1	0	1	0	1	0	1	1	0	1	1	1	1	1	1	1	1	0	0	0.636364	0.764706	0.489615	NA
IPR002767	1	1	1	1	1	1	1	1	1	1	1	1	1	1	1	1	1	1	1	0	1	1	1	1	1	1	1	1	1	1	1	0.941176	0.464613	NA
IPR002769	1	1	1	1	1	1	1	1	1	1	1	1	1	1	1	1	1	1	1	1	1	1	1	1	1	1	1	1	1	1	1	1	NA	NA
IPR002772	23	31	20	24	21	26	18	19	17	16	18	20	17	17	16	20	27	28	25	27	27	29	26	27	28	26	29	29	29	28	18.4545	27.2941	1.6978e-05	NA
IPR002773	1	1	1	1	1	1	1	1	1	1	1	1	1	1	1	1	1	1	1	1	1	1	1	1	1	1	1	1	1	1	1	1	NA	NA
IPR002775	0	0	1	1	1	0	1	1	1	1	1	1	1	1	1	0	0	0	0	0	0	0	0	0	0	0	0	0	0	0	0.818182	0.0588235	6.51297e-05	NA
IPR002777	4	4	4	4	4	4	4	4	4	4	4	4	4	4	4	4	3	4	4	4	4	3	3	4	3	3	3	3	3	4	4	3.52941	0.00896235	NA
IPR002778	1	1	0	1	0	1	1	1	1	1	1	1	1	1	1	1	1	1	1	0	1	1	1	1	1	1	1	1	1	1	1	0.941176	0.464613	NA
IPR002784	1	1	1	1	1	1	1	1	1	1	1	1	1	1	1	1	1	1	1	1	1	1	1	1	1	1	1	1	1	1	1	1	NA	NA
IPR002786	1	1	0	1	1	1	1	1	1	1	1	1	1	1	1	1	1	1	1	1	1	1	1	1	1	1	1	1	1	1	1	1	NA	NA
IPR002791	1	1	1	1	1	0	1	1	1	1	1	1	1	1	1	1	1	1	1	1	1	1	1	1	1	1	1	1	1	1	1	0.941176	0.464613	NA
IPR002794	1	1	1	1	1	1	1	1	1	1	1	1	1	1	1	1	1	1	1	1	1	1	1	1	1	1	1	1	1	1	1	1	NA	NA
IPR002800	0	0	0	0	0	0	0	0	0	0	0	0	0	0	1	0	0	0	0	0	0	0	0	0	0	0	0	0	0	0	0.0909091	0	0.241987	NA
IPR002809	1	1	1	1	1	1	1	1	1	1	1	1	1	1	1	1	1	1	1	1	1	1	1	1	1	1	1	1	1	1	1	1	NA	NA
IPR002813	2	2	1	1	1	1	1	1	1	2	1	1	1	2	1	1	1	1	1	1	1	1	1	1	1	1	1	1	1	1	1.18182	1.11765	0.669673	NA
IPR002815	0	1	1	1	1	1	1	1	1	1	1	1	1	1	1	1	1	1	1	1	1	0	1	1	0	1	0	1	1	0	1	0.705882	0.0556968	NA
IPR002818	7	11	9	11	11	13	8	10	9	8	8	8	10	10	10	8	8	9	8	7	9	10	7	10	10	9	10	9	7	7	8.81818	9.05882	0.846957	NA
IPR002820	1	1	1	1	1	1	1	1	1	1	1	1	1	1	1	1	1	1	1	1	1	1	1	1	1	1	1	1	1	1	1	1	NA	NA
IPR002821	7	12	8	7	8	8	7	9	8	8	7	8	8	9	9	9	10	11	11	11	11	10	10	10	10	10	10	10	11	11	8.45455	9.94118	0.00759718	NA
IPR002828	3	3	3	3	3	2	4	4	4	4	3	3	3	4	4	3	3	3	3	3	3	3	3	3	3	3	3	3	3	3	3.54545	2.94118	0.000948933	NA
IPR002830	1	3	1	1	1	2	0	0	0	0	0	0	0	1	0	1	1	1	1	1	1	1	1	1	2	2	2	2	2	2	0.272727	1.52941	6.9255e-05	NA
IPR002833	1	1	1	1	1	1	1	1	1	1	1	1	1	1	1	1	1	1	1	1	1	1	1	1	1	1	1	1	1	1	1	1	NA	NA
IPR002836	1	1	0	1	0	2	2	1	1	1	1	1	1	1	1	1	1	1	1	1	1	1	1	1	1	1	1	1	1	1	1.09091	1.05882	0.792189	NA
IPR002838	2	2	2	2	2	1	2	2	2	2	2	2	2	2	2	2	2	2	2	2	2	2	2	2	2	2	2	2	2	2	2	1.94118	0.464613	NA
IPR002840	1	1	0	1	0	0	0	0	0	0	0	0	0	0	0	1	1	1	0	1	1	1	1	1	1	1	1	1	1	1	0.0909091	0.941176	1.13178e-05	NA
IPR002842	1	1	1	1	1	1	1	1	1	1	1	1	1	1	1	1	1	1	1	1	1	1	1	1	1	1	1	1	1	1	1	1	NA	NA
IPR002843	1	1	1	1	1	1	1	1	1	1	1	1	1	1	1	1	1	1	1	1	1	1	1	1	1	1	1	1	1	1	1	1	NA	NA
IPR002848	2	2	2	2	2	1	2	2	2	2	3	2	2	2	2	2	2	2	2	2	2	2	2	2	2	2	2	2	2	2	2.09091	1.94118	0.170969	NA
IPR002853	1	1	1	1	1	1	1	1	1	1	1	1	1	1	1	1	1	1	1	1	1	1	1	1	1	1	1	1	1	1	1	1	NA	NA
IPR002859	0	0	0	0	0	0	0	0	0	0	0	0	0	0	0	0	1	0	0	0	0	0	0	0	0	0	0	0	0	1	0	0.117647	0.26848	NA
IPR002860	0	0	0	0	1	0	1	1	1	1	0	0	0	0	1	0	0	0	0	0	0	0	0	0	0	0	0	0	0	0	0.454545	0	0.00291653	NA
IPR002867	14	13	9	11	10	12	14	8	10	12	11	12	11	12	11	12	8	9	10	11	10	8	9	10	9	9	9	8	10	10	11.1818	10	0.0503176	NA
IPR002869	1	1	1	1	1	1	1	1	1	1	1	1	1	1	1	1	1	1	1	1	1	1	1	1	1	1	1	1	1	1	1	1	NA	NA
IPR002871	1	1	1	1	1	1	1	1	1	1	1	1	1	1	1	1	1	1	1	1	1	1	1	1	1	1	1	1	1	1	1	1	NA	NA
IPR002872	3	7	3	4	4	3	3	3	3	3	3	3	3	3	3	3	5	5	5	5	5	6	5	5	5	6	6	6	4	4	3.18182	4.94118	0.000211752	NA
IPR002876	1	1	1	1	1	1	1	1	1	1	1	1	1	1	1	1	1	1	1	1	1	1	1	1	1	1	1	1	1	1	1	1	NA	NA
IPR002877	4	5	3	5	3	3	5	4	3	5	5	3	5	4	4	5	3	4	4	4	4	5	5	4	5	4	4	4	5	4	4.27273	4.23529	0.837092	NA
IPR002880	1	1	1	1	1	1	1	1	1	1	1	1	1	1	1	1	1	0	1	1	1	1	1	1	1	1	1	1	1	1	1	0.941176	0.464613	NA
IPR002884	1	1	1	1	1	1	1	1	1	1	1	1	1	1	1	1	1	1	1	1	1	1	1	1	1	1	1	1	1	1	1	1	NA	NA
IPR002885	8	8	8	7	8	8	8	10	10	8	7	8	8	8	9	9	8	8	8	8	7	7	8	8	7	7	7	7	7	7	8.45455	7.47059	0.00352636	NA
IPR002888	1	2	1	1	1	1	1	1	1	1	1	1	1	1	1	1	1	1	1	1	1	1	1	1	1	1	1	1	1	1	1	1.05882	0.464613	NA
IPR002889	21	29	15	17	19	15	18	20	16	17	18	17	16	15	19	16	16	20	18	18	18	22	20	19	21	21	21	19	19	21	17.2727	19.8235	0.00839526	NA
IPR002891	1	2	2	2	2	1	2	2	2	2	2	2	2	2	2	2	2	2	2	2	2	2	2	2	2	2	2	2	2	2	2	1.88235	0.26848	NA
IPR002893	11	12	4	6	6	6	11	9	10	10	7	8	11	8	11	9	8	7	12	7	12	10	10	10	9	9	9	9	10	9	9.63636	9.05882	0.430366	NA
IPR002905	1	1	1	1	1	1	1	1	1	1	1	1	1	1	1	1	1	1	1	1	1	1	1	1	1	1	1	1	1	1	1	1	NA	NA
IPR002906	1	1	1	1	1	1	1	1	1	1	1	1	1	1	1	1	1	1	1	1	1	1	1	1	1	1	1	1	1	1	1	1	NA	NA
IPR002908	1	1	1	1	1	1	1	1	1	1	1	1	1	1	1	1	1	1	1	1	1	1	1	1	1	1	1	1	1	1	1	1	NA	NA
IPR002909	1	1	1	1	1	1	1	1	1	1	1	1	1	1	1	1	1	1	1	1	1	1	1	1	1	1	1	1	1	1	1	1	NA	NA
IPR002912	6	7	7	5	7	7	6	5	6	6	6	5	6	6	6	5	6	6	6	6	6	6	6	6	6	6	6	6	6	6	5.72727	6.05882	0.0707125	NA
IPR002913	0	0	0	0	0	0	0	0	0	0	0	0	0	0	0	0	0	0	0	1	0	0	0	0	0	0	0	0	0	0	0	0.0588235	0.464613	NA
IPR002915	0	2	0	1	0	1	0	0	0	0	0	0	0	0	0	1	1	1	1	0	1	1	1	1	1	1	1	1	0	0	0.181818	0.823529	0.00331135	NA
IPR002921	5	6	5	4	5	6	6	6	6	7	7	7	7	8	8	5	6	5	7	6	7	6	5	6	6	6	6	7	6	7	6.72727	5.88235	0.0180602	NA
IPR002922	1	1	1	1	1	1	1	1	1	1	1	1	1	1	1	1	1	1	1	1	1	1	1	1	1	1	1	1	1	1	1	1	NA	NA
IPR002925	7	11	9	8	9	9	10	10	10	8	9	8	8	10	9	9	12	12	11	12	11	11	10	9	12	12	12	12	11	12	9.27273	10.7647	0.00880601	NA
IPR002928	1	1	1	1	1	1	0	0	0	0	0	0	0	0	0	1	1	0	0	1	0	1	1	0	1	1	1	1	1	1	0.0909091	0.823529	0.000215014	NA
IPR002930	1	1	1	1	1	1	1	1	1	1	1	1	1	1	1	1	1	1	1	1	1	1	1	1	1	1	1	1	1	1	1	1	NA	NA
IPR002931	3	3	3	3	3	3	3	3	3	3	3	3	3	3	3	3	3	3	3	3	3	3	3	3	3	3	3	3	3	3	3	3	NA	NA
IPR002932	1	1	1	1	1	1	1	1	1	1	1	1	1	1	1	1	1	1	1	2	1	1	1	1	1	1	1	1	1	1	1	1.05882	0.464613	NA
IPR002933	13	16	13	14	13	15	12	14	13	13	13	12	14	13	14	14	15	15	14	16	15	16	13	16	15	16	16	16	16	16	13.2727	15.2353	0.000209549	NA
IPR002934	3	3	3	2	2	3	3	3	3	3	4	4	4	3	4	4	3	3	3	3	4	4	4	3	4	4	4	4	3	3	3.45455	3.35294	0.727243	NA
IPR002935	4	4	4	4	2	5	3	5	3	2	5	3	3	2	2	5	4	5	5	5	6	5	5	5	5	5	5	5	5	5	3.45455	4.82353	0.00552484	NA
IPR002937	17	28	11	18	14	18	14	19	15	16	12	14	14	14	14	16	18	19	20	19	22	22	21	20	19	21	20	22	22	21	15.2727	20.4118	0.000165135	NA
IPR002938	56	98	34	55	43	58	49	52	48	44	45	46	49	49	50	63	68	72	71	74	71	77	71	71	77	76	78	77	82	82	51.4545	73.1176	6.73986e-05	NA
IPR002939	5	5	5	5	5	5	5	5	5	5	5	5	5	5	5	5	5	5	5	5	5	5	5	5	5	5	5	5	5	5	5	5	NA	NA
IPR002942	4	5	5	5	5	3	4	5	5	4	4	4	5	5	5	4	4	4	4	4	4	4	5	4	4	4	4	4	4	4	4.45455	4.11765	0.10018	NA
IPR002974	1	1	3	4	6	2	1	3	2	1	2	3	3	2	1	2	2	2	1	4	2	4	4	4	4	4	4	4	3	3	1.90909	3.05882	0.0111587	NA
IPR002975	3	3	3	3	3	3	3	3	3	3	3	3	3	3	3	3	3	3	3	3	3	3	3	3	3	3	3	3	3	3	3	3	NA	NA
IPR002989	1	0	0	0	0	0	0	0	0	0	0	0	0	0	0	1	0	0	0	0	0	0	0	0	0	0	0	0	0	0	0.0909091	0.0588235	0.792189	NA
IPR002993	1	1	1	1	1	1	1	1	1	1	1	1	1	1	2	1	1	1	1	1	1	1	1	1	1	1	1	1	1	1	1.09091	1	0.241987	NA
IPR002994	1	1	1	1	1	1	1	1	1	1	1	1	1	1	1	1	1	1	1	1	1	1	1	1	1	1	1	1	1	1	1	1	NA	NA
IPR002995	1	1	1	1	1	1	1	1	1	1	1	1	1	1	1	1	1	1	1	1	1	1	1	1	1	1	1	1	1	1	1	1	NA	NA
IPR002999	2	2	2	2	2	2	2	2	2	2	2	2	2	2	2	2	2	2	2	2	2	2	2	2	2	2	2	2	2	2	2	2	NA	NA
IPR003000	8	8	6	9	6	7	7	7	8	8	6	7	7	9	8	7	9	8	8	8	8	8	8	8	8	8	8	8	8	8	7.45455	8.05882	0.0188058	NA
IPR003005	1	1	0	1	1	1	1	0	1	1	0	1	1	1	1	0	1	1	1	1	1	1	0	1	1	1	1	1	1	1	0.727273	0.941176	0.130411	NA
IPR003008	5	5	5	5	6	5	5	6	6	6	6	5	6	6	7	5	5	5	5	5	4	5	5	5	5	5	5	5	5	5	5.72727	4.94118	0.000288458	NA
IPR003010	11	17	8	19	15	13	11	16	14	12	12	10	13	13	12	12	16	16	16	16	15	15	16	14	15	15	16	15	16	16	12.8182	15.3529	0.00391822	NA
IPR003011	1	1	1	1	1	1	1	1	1	1	1	1	1	1	1	1	0	1	1	1	1	1	1	1	1	1	1	1	1	1	1	0.941176	0.464613	NA
IPR003016	6	6	6	6	6	6	6	6	6	6	6	6	6	6	6	6	6	6	6	6	6	6	6	6	5	6	6	6	6	6	6	5.94118	0.464613	NA
IPR003018	4	4	3	4	4	4	6	4	4	4	4	4	4	4	4	5	4	5	5	7	5	5	4	6	5	6	5	6	5	6	4.36364	5	0.058604	NA
IPR003021	1	1	1	1	1	1	1	1	1	1	1	1	1	1	1	1	0	1	1	1	1	1	1	1	1	1	1	1	1	1	1	0.941176	0.464613	NA
IPR003029	6	6	5	6	6	6	6	5	5	5	6	4	5	5	5	6	6	5	6	6	5	6	6	5	6	6	6	6	6	6	5.27273	5.82353	0.0134969	NA
IPR003033	1	1	1	1	1	0	1	1	1	1	1	1	1	1	1	1	2	2	2	2	2	2	1	1	2	2	2	2	2	2	1.09091	1.58824	0.0125878	NA
IPR003034	5	5	5	5	4	5	5	5	5	5	5	5	4	4	5	5	4	4	4	5	5	4	4	4	4	4	4	4	5	4	4.72727	4.41176	0.114512	NA
IPR003038	1	1	1	1	1	1	1	1	1	1	1	1	1	1	1	1	1	1	1	1	1	1	1	1	1	1	1	1	1	1	1	1	NA	NA
IPR003084	2	2	2	2	2	2	2	2	2	2	2	2	2	2	2	2	2	2	2	2	2	2	2	2	2	2	2	2	2	2	2	2	NA	NA
IPR003094	3	3	3	3	3	3	3	3	3	3	3	3	3	3	3	3	3	3	3	3	3	3	3	3	3	3	3	3	3	3	3	3	NA	NA
IPR003096	1	1	1	1	1	1	1	1	1	1	1	1	1	1	1	1	1	1	1	1	1	1	1	1	1	1	1	1	1	1	1	1	NA	NA
IPR003097	8	14	12	11	11	13	9	10	10	8	9	8	9	10	8	7	11	12	11	12	12	12	11	11	11	12	12	12	12	11	9	11.5882	8.87451e-05	NA
IPR003099	1	1	1	1	1	1	1	1	1	1	1	1	1	1	1	1	1	1	1	1	1	1	1	1	1	1	1	1	1	1	1	1	NA	NA
IPR003100	1	1	1	1	1	2	2	2	2	1	1	1	2	2	1	1	1	1	1	1	1	1	1	1	1	1	1	1	1	1	1.45455	1.05882	0.0157641	NA
IPR003103	1	1	1	1	1	1	1	2	1	1	1	1	1	1	1	1	1	1	1	1	1	1	1	1	1	1	1	1	1	1	1.09091	1	0.241987	NA
IPR003105	2	3	1	1	1	2	2	3	3	2	2	2	2	2	2	1	2	2	2	2	2	1	1	1	1	2	1	1	2	2	2.09091	1.64706	0.0613845	NA
IPR003107	9	8	8	9	8	8	8	8	8	8	8	7	8	8	8	8	8	8	8	8	8	8	8	8	8	8	8	8	8	8	7.90909	8.11765	0.114727	NA
IPR003108	1	1	1	1	1	1	1	1	1	1	1	1	1	1	1	1	1	1	1	1	1	1	1	1	1	1	1	1	1	1	1	1	NA	NA
IPR003111	3	3	3	3	3	3	2	3	3	3	3	3	3	3	3	3	3	3	3	3	3	3	3	3	3	3	3	3	3	3	2.90909	3	0.241987	NA
IPR003114	3	3	3	3	3	3	3	3	3	3	3	3	3	3	3	3	2	3	3	3	2	3	3	3	3	3	3	3	3	3	3	2.88235	0.26848	NA
IPR003120	1	1	1	1	1	1	1	1	1	1	1	1	1	1	1	1	1	1	1	1	1	1	1	1	1	1	1	1	1	1	1	1	NA	NA
IPR003121	2	2	2	2	2	2	2	2	2	2	2	2	2	2	2	2	2	2	2	2	2	2	2	2	2	2	2	2	2	2	2	2	NA	NA
IPR003123	3	3	3	3	3	3	3	3	3	3	3	3	3	3	3	3	3	3	3	3	3	3	3	3	3	3	3	3	3	3	3	3	NA	NA
IPR003124	2	2	2	2	2	2	2	3	3	3	2	3	3	3	3	2	2	2	2	2	2	2	2	2	2	2	2	2	2	2	2.63636	2	0.000217177	NA
IPR003126	2	2	2	2	2	2	2	2	2	2	2	2	2	2	2	2	2	2	2	2	2	2	2	2	2	2	2	2	2	2	2	2	NA	NA
IPR003130	3	2	2	5	3	4	4	3	3	4	2	3	5	4	3	3	4	3	4	3	3	3	4	3	4	3	3	3	4	3	3.45455	3.35294	0.715026	NA
IPR003131	1	0	1	0	0	0	1	1	0	1	1	1	2	1	1	0	0	0	0	0	0	0	0	0	0	0	0	0	0	0	0.818182	0.0588235	0.000311887	NA
IPR003135	1	1	1	1	1	1	1	1	1	1	1	1	1	1	1	1	1	1	1	1	1	1	1	1	1	1	1	1	1	1	1	1	NA	NA
IPR003137	13	15	12	12	12	12	12	12	12	11	12	12	11	12	12	12	14	14	14	15	12	14	14	14	14	15	14	14	14	13	12	13.7059	0.000371984	NA
IPR003140	6	5	1	7	3	4	4	3	3	3	2	3	5	4	5	4	5	5	6	5	4	6	5	6	6	6	6	6	6	6	3.81818	5.52941	0.000704733	NA
IPR003146	0	1	1	1	1	1	1	1	1	0	1	1	0	1	1	1	0	0	0	0	0	0	0	0	0	0	0	0	0	0	0.727273	0.176471	0.00459312	NA
IPR003150	2	2	2	2	2	2	2	2	2	2	2	2	2	2	2	2	2	2	2	2	2	2	2	2	2	2	2	2	2	2	2	2	NA	NA
IPR003151	4	3	3	3	4	4	4	3	4	3	4	3	4	4	4	4	4	4	3	4	4	3	3	3	3	3	3	3	3	4	3.63636	3.41176	0.265795	NA
IPR003152	4	4	4	4	4	4	4	4	4	4	4	4	4	4	4	4	4	4	4	4	4	4	4	4	4	4	4	4	4	4	4	4	NA	NA
IPR003154	3	3	3	3	3	3	3	3	3	3	3	3	3	3	3	3	3	3	3	3	3	3	3	3	3	3	3	3	3	3	3	3	NA	NA
IPR003156	1	1	1	1	1	1	1	0	1	1	1	1	1	1	1	1	1	1	1	1	1	1	1	1	1	1	1	1	1	1	0.909091	1	0.241987	NA
IPR003162	1	1	1	1	1	1	1	1	1	1	1	1	1	1	1	1	1	1	1	1	1	1	1	1	1	1	1	1	1	1	1	1	NA	NA
IPR003163	5	5	5	6	5	6	7	6	6	5	5	6	5	5	5	5	5	5	5	5	5	5	5	5	5	5	5	5	5	5	5.45455	5.11765	0.121583	NA
IPR003164	1	1	1	1	1	0	1	1	1	1	1	1	1	1	1	1	1	1	1	1	1	1	1	1	1	1	1	1	1	1	1	0.941176	0.464613	NA
IPR003165	2	2	2	2	2	2	3	3	3	2	2	2	3	3	2	4	1	4	2	3	2	4	3	2	3	2	3	2	2	2	2.63636	2.41176	0.375077	NA
IPR003166	1	1	1	1	1	1	1	1	1	1	1	1	1	1	1	1	1	1	1	1	1	1	1	1	1	1	1	1	1	1	1	1	NA	NA
IPR003169	3	2	2	2	2	2	2	2	2	2	2	2	2	2	2	2	2	2	2	2	2	2	2	2	2	2	2	2	2	2	2	2.05882	0.464613	NA
IPR003171	2	2	2	2	2	2	2	2	2	2	2	2	2	2	2	2	2	2	2	2	2	2	2	2	2	2	2	2	2	2	2	2	NA	NA
IPR003172	1	1	2	1	1	1	1	1	1	1	1	1	1	1	1	1	1	1	2	1	1	1	1	1	1	1	1	1	1	1	1.09091	1	0.241987	NA
IPR003173	1	1	1	1	1	1	1	1	0	1	1	1	1	1	1	1	1	1	1	1	1	1	1	1	1	1	1	1	1	1	0.909091	1	0.241987	NA
IPR003191	0	0	0	0	0	0	0	0	0	0	0	0	0	0	0	0	0	1	0	0	0	0	0	0	0	0	0	0	0	0	0	0.0588235	0.464613	NA
IPR003194	1	1	1	1	1	1	1	1	1	1	1	1	1	1	1	1	1	1	1	1	1	1	1	1	1	1	1	1	1	1	1	1	NA	NA
IPR003195	3	3	3	3	2	3	2	2	2	2	2	2	2	2	2	2	3	3	2	3	3	3	3	3	3	3	3	3	3	3	2	3	2.3615e-07	YES
IPR003197	1	1	1	1	1	1	1	1	1	1	1	1	1	1	1	1	1	1	1	1	1	1	1	1	1	1	1	1	1	1	1	1	NA	NA
IPR003204	1	1	1	1	1	1	1	1	1	1	1	1	1	1	1	1	1	1	1	1	1	1	1	1	1	1	1	1	1	1	1	1	NA	NA
IPR003210	1	1	1	1	1	1	1	1	1	1	1	1	1	1	1	1	1	1	1	1	1	1	1	1	1	1	1	1	1	1	1	1	NA	NA
IPR003213	2	2	2	2	2	1	2	2	2	2	2	2	2	2	2	2	2	3	2	2	2	2	2	2	2	2	2	2	2	2	2	2	1	NA
IPR003226	1	1	1	1	1	1	1	1	1	1	1	1	1	1	1	1	1	1	1	1	1	1	1	1	1	1	1	1	1	1	1	1	NA	NA
IPR003228	1	1	1	1	1	1	1	1	1	1	1	1	1	1	1	1	1	1	1	1	1	1	1	1	1	1	1	1	1	1	1	1	NA	NA
IPR003231	1	1	1	1	1	0	1	1	1	1	1	1	1	1	1	1	1	1	1	1	1	1	1	1	1	1	1	1	1	1	1	0.941176	0.464613	NA
IPR003245	0	1	0	0	0	0	0	0	0	0	0	0	0	0	1	0	0	0	0	0	0	0	0	0	0	0	0	0	0	0	0.0909091	0.0588235	0.792189	NA
IPR003265	7	6	6	7	7	6	6	5	6	5	6	6	6	6	6	6	5	7	6	6	6	6	6	6	6	6	6	6	7	7	5.81818	6.23529	0.0470045	NA
IPR003280	1	1	1	1	1	1	1	1	1	1	1	1	1	1	1	1	1	1	1	1	1	1	1	1	1	1	1	1	1	1	1	1	NA	NA
IPR003284	0	0	0	0	0	0	1	1	1	0	0	1	0	0	0	0	0	0	0	0	0	0	0	0	0	0	0	0	0	0	0.363636	0	0.00936687	NA
IPR003285	1	1	1	1	1	1	1	1	1	1	1	1	1	1	1	1	1	1	1	1	1	1	1	1	1	1	1	1	1	1	1	1	NA	NA
IPR003305	0	0	0	1	0	0	0	0	0	0	0	0	0	0	0	0	0	0	0	0	0	0	0	0	0	0	0	0	0	0	0	0.0588235	0.464613	NA
IPR003307	2	2	2	2	2	2	2	2	2	2	2	2	2	2	2	2	2	2	2	2	2	2	2	2	2	2	2	2	2	2	2	2	NA	NA
IPR003314	0	1	0	0	0	0	0	0	0	1	0	0	0	0	0	0	0	0	1	1	0	0	0	0	0	0	0	0	0	1	0.181818	0.176471	1	NA
IPR003323	3	3	2	3	2	3	3	3	4	3	3	3	3	3	3	3	2	3	2	3	3	3	3	3	3	3	3	3	3	3	3	2.94118	0.693342	NA
IPR003333	2	2	2	2	2	2	2	2	2	3	2	2	2	2	2	2	2	2	2	2	2	2	2	2	2	2	2	2	2	2	2.09091	2	0.241987	NA
IPR003337	3	2	2	2	2	2	4	3	3	2	2	3	2	2	3	2	2	2	2	2	2	2	2	2	2	2	2	2	2	2	2.54545	2.05882	0.0147879	NA
IPR003338	1	1	1	1	1	1	1	1	1	1	1	1	1	1	1	1	1	1	1	1	1	1	1	1	1	1	1	1	1	1	1	1	NA	NA
IPR003342	3	3	3	3	3	3	3	3	3	3	3	3	3	3	3	3	3	3	3	3	3	3	3	3	3	3	3	3	3	3	3	3	NA	NA
IPR003347	9	12	8	9	8	9	10	8	8	8	8	8	8	11	8	7	7	10	7	6	7	13	7	7	7	7	8	7	7	7	8.27273	8.17647	0.325459	NA
IPR003349	2	2	2	2	2	2	2	2	2	2	2	2	2	2	2	2	2	2	2	2	2	2	2	2	2	2	2	2	2	2	2	2	NA	NA
IPR003358	1	1	1	1	1	1	1	1	1	1	1	1	0	1	1	1	1	1	1	1	1	1	1	1	1	1	1	1	1	1	0.909091	1	0.241987	NA
IPR003370	1	1	1	1	2	2	1	1	1	1	1	1	1	1	1	0	0	1	0	0	0	1	1	1	0	1	1	1	1	1	0.818182	0.823529	1	NA
IPR003377	1	1	1	1	1	1	1	1	1	1	1	1	1	1	1	1	1	1	1	1	1	1	1	1	1	1	1	1	1	1	1	1	NA	NA
IPR003378	2	2	2	2	2	2	2	1	1	1	1	1	2	1	1	2	2	1	2	2	2	2	2	2	2	2	2	2	2	2	1.36364	1.94118	0.00130768	NA
IPR003379	1	1	1	1	1	0	1	1	1	1	1	1	1	1	1	1	1	1	1	1	1	1	1	1	1	1	1	1	1	1	1	0.941176	0.464613	NA
IPR003382	2	5	2	3	2	4	2	2	2	2	2	2	2	3	2	3	3	3	3	3	3	3	3	3	4	4	4	4	4	4	2.27273	3.47059	0.000227382	NA
IPR003386	1	1	1	1	1	1	1	1	1	1	1	1	1	1	1	1	1	1	1	1	1	1	1	1	1	1	1	1	1	1	1	1	NA	NA
IPR003388	2	1	1	2	1	2	2	1	2	1	1	1	2	2	2	1	2	2	2	2	2	2	2	2	2	2	2	2	2	2	1.54545	1.94118	0.0157641	NA
IPR003392	1	1	1	1	1	1	1	1	1	1	1	1	1	1	1	1	1	1	1	1	1	1	1	1	1	1	1	1	1	1	1	1	NA	NA
IPR003395	6	7	6	6	6	6	4	5	5	7	6	4	5	6	2	6	6	4	4	6	4	6	6	5	6	6	6	6	6	6	4.90909	5.76471	0.0493469	NA
IPR003421	2	1	0	0	0	1	1	1	1	1	1	1	1	1	1	0	0	0	0	0	0	0	0	0	0	0	0	0	0	0	0.818182	0.235294	0.00288122	NA
IPR003428	1	1	1	1	1	1	1	1	1	1	1	1	1	1	1	1	1	1	1	1	1	1	1	1	1	1	1	1	1	1	1	1	NA	NA
IPR003431	1	1	1	1	1	1	1	1	1	1	1	1	1	1	1	1	1	1	1	1	1	1	1	1	1	1	1	1	1	1	1	1	NA	NA
IPR003437	1	1	1	1	1	1	1	1	1	1	1	1	1	1	1	1	1	1	1	1	1	1	1	1	1	1	1	1	1	1	1	1	NA	NA
IPR003439	62	73	59	71	70	76	74	67	62	63	60	63	63	67	62	59	62	65	60	60	64	60	65	56	61	59	60	61	58	63	63.6364	63.2941	0.602654	NA
IPR003440	1	1	1	1	1	1	1	1	1	1	1	1	1	1	1	1	1	1	1	1	1	1	1	1	1	1	1	1	1	1	1	1	NA	NA
IPR003445	2	5	1	3	2	2	3	3	3	3	2	5	4	3	4	3	4	4	5	5	3	5	3	5	5	4	5	4	4	5	3.45455	4	0.154483	NA
IPR003447	0	0	0	0	0	0	0	0	0	0	0	0	1	0	0	0	0	0	0	0	0	0	0	0	0	0	0	0	0	0	0.0909091	0	0.241987	NA
IPR003448	1	1	1	1	1	1	1	1	1	1	1	1	1	1	1	1	1	1	1	1	1	1	1	1	1	1	1	1	1	1	1	1	NA	NA
IPR003450	0	0	0	0	0	0	0	1	0	0	0	0	0	0	0	0	0	0	0	0	0	0	0	0	0	0	0	0	0	0	0.0909091	0	0.241987	NA
IPR003462	1	2	2	2	2	2	2	2	2	1	1	1	2	2	2	1	2	3	3	3	2	3	3	3	3	3	3	3	3	3	1.72727	2.58824	0.00293705	NA
IPR003480	9	16	5	8	7	11	12	10	9	8	7	9	11	16	12	10	9	12	14	11	13	13	13	9	12	11	11	11	12	12	10.7273	11.3529	0.377759	NA
IPR003492	2	2	2	3	2	1	3	3	3	1	2	4	2	3	2	3	2	2	2	2	2	2	2	2	2	2	2	2	2	2	2.54545	2	0.0223195	NA
IPR003495	4	4	4	4	4	4	4	4	4	4	4	4	4	4	4	4	4	4	4	4	4	4	4	4	4	4	4	4	4	4	4	4	NA	NA
IPR003500	2	2	1	1	2	2	2	1	1	1	1	1	1	1	1	1	2	2	2	2	2	2	2	2	2	2	2	2	2	2	1.18182	1.94118	6.51297e-05	NA
IPR003507	0	0	0	0	0	0	0	0	0	0	0	0	1	0	0	0	0	0	0	0	0	0	0	0	0	0	0	0	0	0	0.0909091	0	0.241987	NA
IPR003511	2	2	2	2	2	2	2	2	2	2	2	2	2	2	2	2	2	2	2	2	2	2	2	2	2	2	2	2	2	2	2	2	NA	NA
IPR003514	0	0	0	0	0	0	0	0	0	0	0	0	0	0	0	0	0	0	0	0	0	0	0	0	1	0	0	0	1	0	0	0.117647	0.26848	NA
IPR003527	2	3	3	3	3	3	3	3	3	3	3	3	3	3	3	3	3	3	3	3	3	3	2	3	3	3	3	3	3	2	3	2.82353	0.160306	NA
IPR003545	1	1	1	1	1	1	0	0	0	0	1	0	0	0	0	1	1	0	0	1	0	1	1	0	1	1	1	1	1	1	0.181818	0.823529	0.00110122	NA
IPR003560	0	0	0	0	0	0	0	1	1	0	0	1	0	0	0	0	1	0	0	0	0	0	0	0	0	0	0	0	0	0	0.272727	0.0588235	0.130411	NA
IPR003578	6	6	6	6	7	6	6	6	6	6	6	6	6	6	6	6	6	6	6	6	6	6	6	6	6	6	6	6	6	6	6	6	NA	NA
IPR003591	7	8	6	7	7	8	8	7	7	8	8	8	8	9	8	7	6	6	6	7	6	6	6	6	6	6	6	6	6	6	7.63636	6.41176	0.000941368	NA
IPR003593	134	154	125	147	136	150	139	150	136	130	127	118	128	133	129	130	127	139	129	133	136	143	135	129	137	133	137	137	136	140	131.727	138.059	0.0250547	NA
IPR003594	20	20	21	21	21	21	22	19	19	20	20	19	20	22	22	19	19	19	19	19	18	19	18	19	19	19	19	20	18	19	20.0909	19.2353	0.0764218	NA
IPR003595	5	5	4	3	4	4	3	4	4	5	4	4	5	5	4	4	4	4	4	4	4	4	4	4	4	4	4	4	4	4	4.18182	4.05882	0.514002	NA
IPR003601	1	1	1	1	1	1	1	1	1	1	1	1	1	1	1	1	1	1	1	1	1	1	1	1	1	1	1	1	1	1	1	1	NA	NA
IPR003602	1	1	1	1	1	1	1	1	1	1	1	1	1	1	1	1	1	1	1	1	1	1	1	1	1	1	1	1	1	1	1	1	NA	NA
IPR003603	1	1	1	1	1	1	1	1	1	1	1	1	1	1	1	1	1	1	1	1	1	1	1	1	1	1	1	1	1	1	1	1	NA	NA
IPR003604	7	7	7	8	9	7	8	9	8	9	9	9	9	9	9	9	8	8	8	8	8	8	8	8	8	8	8	8	7	8	8.72727	7.76471	9.84216e-05	NA
IPR003607	5	3	2	2	2	3	3	3	3	2	3	3	4	3	3	2	3	3	3	2	2	2	2	2	2	2	2	2	2	2	2.90909	2.41176	0.0153718	NA
IPR003609	5	9	4	5	4	2	2	3	1	2	4	2	5	3	5	3	5	4	2	3	4	5	4	4	6	5	5	5	4	4	2.90909	4.64706	0.00461315	NA
IPR003613	4	3	4	4	4	4	4	4	3	4	4	4	4	4	4	4	4	4	4	5	4	4	4	4	4	4	4	4	5	5	3.90909	4.11765	0.217043	NA
IPR003614	0	0	0	0	0	0	0	0	0	1	0	0	0	0	0	0	0	0	0	0	0	0	0	0	0	0	0	0	0	0	0.0909091	0	0.241987	NA
IPR003615	4	9	1	8	2	1	9	12	9	5	5	6	8	3	8	2	4	4	4	6	5	5	8	5	6	5	6	3	6	7	6.45455	5.41176	0.418753	NA
IPR003616	4	5	5	5	5	5	5	5	4	5	5	5	5	5	5	5	5	5	5	5	5	5	5	5	5	5	5	5	5	5	4.90909	4.94118	0.792189	NA
IPR003617	1	1	1	1	1	0	1	1	1	1	1	1	1	1	0	1	1	1	1	1	1	1	1	1	1	1	1	1	1	1	0.909091	0.941176	0.792189	NA
IPR003618	2	2	2	2	2	1	2	2	2	2	2	2	2	2	2	2	2	2	2	2	2	2	2	2	2	2	2	2	2	2	2	1.94118	0.464613	NA
IPR003645	0	0	0	0	1	1	0	0	0	0	0	0	0	0	0	0	1	0	0	1	1	1	0	1	0	0	1	1	0	1	0	0.529412	0.00440411	NA
IPR003651	1	1	1	1	1	1	1	1	1	1	1	1	1	1	0	1	1	1	1	1	1	1	1	1	1	1	1	1	1	1	0.909091	1	0.241987	NA
IPR003653	5	9	3	11	3	14	7	7	16	6	11	16	13	5	5	5	4	3	3	3	3	4	3	3	3	3	4	4	2	3	8.54545	4.76471	0.00463537	NA
IPR003655	0	0	0	1	0	0	0	0	0	0	0	0	0	0	0	1	0	0	0	0	0	0	0	0	0	0	0	0	0	0	0.0909091	0.0588235	0.792189	NA
IPR003656	1	1	1	1	1	1	1	2	2	1	1	2	1	1	1	1	1	1	1	1	1	1	1	1	1	1	1	1	1	1	1.27273	1	0.0282485	NA
IPR003660	1	1	1	1	1	1	1	1	1	1	1	1	1	1	1	1	1	1	1	1	1	1	1	1	1	1	1	1	1	1	1	1	NA	NA
IPR003661	12	12	12	13	12	13	13	11	11	11	11	11	12	13	13	11	11	11	11	11	11	11	11	11	11	11	11	11	10	11	11.6364	11.2941	0.332678	NA
IPR003663	100	148	90	95	95	96	74	70	66	65	69	69	62	68	72	82	99	111	100	112	104	111	90	102	112	116	112	118	113	113	72.4545	108.941	3.07772e-05	NA
IPR003673	6	11	8	9	8	8	7	9	9	6	7	8	6	7	7	6	8	7	8	7	8	7	7	9	8	8	8	9	7	8	7.27273	7.94118	0.149305	NA
IPR003674	1	1	1	1	1	1	1	1	1	1	1	1	1	1	1	1	1	1	1	1	1	1	1	1	1	1	1	1	1	1	1	1	NA	NA
IPR003675	1	1	1	1	1	1	1	1	1	1	1	1	1	1	1	1	1	1	1	1	1	1	1	1	1	1	1	1	1	1	1	1	NA	NA
IPR003679	0	1	0	0	0	0	0	0	0	0	0	0	0	0	0	0	0	0	0	0	0	0	0	0	0	0	0	0	0	0	0	0.0588235	0.464613	NA
IPR003680	0	0	0	1	0	0	0	0	0	0	0	0	0	0	0	0	0	0	0	0	0	0	0	0	0	0	0	0	0	0	0	0.0588235	0.464613	NA
IPR003689	8	8	9	9	9	8	8	8	8	8	8	8	8	8	8	8	8	8	8	8	8	8	8	8	8	8	8	8	8	8	8	8.05882	0.464613	NA
IPR003691	1	1	0	0	0	1	1	1	1	1	1	1	1	1	1	1	1	1	1	1	1	1	1	1	1	1	1	1	1	1	1	0.941176	0.464613	NA
IPR003692	6	7	3	4	4	4	3	5	4	4	4	4	4	4	4	5	6	6	6	6	6	5	5	5	5	5	5	5	6	6	4.27273	5.41176	0.00207187	NA
IPR003694	1	1	0	2	2	0	2	2	2	1	1	1	2	1	1	2	2	2	2	2	2	2	1	2	2	2	2	2	2	2	1.54545	1.70588	0.312753	NA
IPR003695	1	1	1	1	1	1	1	1	1	1	1	1	1	1	1	1	1	1	1	1	1	1	1	1	1	1	1	1	1	1	1	1	NA	NA
IPR003697	1	1	1	1	1	1	1	1	1	1	1	1	1	1	1	1	1	1	1	1	1	1	1	1	1	1	1	1	1	1	1	1	NA	NA
IPR003698	1	1	1	1	1	1	1	1	1	1	1	1	1	1	1	1	1	1	1	1	1	1	1	1	1	1	1	1	1	1	1	1	NA	NA
IPR003700	1	1	1	1	1	0	1	1	1	1	1	1	1	1	1	1	1	1	1	1	1	1	1	1	1	1	1	1	1	1	1	0.941176	0.464613	NA
IPR003701	1	1	1	1	1	1	1	1	1	1	1	1	1	1	1	1	1	1	1	1	1	1	1	1	1	1	1	1	1	1	1	1	NA	NA
IPR003702	1	1	1	1	1	1	1	1	1	1	1	1	1	1	1	1	1	1	1	1	1	1	1	1	1	1	1	1	1	1	1	1	NA	NA
IPR003710	1	2	3	3	3	3	3	3	3	3	3	2	2	2	2	1	2	4	4	4	3	4	3	3	4	4	4	4	3	4	2.54545	3.23529	0.0392937	NA
IPR003712	1	1	1	1	1	1	1	1	1	1	1	1	1	1	1	1	1	1	1	1	1	1	1	1	1	1	1	1	1	1	1	1	NA	NA
IPR003718	1	1	1	1	1	1	1	1	1	1	1	1	1	1	1	1	0	1	1	1	1	1	1	1	1	1	1	1	1	1	1	0.941176	0.464613	NA
IPR003719	1	1	1	2	1	1	1	1	1	1	1	1	1	1	1	1	1	1	1	2	1	1	1	1	1	1	1	1	1	1	1	1.11765	0.26848	NA
IPR003721	1	1	1	1	1	1	1	1	1	1	1	1	1	1	1	1	1	1	1	1	1	1	1	1	1	1	1	1	1	1	1	1	NA	NA
IPR003726	1	1	1	1	1	3	1	1	1	1	1	1	1	1	1	1	1	1	1	1	1	1	1	1	1	1	1	1	1	1	1	1.11765	0.464613	NA
IPR003732	1	1	1	1	1	1	1	1	1	1	1	1	1	1	1	1	1	1	1	1	1	1	1	1	1	1	1	1	1	1	1	1	NA	NA
IPR003734	3	3	3	3	3	3	3	3	4	3	3	3	3	3	3	3	3	3	3	3	3	3	3	3	3	3	3	3	3	3	3.09091	3	0.241987	NA
IPR003736	3	2	2	1	2	1	2	2	2	2	2	2	2	2	2	2	2	2	2	2	2	2	1	2	2	2	2	2	2	2	2	1.88235	0.416447	NA
IPR003737	2	1	2	1	1	1	1	1	1	1	1	1	1	1	1	1	1	1	1	1	1	1	1	1	1	1	1	1	1	1	1	1.05882	0.464613	NA
IPR003738	1	1	1	1	1	1	1	1	1	2	1	1	1	1	1	1	1	1	1	1	1	1	1	1	1	1	1	1	1	1	1.09091	1	0.241987	NA
IPR003739	0	1	0	0	0	1	0	0	0	0	0	0	0	0	0	1	0	1	1	0	1	1	0	1	1	1	1	1	1	0	0.181818	0.647059	0.0192764	NA
IPR003746	1	1	1	1	1	1	1	1	1	1	1	1	1	1	1	1	1	1	1	1	1	1	1	1	1	1	1	0	1	1	1	0.941176	0.464613	NA
IPR003749	1	0	1	1	1	0	1	1	1	1	1	1	1	1	1	1	1	1	0	1	0	1	1	0	1	1	1	1	1	1	0.909091	0.764706	0.356911	NA
IPR003750	1	1	1	1	1	1	1	1	1	1	1	1	1	1	1	1	1	1	1	1	1	1	1	1	1	1	1	1	1	1	1	1	NA	NA
IPR003754	1	1	1	1	1	1	1	1	1	1	1	1	1	1	1	1	1	1	1	1	1	1	1	1	1	1	1	1	1	1	1	1	NA	NA
IPR003764	1	1	1	1	1	1	1	1	1	1	1	1	1	1	1	1	1	1	1	1	1	1	1	1	1	1	1	1	1	1	1	1	NA	NA
IPR003767	2	2	1	1	1	1	1	1	1	1	1	1	1	1	1	1	1	1	1	1	1	1	1	1	1	2	1	2	1	1	1	1.23529	0.0953936	NA
IPR003769	1	1	1	1	1	1	1	1	1	1	1	1	1	1	1	1	1	1	1	1	1	1	1	1	1	1	1	1	1	1	1	1	NA	NA
IPR003778	2	2	2	2	2	1	2	2	2	2	2	2	1	1	1	2	2	2	2	2	2	2	2	2	2	2	2	2	2	2	1.72727	1.94118	0.130411	NA
IPR003779	3	6	2	2	3	2	2	2	2	2	2	2	2	2	2	2	3	4	3	3	3	4	4	3	4	4	4	4	4	4	2.09091	3.58824	8.21832e-05	NA
IPR003780	1	1	1	1	1	1	1	1	1	1	1	1	1	1	1	1	1	1	1	1	1	1	1	1	1	1	1	1	1	1	1	1	NA	NA
IPR003781	4	4	4	3	4	3	4	4	4	4	4	4	4	4	4	3	4	4	4	4	4	4	4	4	4	4	4	4	4	4	3.90909	3.88235	0.860683	NA
IPR003782	1	1	1	1	1	1	1	1	1	1	1	1	1	1	1	1	0	1	1	1	1	1	1	1	1	1	1	1	1	1	1	0.941176	0.464613	NA
IPR003788	2	2	2	2	2	2	2	2	2	2	2	2	2	2	2	2	2	2	2	2	2	2	2	2	2	2	2	2	2	2	2	2	NA	NA
IPR003789	2	2	2	1	2	2	2	2	2	2	2	2	2	2	2	2	2	2	2	2	2	2	2	2	2	2	2	2	1	2	2	1.88235	0.26848	NA
IPR003807	6	6	6	5	4	6	4	6	5	5	5	5	5	6	6	5	6	6	6	5	6	6	6	5	6	6	6	5	5	5	5.27273	5.64706	0.11967	NA
IPR003812	1	1	0	3	2	2	3	1	3	2	3	2	3	1	2	1	1	2	1	2	2	2	3	3	3	3	3	3	1	0	2	2.05882	0.822833	NA
IPR003817	3	7	3	4	4	3	3	3	3	2	2	2	3	3	3	5	7	7	8	7	8	7	7	7	7	7	7	7	7	7	3.36364	6.41176	0.000692655	NA
IPR003819	27	36	26	28	24	25	20	17	16	14	18	18	19	21	20	24	23	26	23	26	23	27	25	25	26	25	26	26	25	25	19.0909	26.1176	1.9546e-05	NA
IPR003822	2	2	1	2	1	1	1	2	2	2	2	1	1	1	1	2	1	4	3	2	2	3	3	2	3	4	3	3	3	2	1.63636	2.47059	0.0156383	NA
IPR003827	1	1	1	1	1	1	1	1	1	1	1	1	1	1	1	1	1	1	1	1	1	1	1	1	1	1	1	1	1	1	1	1	NA	NA
IPR003829	2	2	3	3	3	3	2	3	3	3	3	3	3	3	3	2	3	3	3	3	3	3	3	3	3	3	3	3	3	3	2.81818	2.88235	0.669673	NA
IPR003830	0	1	0	0	0	0	0	0	0	0	0	0	0	0	0	0	0	0	0	0	0	0	0	0	0	0	0	0	0	0	0	0.0588235	0.464613	NA
IPR003833	2	2	3	2	2	1	2	2	2	2	2	2	1	1	1	2	2	2	2	2	2	2	2	2	2	2	2	2	2	2	1.72727	1.94118	0.130411	NA
IPR003837	1	1	1	1	1	1	1	1	1	1	1	1	1	1	1	1	1	1	1	1	1	1	1	1	1	1	1	1	1	0	1	0.941176	0.464613	NA
IPR003840	2	0	0	1	1	1	0	0	0	0	1	0	0	0	0	1	0	0	0	1	0	2	2	0	2	2	2	2	2	1	0.181818	1.17647	0.00379323	NA
IPR003846	1	1	1	1	1	1	1	1	1	1	1	1	1	1	1	1	1	1	1	1	1	1	1	1	1	1	1	1	1	1	1	1	NA	NA
IPR003848	2	2	2	3	2	2	1	1	1	2	1	1	1	1	1	1	2	2	2	1	2	2	2	0	2	2	2	2	2	2	1.18182	1.88235	0.00096841	NA
IPR003855	1	1	1	1	1	0	1	1	1	1	1	1	1	1	1	1	1	1	1	1	1	1	1	1	1	1	1	1	1	1	1	0.941176	0.464613	NA
IPR003864	5	5	5	5	5	4	5	5	5	5	5	5	5	5	5	5	5	5	5	5	5	5	5	5	5	5	5	5	5	5	5	4.94118	0.464613	NA
IPR003869	0	0	0	0	0	0	0	0	0	0	0	0	0	0	0	0	0	0	0	0	0	1	0	0	0	0	0	0	0	0	0	0.0588235	0.464613	NA
IPR003874	1	1	1	1	1	1	1	1	1	1	1	1	1	1	1	1	1	1	1	1	1	1	1	1	1	1	1	1	1	1	1	1	NA	NA
IPR003877	4	4	4	4	4	4	4	4	4	5	4	4	4	4	4	5	4	4	4	5	4	5	4	4	5	4	4	4	4	5	4.18182	4.23529	0.765965	NA
IPR003882	0	0	0	0	0	2	0	1	0	1	0	1	0	0	0	0	0	0	0	0	0	0	0	0	0	0	0	0	0	0	0.272727	0.117647	0.16361	NA
IPR003890	4	4	4	4	4	4	4	4	4	4	4	4	4	4	4	4	4	4	4	4	4	4	4	4	4	4	4	4	4	4	4	4	NA	NA
IPR003891	2	2	2	2	2	2	2	2	2	2	2	2	2	2	2	2	2	2	2	2	2	2	2	2	2	2	2	2	2	2	2	2	NA	NA
IPR003892	5	5	6	5	5	5	6	5	5	5	6	5	6	6	6	6	6	6	6	6	5	6	6	5	6	6	6	6	5	5	5.63636	5.52941	0.602345	NA
IPR003903	11	12	9	11	11	11	11	9	8	11	12	9	11	11	9	9	9	8	9	10	9	9	9	9	10	10	10	9	9	10	9.90909	9.76471	0.86225	NA
IPR003923	1	1	1	1	1	1	1	1	1	1	1	1	1	1	1	1	1	1	1	1	1	1	1	1	1	1	1	1	1	1	1	1	NA	NA
IPR003952	1	1	1	1	1	1	1	1	1	1	1	1	1	1	1	1	1	1	1	1	1	1	1	1	1	1	1	1	1	1	1	1	NA	NA
IPR003953	5	15	5	5	4	7	4	5	6	7	5	5	8	7	6	8	10	12	10	9	9	16	11	11	15	12	12	12	11	12	6.45455	10.8235	0.000990267	NA
IPR003954	4	5	4	4	4	3	4	4	4	5	4	4	4	4	4	4	4	4	4	4	4	4	4	4	4	4	4	4	4	4	4.09091	4	0.511048	NA
IPR003956	1	1	1	1	1	1	1	1	1	1	1	1	1	1	1	1	1	1	1	0	1	1	1	1	1	1	1	1	1	1	1	0.941176	0.464613	NA
IPR003958	6	7	6	6	6	6	7	6	7	6	7	7	7	7	7	7	6	10	6	6	7	9	6	7	6	6	6	6	7	7	6.72727	6.70588	0.269628	NA
IPR003959	52	63	46	57	48	55	57	63	56	54	49	47	52	50	54	53	58	59	55	54	56	61	57	56	55	54	55	56	56	55	53.6364	56.4118	0.0329061	NA
IPR003960	20	22	22	23	23	25	25	27	22	23	23	22	24	24	23	25	24	29	23	21	25	26	22	22	24	22	22	22	23	22	23.7273	23.1765	0.228117	NA
IPR003961	2	4	3	3	3	3	2	4	4	2	3	3	3	2	3	4	4	3	4	3	3	4	4	3	3	4	3	3	3	5	3.09091	3.35294	0.488352	NA
IPR003965	1	1	2	2	1	1	1	1	1	1	1	1	1	1	1	2	1	1	2	1	1	1	1	1	1	1	1	1	1	1	1.18182	1.05882	0.334405	NA
IPR004000	10	11	10	10	11	10	10	10	10	10	10	10	10	10	10	10	11	11	11	11	11	11	12	11	11	11	11	11	11	11	10.0909	10.8824	0.000253979	NA
IPR004001	2	2	2	2	2	1	2	2	2	2	2	2	2	2	2	2	2	2	2	2	2	2	2	2	2	2	2	2	2	2	2	1.94118	0.464613	NA
IPR004006	4	5	3	3	4	4	3	2	2	2	3	2	2	2	2	3	4	4	4	4	4	4	4	4	4	4	4	5	4	4	2.45455	4.05882	1.59212e-05	NA
IPR004007	3	5	3	3	4	4	3	2	2	2	2	2	2	2	2	3	4	4	4	4	4	4	3	4	4	4	4	5	4	4	2.36364	3.94118	4.48083e-05	NA
IPR004009	2	2	2	2	2	2	1	1	1	1	2	1	1	2	1	2	2	1	1	2	1	2	2	1	2	2	2	2	2	2	1.27273	1.82353	0.00459312	NA
IPR004013	1	1	1	1	1	1	1	1	1	1	1	1	1	1	1	1	1	1	1	1	1	1	1	1	1	1	1	1	1	1	1	1	NA	NA
IPR004014	15	19	15	17	16	17	15	15	15	14	15	15	15	15	15	14	15	15	15	15	14	15	15	14	15	16	15	16	16	17	14.8182	15.6471	0.0475668	NA
IPR004015	1	1	1	1	1	1	1	1	1	1	1	1	1	1	1	1	1	1	1	1	1	1	1	1	1	1	1	1	1	1	1	1	NA	NA
IPR004018	1	1	1	1	1	1	1	1	1	1	1	1	1	1	1	1	1	1	1	1	1	1	1	1	1	1	1	1	1	1	1	1	NA	NA
IPR004023	1	1	1	1	1	1	1	1	1	1	1	1	1	1	1	1	1	1	1	1	1	1	1	1	1	1	1	1	1	1	1	1	NA	NA
IPR004026	0	2	0	0	0	0	0	0	0	0	0	0	0	0	0	0	0	0	0	1	1	1	1	1	1	1	1	1	1	1	0	0.764706	0.000386596	NA
IPR004030	1	1	1	1	1	1	1	1	1	1	1	1	1	1	1	1	1	1	1	1	1	1	1	1	1	1	1	1	1	1	1	1	NA	NA
IPR004033	1	2	1	1	1	1	2	1	1	1	1	2	2	2	2	1	1	2	2	2	2	1	1	1	1	1	1	1	2	2	1.54545	1.35294	0.337158	NA
IPR004035	1	0	0	0	0	0	0	0	0	0	0	0	0	0	0	0	0	0	0	0	0	0	0	0	0	0	0	0	0	0	0	0.0588235	0.464613	NA
IPR004036	1	1	1	1	1	1	1	0	1	0	1	1	1	1	1	1	0	1	1	1	1	1	1	1	1	1	1	1	1	1	0.818182	0.941176	0.334405	NA
IPR004037	3	4	3	3	3	2	3	3	3	4	3	3	3	3	3	3	3	3	3	3	3	3	3	3	3	3	3	3	3	3	3.09091	3	0.511048	NA
IPR004038	6	8	5	6	5	3	5	6	6	6	5	5	5	6	6	5	5	5	5	5	5	5	6	6	5	5	5	5	5	5	5.45455	5.29412	0.413284	NA
IPR004043	2	2	2	2	2	2	2	2	2	2	2	2	2	2	2	2	2	2	2	2	2	2	2	2	2	2	2	2	2	2	2	2	NA	NA
IPR004044	1	1	1	1	1	1	1	1	1	1	1	1	1	1	1	1	1	1	1	1	1	1	1	1	1	1	1	1	1	1	1	1	NA	NA
IPR004045	21	25	18	21	21	26	18	20	19	18	18	19	20	16	20	23	19	22	23	23	21	24	21	23	24	23	24	24	22	25	19.4545	22.8235	0.000644374	NA
IPR004046	12	15	10	9	12	12	7	8	9	6	7	10	9	6	9	14	10	14	13	13	14	13	13	12	11	12	13	13	11	14	8.90909	12.4118	0.00202249	NA
IPR004087	9	9	9	9	9	9	8	8	8	9	9	9	9	9	9	9	9	8	8	9	8	9	9	8	9	9	9	9	9	9	8.63636	8.82353	0.286619	NA
IPR004088	8	8	8	8	8	8	7	7	7	8	8	8	8	8	8	8	8	7	7	8	7	8	8	7	8	8	8	8	8	8	7.63636	7.82353	0.286619	NA
IPR004095	3	3	3	3	3	3	3	3	3	3	3	3	3	3	3	3	2	3	3	3	3	3	3	3	3	2	3	2	2	3	3	2.76471	0.0953936	NA
IPR004097	1	1	1	1	1	1	1	1	1	1	1	1	1	1	1	1	1	1	1	1	1	1	1	1	1	1	1	1	1	1	1	1	NA	NA
IPR004098	1	1	1	1	1	1	1	1	1	1	1	1	1	1	0	1	0	1	1	1	1	1	1	1	1	1	1	1	0	0	0.909091	0.823529	0.560753	NA
IPR004099	3	2	2	2	2	2	2	2	2	2	2	2	2	2	2	2	2	2	2	2	2	2	2	2	2	2	2	2	2	2	2	2.05882	0.464613	NA
IPR004100	4	4	4	4	4	4	4	4	4	4	4	4	4	4	4	4	4	4	4	4	4	4	3	4	4	4	4	4	4	4	4	3.94118	0.464613	NA
IPR004102	1	1	1	1	1	1	1	1	1	1	1	1	1	1	1	1	1	1	1	1	1	1	1	1	1	1	1	1	1	1	1	1	NA	NA
IPR004104	7	9	3	6	3	7	4	3	3	3	3	3	3	3	3	3	8	8	7	7	6	7	6	7	7	7	7	7	7	7	3.45455	7.05882	2.45084e-05	NA
IPR004108	1	1	1	1	1	1	1	1	1	1	1	1	1	1	1	1	1	1	1	0	1	1	1	1	1	1	1	1	1	1	1	0.941176	0.464613	NA
IPR004113	7	8	6	6	7	8	7	7	6	6	5	5	6	6	7	6	8	7	7	8	8	9	7	9	9	9	10	8	8	9	6.18182	8.11765	0.000105785	NA
IPR004114	1	1	1	1	0	1	1	1	1	1	1	1	1	1	1	1	1	1	1	1	1	1	1	1	1	1	1	1	1	1	1	1	NA	NA
IPR004115	1	0	0	0	0	0	0	0	0	0	0	0	0	0	0	0	0	0	0	0	0	0	0	0	0	0	0	0	0	1	0	0.117647	0.26848	NA
IPR004119	2	2	1	1	1	2	1	2	2	2	2	1	2	2	2	1	1	1	1	1	1	1	1	1	1	1	1	1	1	1	1.63636	1.17647	0.0160677	NA
IPR004123	1	1	2	1	1	1	1	1	1	1	1	1	1	1	1	1	1	1	1	1	1	1	1	1	1	1	1	1	2	1	1	1.05882	0.464613	NA
IPR004125	1	1	1	1	1	1	1	1	1	1	1	1	1	1	1	1	1	1	1	1	1	1	1	1	1	1	1	1	1	1	1	1	NA	NA
IPR004127	2	2	2	2	2	2	2	2	2	2	2	2	2	2	2	2	2	2	2	2	2	2	2	2	2	2	2	1	2	2	2	1.94118	0.464613	NA
IPR004130	3	3	3	3	3	3	3	3	3	3	3	3	3	3	3	3	3	3	3	3	3	3	3	3	3	3	3	3	3	3	3	3	NA	NA
IPR004132	0	0	0	0	0	0	0	0	0	0	1	0	0	0	0	0	0	0	0	0	0	0	0	0	0	0	0	0	0	0	0.0909091	0	0.241987	NA
IPR004134	1	1	1	1	1	1	1	1	1	1	1	1	1	1	1	1	1	1	1	1	1	1	1	1	1	1	1	1	1	1	1	1	NA	NA
IPR004136	4	4	3	3	3	4	4	4	4	4	4	4	4	4	3	4	3	4	4	3	4	4	4	4	4	4	4	4	4	4	3.90909	3.82353	0.560753	NA
IPR004140	1	1	1	1	1	1	1	1	1	1	1	1	1	1	1	1	1	1	1	1	1	1	1	1	1	1	1	1	1	1	1	1	NA	NA
IPR004143	3	3	3	3	3	3	3	3	3	3	3	3	3	3	3	3	3	3	3	3	3	3	3	3	3	3	3	3	3	3	3	3	NA	NA
IPR004147	4	3	4	5	5	4	4	4	4	4	4	5	5	5	4	4	4	4	5	4	4	4	4	4	4	4	4	4	4	4	4.36364	4	0.0379683	NA
IPR004148	6	6	6	6	6	5	6	7	6	6	6	6	6	6	6	6	6	6	6	6	6	6	6	6	6	6	6	6	6	6	6.09091	5.94118	0.170969	NA
IPR004152	4	4	3	4	4	4	4	4	4	4	4	4	4	4	4	3	4	4	4	4	4	4	3	4	4	4	4	4	4	4	3.90909	3.94118	0.792189	NA
IPR004154	6	6	5	6	5	6	6	6	6	6	6	6	6	6	6	6	6	6	6	6	6	6	6	6	6	6	6	6	6	6	6	6	NA	NA
IPR004155	1	2	2	2	1	2	1	1	1	1	1	1	1	1	1	3	2	3	2	1	1	2	2	2	2	2	2	2	2	2	1.27273	1.88235	0.00481559	NA
IPR004160	4	4	4	4	4	4	4	4	4	4	4	4	4	4	4	4	4	4	4	4	4	4	4	4	4	4	4	4	4	4	4	4	NA	NA
IPR004161	9	10	10	9	9	8	9	9	9	9	9	9	8	9	9	10	9	9	9	9	9	9	9	9	9	9	9	9	9	9	9	9	1	NA
IPR004164	1	1	1	1	1	1	1	1	1	1	1	1	1	1	1	1	1	1	1	1	1	1	1	1	1	1	1	1	1	1	1	1	NA	NA
IPR004165	2	2	2	2	2	2	2	2	2	2	2	2	2	2	2	2	2	2	2	2	2	2	2	2	2	2	2	2	2	2	2	2	NA	NA
IPR004166	1	0	0	0	0	0	0	0	0	0	0	0	0	0	0	0	0	0	0	0	0	0	0	0	0	0	0	0	0	0	0	0.0588235	0.464613	NA
IPR004167	3	3	3	3	3	3	3	3	3	3	3	3	3	3	3	3	3	3	3	3	3	3	3	3	3	3	3	3	3	3	3	3	NA	NA
IPR004170	1	0	0	0	0	0	1	0	0	1	1	0	1	1	1	0	0	0	0	0	0	0	0	0	0	0	0	0	0	0	0.545455	0.0588235	0.00479306	NA
IPR004176	1	1	1	1	1	1	1	1	1	1	1	1	1	1	1	1	1	1	1	1	1	1	1	1	1	1	1	1	1	1	1	1	NA	NA
IPR004177	2	2	2	2	2	2	2	2	2	2	2	2	2	2	2	2	2	2	2	2	2	2	2	2	2	2	2	2	2	2	2	2	NA	NA
IPR004179	4	4	4	4	4	4	4	4	4	4	4	4	4	4	4	4	4	4	4	4	4	4	4	4	4	4	4	4	4	4	4	4	NA	NA
IPR004181	3	3	2	2	2	3	3	3	3	3	3	3	3	3	3	3	3	3	3	3	3	3	3	3	3	3	3	3	3	3	3	2.94118	0.464613	NA
IPR004182	2	2	2	2	2	2	2	2	2	2	2	2	2	2	2	2	2	2	2	2	2	2	2	2	2	2	2	2	2	2	2	2	NA	NA
IPR004183	4	5	3	4	2	3	3	2	2	4	4	3	4	3	3	4	4	4	4	4	4	4	4	4	4	4	4	4	4	4	3.27273	4	0.00405622	NA
IPR004192	1	1	1	1	1	1	1	1	1	1	1	1	1	1	1	1	0	1	1	1	1	1	1	1	1	1	1	1	1	1	1	0.941176	0.464613	NA
IPR004193	1	1	1	1	1	1	1	1	1	1	1	1	1	1	1	1	1	1	1	1	1	1	1	1	1	1	1	1	1	1	1	1	NA	NA
IPR004198	1	1	1	1	1	1	1	1	1	1	1	1	1	1	1	1	1	1	1	1	1	1	1	1	1	1	1	1	1	1	1	1	NA	NA
IPR004199	3	3	3	3	3	3	3	3	3	3	3	3	2	3	3	2	2	2	2	2	2	2	2	1	2	2	2	2	2	2	2.72727	2.17647	0.0116672	NA
IPR004201	1	1	1	1	1	1	1	1	1	1	1	1	1	1	1	1	1	1	1	1	1	1	1	1	1	1	1	1	1	1	1	1	NA	NA
IPR004202	1	1	1	1	1	1	1	1	1	1	1	1	1	1	1	1	1	1	1	1	1	1	1	1	1	1	1	1	1	1	1	1	NA	NA
IPR004203	1	1	1	1	1	1	1	1	1	1	1	1	1	1	1	1	1	1	1	1	1	1	1	1	1	1	1	1	1	1	1	1	NA	NA
IPR004205	1	2	2	1	1	1	1	1	1	1	1	1	1	1	1	2	1	1	1	1	2	2	1	2	2	2	2	2	1	1	1.09091	1.47059	0.0419468	NA
IPR004206	1	1	1	1	1	1	1	1	1	1	1	1	1	1	1	1	1	1	1	1	1	1	1	1	1	1	1	1	1	1	1	1	NA	NA
IPR004214	0	0	0	0	0	0	0	0	1	0	0	0	0	0	1	0	0	0	0	0	0	0	0	0	0	0	0	0	0	0	0.181818	0	0.0820532	NA
IPR004217	4	4	4	4	4	2	4	4	4	4	4	4	4	4	4	4	4	4	4	4	4	4	4	4	4	4	4	4	4	4	4	3.88235	0.464613	NA
IPR004226	1	1	1	1	1	1	1	1	1	1	1	1	1	1	1	1	1	1	1	1	1	1	1	1	1	1	1	1	1	1	1	1	NA	NA
IPR004235	1	2	1	1	1	1	1	1	1	1	1	1	1	1	1	2	2	2	2	2	2	3	2	2	2	2	2	2	2	2	1.18182	1.88235	0.00116844	NA
IPR004236	1	1	0	1	1	1	1	1	1	1	1	1	1	1	1	1	1	1	1	1	1	1	1	1	1	1	1	1	1	1	1	1	NA	NA
IPR004240	2	2	2	2	2	2	2	2	2	2	2	2	2	3	2	2	2	2	2	2	2	2	2	2	2	2	2	2	2	2	2.09091	2	0.241987	NA
IPR004241	1	1	1	1	1	1	1	1	1	1	1	1	1	1	1	1	1	1	1	1	1	1	1	1	1	1	1	1	1	1	1	1	NA	NA
IPR004254	3	3	2	2	2	3	3	3	3	3	3	3	3	3	3	3	3	3	4	3	3	3	3	3	3	3	3	3	3	3	3.09091	2.94118	0.170969	NA
IPR004273	1	1	1	1	1	1	1	1	1	1	1	1	1	1	1	1	1	1	1	1	0	1	1	1	1	1	1	1	1	1	1	0.941176	0.464613	NA
IPR004274	5	5	4	5	4	5	5	5	5	5	5	5	5	5	5	5	5	5	5	5	5	5	5	5	5	5	5	5	5	5	5	5	NA	NA
IPR004276	8	7	8	9	9	9	7	5	5	5	5	7	5	5	5	7	7	8	7	8	8	8	8	7	8	8	8	8	8	8	5.72727	7.94118	1.45036e-05	NA
IPR004294	5	8	2	7	2	7	3	4	3	4	3	3	2	3	3	4	5	7	6	5	5	5	4	5	5	5	5	6	6	6	3.45455	5.64706	0.000113881	NA
IPR004298	1	0	0	2	0	0	1	1	1	0	1	1	2	1	1	0	0	0	0	0	0	0	0	0	0	0	0	0	0	0	0.818182	0.176471	0.00284997	NA
IPR004299	5	5	5	5	5	5	5	5	5	5	5	5	5	5	5	5	5	5	5	5	5	5	5	5	5	5	5	5	5	5	5	5	NA	NA
IPR004302	4	3	4	4	4	4	2	3	3	3	3	3	3	3	3	3	4	4	4	4	2	4	4	4	4	4	4	4	4	4	3	3.82353	0.000191921	NA
IPR004304	2	2	1	1	1	0	2	2	2	2	1	2	2	2	2	2	2	2	2	2	2	2	3	2	2	2	2	2	2	2	1.90909	1.88235	0.907687	NA
IPR004305	1	1	1	1	1	1	1	1	1	1	1	1	1	1	1	2	1	1	1	1	1	1	1	1	1	1	1	1	0	1	1.09091	0.941176	0.170969	NA
IPR004307	1	1	1	1	1	1	1	1	1	1	1	1	1	1	1	1	1	1	1	1	1	1	1	1	1	1	1	1	1	1	1	1	NA	NA
IPR004308	1	1	1	1	1	0	1	1	1	1	1	1	1	1	1	1	1	1	1	1	1	1	1	1	1	1	1	1	1	1	1	0.941176	0.464613	NA
IPR004313	1	1	1	1	1	1	1	1	1	1	1	1	1	1	1	1	1	1	1	1	1	1	1	1	1	1	1	1	1	0	1	0.941176	0.464613	NA
IPR004327	2	2	1	2	1	3	2	2	2	2	2	2	2	2	2	2	2	2	2	2	2	2	2	2	2	2	2	2	2	2	2	2.05882	0.464613	NA
IPR004328	3	3	3	3	3	3	4	3	3	3	3	4	5	3	4	3	3	3	3	3	3	3	3	3	3	3	3	3	3	3	3.45455	3	0.00952576	NA
IPR004330	1	1	1	1	1	1	1	1	1	1	1	1	1	1	1	0	2	2	2	1	2	2	2	3	2	2	2	3	2	2	1	1.82353	0.00161907	NA
IPR004331	8	8	8	7	8	9	7	8	7	7	8	8	7	5	6	8	8	8	7	8	8	8	8	7	8	8	8	8	8	8	7.09091	7.94118	0.00392925	NA
IPR004342	2	2	2	2	2	2	2	2	2	2	2	3	2	1	1	2	2	2	1	2	3	2	2	2	2	2	2	2	2	2	1.81818	2.05882	0.148164	NA
IPR004343	1	1	1	1	1	1	1	1	1	1	1	1	1	1	1	1	1	1	1	1	1	1	1	1	1	1	1	1	1	1	1	1	NA	NA
IPR004344	2	2	2	2	3	2	2	1	1	1	1	1	1	2	1	1	2	2	2	2	2	2	2	2	2	2	2	2	2	2	1.27273	2	5.00463e-05	NA
IPR004345	2	2	2	2	2	2	2	2	2	2	2	2	2	2	2	2	2	2	2	2	2	2	2	2	2	2	2	2	2	2	2	2	NA	NA
IPR004352	1	1	0	0	1	1	1	1	1	0	1	1	1	1	1	1	1	1	1	1	1	1	1	1	1	1	1	1	0	1	0.909091	0.882353	0.860683	NA
IPR004353	1	1	1	1	1	1	1	1	1	1	1	1	1	1	1	1	1	1	1	1	1	1	1	1	1	1	1	1	1	1	1	1	NA	NA
IPR004358	12	13	12	13	12	13	14	12	11	12	12	11	12	13	14	11	12	11	12	12	12	11	12	12	11	11	11	11	11	11	12.1818	11.7059	0.258278	NA
IPR004360	7	13	4	6	6	6	5	5	5	5	5	5	6	6	5	6	10	13	9	11	14	12	11	10	12	12	11	11	12	12	5.63636	10.7647	3.26188e-05	NA
IPR004361	1	1	1	1	1	1	1	1	1	1	1	1	1	1	1	1	1	1	1	1	1	1	1	1	1	1	1	1	1	1	1	1	NA	NA
IPR004364	8	8	7	8	8	7	7	7	7	7	7	7	7	9	8	7	8	7	8	8	6	7	7	7	7	8	7	7	7	7	7.36364	7.29412	1	NA
IPR004365	5	5	6	6	6	6	6	5	6	6	6	6	6	6	6	5	5	6	6	5	5	5	5	6	5	5	5	5	5	5	5.81818	5.23529	0.00329504	NA
IPR004367	3	3	3	3	3	3	6	3	6	3	3	4	4	5	3	3	3	5	3	3	4	7	3	3	5	3	3	3	4	3	3.90909	3.58824	0.409116	NA
IPR004372	1	1	1	1	1	1	1	1	1	1	1	1	1	1	1	1	1	1	1	1	1	1	1	1	1	1	1	1	1	1	1	1	NA	NA
IPR004380	0	1	0	0	0	0	0	0	0	0	0	0	0	0	0	0	0	0	0	0	0	0	0	0	0	0	1	0	0	0	0	0.117647	0.26848	NA
IPR004381	1	1	0	1	0	1	0	0	0	0	0	0	0	0	0	1	1	1	1	1	1	1	1	1	1	1	1	1	1	1	0.181818	1	1.00178e-05	NA
IPR004393	1	1	0	1	0	1	1	1	1	1	1	1	1	1	1	1	1	1	1	1	1	1	1	1	1	1	1	1	1	1	1	1	NA	NA
IPR004396	2	2	1	2	1	2	1	1	1	1	1	1	1	1	1	2	2	2	2	2	1	2	2	2	1	2	2	2	2	2	1.18182	1.88235	0.000303495	NA
IPR004399	1	1	1	1	1	1	1	1	1	1	1	1	1	1	1	1	0	1	1	1	1	1	1	1	1	1	1	1	0	1	1	0.882353	0.26848	NA
IPR004400	1	1	1	1	1	1	1	1	1	1	1	1	1	1	1	1	1	1	1	1	1	1	1	1	1	1	1	1	1	1	1	1	NA	NA
IPR004403	1	1	1	1	1	1	1	1	1	1	1	1	1	1	1	1	1	1	1	1	1	1	1	1	1	1	1	1	1	1	1	1	NA	NA
IPR004404	3	3	1	2	2	2	2	2	2	2	2	2	2	2	2	3	3	2	3	3	3	3	2	1	2	3	3	3	3	3	2.18182	2.58824	0.0397751	NA
IPR004405	1	1	1	1	1	1	1	1	1	1	1	1	1	1	1	1	1	1	1	1	1	1	1	1	1	1	1	1	1	1	1	1	NA	NA
IPR004408	1	1	1	1	1	1	1	1	1	1	1	1	1	1	1	1	1	1	1	1	1	1	1	1	1	1	1	1	1	1	1	1	NA	NA
IPR004412	1	1	1	1	0	1	1	1	1	1	1	1	1	1	1	1	1	1	1	1	1	1	1	1	1	1	1	1	1	1	1	1	NA	NA
IPR004413	1	1	1	1	1	1	1	1	1	1	1	1	1	1	1	1	1	1	1	1	1	1	1	1	1	1	1	1	1	1	1	1	NA	NA
IPR004416	1	1	1	1	1	1	1	1	1	1	1	1	1	1	1	1	1	1	1	1	1	1	1	1	1	1	1	1	1	1	1	1	NA	NA
IPR004418	1	1	1	2	3	1	1	1	1	1	1	1	1	2	1	1	1	1	1	1	1	1	1	1	1	1	1	1	1	1	1.09091	1.05882	0.792189	NA
IPR004429	1	1	1	2	1	2	1	1	1	2	1	2	1	1	1	3	3	3	3	3	2	3	2	3	3	3	3	3	3	3	1.54545	2.52941	0.00521926	NA
IPR004430	1	1	1	1	1	1	1	1	1	1	1	1	1	1	1	1	1	1	1	1	1	1	1	1	1	1	1	1	1	1	1	1	NA	NA
IPR004431	1	1	1	1	1	1	1	1	1	1	1	1	1	1	1	1	1	1	1	1	1	1	1	1	1	1	1	1	1	1	1	1	NA	NA
IPR004434	2	2	2	2	2	2	2	2	2	2	2	2	2	2	2	2	2	2	2	2	2	2	2	2	2	2	2	2	2	2	2	2	NA	NA
IPR004443	2	2	2	2	2	2	2	2	2	2	2	2	2	2	2	2	2	2	2	2	2	2	2	2	2	2	2	2	2	2	2	2	NA	NA
IPR004450	1	1	1	1	1	1	1	1	1	1	1	1	1	1	1	1	1	1	1	1	1	1	1	1	1	1	1	1	1	1	1	1	NA	NA
IPR004457	1	1	1	1	1	1	1	1	1	1	1	1	1	1	1	1	1	1	1	1	1	1	1	1	1	1	1	1	1	1	1	1	NA	NA
IPR004467	1	1	1	1	1	1	1	1	1	1	1	1	1	1	1	1	1	1	1	1	1	1	1	1	1	1	1	1	1	1	1	1	NA	NA
IPR004468	1	1	0	1	0	1	1	1	1	1	1	1	1	1	1	1	1	1	1	1	1	1	1	1	1	1	1	1	1	1	1	1	NA	NA
IPR004472	1	1	0	1	0	1	1	1	1	0	1	1	1	1	1	0	1	1	1	1	1	1	1	1	1	1	1	1	1	1	0.818182	1	0.0820532	NA
IPR004480	1	1	1	1	1	1	1	1	1	1	1	1	1	1	0	1	1	1	1	1	1	1	1	1	1	1	1	1	1	1	0.909091	1	0.241987	NA
IPR004483	0	0	0	1	0	0	0	0	0	0	0	0	0	0	0	0	0	0	0	0	0	0	0	0	0	0	0	0	0	0	0	0.0588235	0.464613	NA
IPR004489	1	1	1	1	1	1	1	1	1	1	1	1	1	1	1	1	1	1	1	1	1	1	1	1	1	1	1	1	1	1	1	1	NA	NA
IPR004493	1	1	1	1	1	1	1	1	1	1	1	1	1	1	1	1	1	1	1	1	1	1	1	1	1	1	1	1	1	1	1	1	NA	NA
IPR004499	1	1	1	1	1	1	1	1	1	1	1	1	1	1	1	1	1	1	1	1	1	1	1	1	1	1	1	1	1	1	1	1	NA	NA
IPR004500	0	0	0	0	0	1	0	0	0	0	0	0	1	1	0	0	1	1	1	1	1	1	1	1	1	1	1	1	1	1	0.272727	0.823529	0.00459312	NA
IPR004507	0	3	0	1	0	2	0	0	0	0	0	0	0	1	0	1	1	1	1	1	1	1	1	1	2	2	2	2	2	2	0.272727	1.47059	0.000227382	NA
IPR004511	1	1	1	1	1	1	1	1	1	1	1	1	1	1	1	1	1	1	1	1	1	1	1	1	1	1	1	1	1	1	1	1	NA	NA
IPR004514	1	1	1	1	1	1	1	1	1	1	1	1	1	1	1	1	1	1	1	1	1	1	1	1	1	1	1	1	1	1	1	1	NA	NA
IPR004516	1	0	1	0	1	0	1	1	1	1	1	1	1	1	1	0	0	0	0	0	1	0	0	0	0	0	0	0	0	0	0.818182	0.117647	0.000303495	NA
IPR004520	1	1	0	1	0	1	0	1	1	1	1	1	1	1	1	0	1	1	1	1	1	1	1	1	1	1	1	1	1	1	0.818182	1	0.0820532	NA
IPR004521	2	2	2	2	2	0	2	2	2	2	2	2	2	2	2	2	2	2	2	2	2	2	2	2	2	2	2	2	2	2	2	1.88235	0.464613	NA
IPR004522	2	2	2	2	2	2	2	2	2	2	2	2	2	2	2	2	2	2	2	2	2	2	2	2	2	2	2	2	2	2	2	2	NA	NA
IPR004523	2	2	2	2	2	2	2	2	2	2	2	2	2	2	2	2	2	2	2	2	1	2	2	2	2	2	2	2	2	2	2	1.94118	0.464613	NA
IPR004524	0	1	1	1	1	1	1	1	1	1	1	1	1	1	1	1	1	1	1	1	1	1	1	1	1	1	1	1	1	1	1	0.941176	0.464613	NA
IPR004526	1	1	1	1	1	1	1	1	1	1	1	1	1	1	1	1	1	1	1	1	1	1	1	1	1	1	1	1	1	1	1	1	NA	NA
IPR004527	1	1	1	1	1	1	1	1	1	1	1	1	1	1	1	1	1	1	1	1	1	1	1	1	1	1	1	1	1	1	1	1	NA	NA
IPR004529	1	1	1	1	1	1	1	1	1	1	1	1	1	1	1	1	1	1	1	1	1	1	1	1	1	1	1	1	1	1	1	1	NA	NA
IPR004530	1	1	1	1	1	1	1	1	1	1	1	1	1	1	1	1	1	1	1	1	1	1	1	1	1	1	1	1	1	1	1	1	NA	NA
IPR004531	1	1	1	1	1	1	1	1	1	1	1	1	1	1	1	1	1	1	1	1	1	1	1	1	1	1	1	1	1	1	1	1	NA	NA
IPR004533	1	1	1	1	1	1	1	1	1	0	1	1	1	1	1	1	1	1	1	1	1	1	1	1	1	1	1	1	1	1	0.909091	1	0.241987	NA
IPR004539	1	1	1	1	1	1	1	1	1	1	1	1	1	1	1	1	1	1	1	1	1	1	1	1	1	1	1	1	1	1	1	1	NA	NA
IPR004540	1	1	1	1	1	1	1	1	1	1	1	1	1	1	1	1	1	1	1	1	1	1	1	1	1	1	1	1	1	1	1	1	NA	NA
IPR004541	1	1	1	1	1	1	1	1	1	1	1	1	1	1	1	1	1	1	1	1	1	1	1	1	1	1	1	1	1	1	1	1	NA	NA
IPR004547	2	2	2	2	2	2	2	2	2	2	2	2	2	2	2	2	2	2	2	2	1	2	2	2	2	2	2	2	2	2	2	1.94118	0.464613	NA
IPR004550	1	1	1	1	1	1	1	1	1	1	1	1	1	1	1	0	1	1	1	1	1	1	1	1	1	1	1	1	1	1	0.909091	1	0.241987	NA
IPR004551	1	1	1	1	1	1	1	1	1	1	1	1	1	1	1	1	1	1	1	1	1	1	1	1	1	1	1	1	1	1	1	1	NA	NA
IPR004552	1	1	1	1	1	1	1	1	1	1	1	1	1	1	1	1	1	1	1	1	1	1	1	1	1	1	1	1	1	1	1	1	NA	NA
IPR004554	1	1	1	2	1	1	1	2	1	1	1	1	1	1	1	2	1	2	1	1	1	1	1	1	1	1	1	1	1	1	1.18182	1.11765	0.669673	NA
IPR004556	0	1	1	1	1	1	1	1	1	1	1	1	1	1	1	1	1	1	1	1	1	1	1	1	1	1	1	1	1	0	1	0.882353	0.26848	NA
IPR004567	1	1	1	1	1	1	1	1	1	1	1	1	1	1	1	1	1	1	1	1	1	1	1	1	1	1	1	1	1	1	1	1	NA	NA
IPR004568	1	2	1	1	1	2	2	2	1	1	1	1	1	1	2	1	1	1	1	1	1	1	1	2	1	1	1	1	1	1	1.27273	1.17647	0.573951	NA
IPR004570	1	0	0	0	0	0	0	0	0	0	0	0	0	0	0	0	0	0	0	0	0	0	0	0	0	0	0	0	0	0	0	0.0588235	0.464613	NA
IPR004572	1	1	1	1	1	1	1	1	1	1	1	1	1	1	1	1	1	1	1	1	1	1	1	1	1	1	1	1	1	1	1	1	NA	NA
IPR004575	1	1	1	1	1	1	1	1	1	1	1	1	1	1	1	1	1	1	1	1	1	1	1	1	1	1	1	1	1	1	1	1	NA	NA
IPR004579	1	1	1	1	1	1	1	1	1	1	1	1	1	1	1	1	1	1	1	1	1	1	1	1	1	1	1	1	1	1	1	1	NA	NA
IPR004580	1	1	1	1	1	1	1	1	1	1	1	1	1	1	1	1	1	1	1	1	1	1	1	1	1	1	1	1	1	1	1	1	NA	NA
IPR004584	1	1	1	1	1	1	0	0	0	1	1	1	0	0	0	1	1	1	1	1	1	1	1	1	1	1	1	1	1	1	0.454545	1	0.000836647	NA
IPR004585	1	1	1	1	1	1	1	1	1	1	1	1	1	1	1	1	1	1	1	1	1	1	1	1	1	1	1	1	1	1	1	1	NA	NA
IPR004589	3	3	3	3	3	3	3	3	3	3	3	2	3	3	3	3	3	3	3	3	3	3	3	3	3	3	3	3	3	3	2.90909	3	0.241987	NA
IPR004591	1	1	1	1	1	1	1	1	1	1	1	1	1	1	1	1	1	1	1	1	1	1	1	1	1	1	1	1	1	1	1	1	NA	NA
IPR004595	1	1	1	1	1	1	1	1	1	1	1	1	1	1	1	1	1	1	1	1	1	1	1	1	1	1	1	1	0	1	1	0.941176	0.464613	NA
IPR004598	1	1	1	1	1	1	1	1	1	1	1	1	1	1	2	1	1	1	1	1	1	1	1	1	1	1	1	1	1	1	1.09091	1	0.241987	NA
IPR004600	1	1	1	1	1	1	1	1	1	1	1	1	1	1	1	1	1	1	1	1	1	1	1	1	1	1	1	1	1	1	1	1	NA	NA
IPR004601	1	1	1	1	1	1	1	1	1	1	1	1	1	1	1	1	1	1	1	1	1	1	1	1	1	1	1	1	1	1	1	1	NA	NA
IPR004607	1	1	1	1	1	1	1	1	1	1	1	1	1	1	1	1	1	1	1	1	1	1	1	1	1	1	1	1	1	1	1	1	NA	NA
IPR004621	2	2	2	2	2	2	2	2	2	2	2	2	2	2	2	2	2	2	2	2	2	2	2	2	2	2	2	2	2	2	2	2	NA	NA
IPR004625	1	1	1	1	1	0	1	1	1	1	1	1	1	1	1	1	1	1	1	1	0	1	1	1	1	1	0	1	1	1	1	0.823529	0.160306	NA
IPR004631	2	3	2	2	2	2	2	2	2	2	2	2	2	2	2	2	2	3	2	3	3	2	2	2	2	2	2	2	3	3	2	2.35294	0.0315752	NA
IPR004636	1	1	1	1	1	1	1	1	1	1	1	1	1	1	1	1	1	1	1	1	1	1	1	1	1	1	1	1	1	1	1	1	NA	NA
IPR004638	0	0	0	0	0	0	1	0	0	0	0	0	0	0	0	0	0	0	0	0	0	0	0	0	0	0	0	0	0	0	0.0909091	0	0.241987	NA
IPR004640	1	1	1	1	1	1	1	1	1	1	1	1	1	1	1	1	1	1	1	1	1	1	1	1	1	1	1	1	1	1	1	1	NA	NA
IPR004648	12	12	11	12	11	11	11	11	11	11	11	9	11	11	11	12	10	12	10	11	11	12	12	11	12	12	12	12	12	12	10.8182	11.6471	0.00284849	NA
IPR004649	1	1	1	1	1	1	1	1	1	1	1	1	1	1	1	1	1	1	1	1	1	1	1	1	1	1	1	1	1	1	1	1	NA	NA
IPR004651	1	1	1	1	1	1	1	1	1	1	1	1	1	1	1	1	1	1	1	1	1	1	1	1	1	1	1	1	1	1	1	1	NA	NA
IPR004662	1	1	1	1	1	1	1	1	1	1	1	1	1	1	1	1	1	1	1	1	1	1	1	1	1	1	1	1	1	1	1	1	NA	NA
IPR004676	1	0	0	0	0	0	0	0	0	0	0	0	0	0	0	0	0	0	0	0	0	0	0	0	0	0	0	0	0	0	0	0.0588235	0.464613	NA
IPR004680	0	0	1	1	1	1	2	1	1	1	1	1	0	2	1	0	0	0	0	1	1	1	1	1	1	1	1	1	1	1	0.909091	0.764706	0.605651	NA
IPR004686	1	1	1	1	1	1	1	1	1	1	1	1	1	1	2	1	1	1	1	1	1	1	1	1	1	1	1	1	1	1	1.09091	1	0.241987	NA
IPR004695	6	5	5	5	4	4	5	3	3	3	3	4	3	4	3	5	6	5	5	5	5	4	4	3	4	4	4	4	4	4	3.72727	4.47059	0.0397441	NA
IPR004698	1	1	2	2	1	2	1	1	1	1	1	1	1	1	1	1	2	2	2	2	2	2	2	2	2	2	2	2	2	2	1.09091	1.88235	5.55071e-05	NA
IPR004706	1	1	2	2	1	1	1	1	1	1	1	1	1	1	1	1	1	1	1	1	1	1	1	1	1	1	1	1	1	1	1	1.05882	0.464613	NA
IPR004709	1	1	1	1	1	1	1	1	1	1	1	1	1	1	1	1	1	1	1	1	1	1	1	1	1	1	1	1	1	1	1	1	NA	NA
IPR004713	1	1	1	1	4	2	2	2	1	2	1	1	3	3	2	2	1	1	1	1	1	1	2	1	1	1	2	1	2	1	1.81818	1.23529	0.0253105	NA
IPR004721	1	1	1	1	1	1	1	1	1	1	1	1	1	1	1	1	1	1	1	1	1	1	1	1	1	1	1	1	1	1	1	1	NA	NA
IPR004728	1	1	1	1	1	1	1	1	1	1	1	1	1	1	1	1	1	1	1	1	1	1	1	1	1	1	1	1	1	1	1	1	NA	NA
IPR004730	1	1	1	1	1	1	1	1	1	1	1	1	1	1	1	1	1	1	1	1	1	1	1	1	1	1	1	1	1	1	1	1	NA	NA
IPR004733	1	1	1	1	1	1	1	1	1	1	1	0	1	1	1	1	1	1	1	1	1	1	1	1	1	1	1	1	1	1	0.909091	1	0.241987	NA
IPR004734	0	0	0	0	0	0	0	0	0	0	1	1	1	0	0	0	0	0	0	0	0	0	0	0	0	0	0	0	0	0	0.272727	0	0.0282485	NA
IPR004737	1	1	1	1	1	1	1	1	1	1	1	1	1	1	1	1	1	1	1	1	1	1	1	1	1	1	1	1	1	1	1	1	NA	NA
IPR004738	2	1	2	2	2	2	2	2	2	2	2	2	2	1	2	2	2	2	2	2	2	2	2	2	2	2	2	2	2	2	1.90909	1.94118	0.792189	NA
IPR004739	1	1	1	0	1	0	1	1	1	1	1	1	1	1	1	1	1	1	1	1	1	1	1	1	1	1	1	1	1	1	1	0.882353	0.26848	NA
IPR004762	2	2	2	2	2	2	1	2	2	2	2	2	2	2	2	2	2	1	3	2	3	2	2	2	2	2	2	2	2	2	2	2	1	NA
IPR004765	1	1	1	1	1	1	1	1	1	1	1	1	1	1	1	1	1	0	1	1	1	1	1	1	1	1	1	1	1	1	1	0.941176	0.464613	NA
IPR004769	2	1	1	1	1	0	1	1	1	1	1	1	1	1	1	1	1	1	1	1	0	1	1	1	0	1	0	1	0	1	1	0.764706	0.156657	NA
IPR004773	1	2	1	1	1	1	1	2	2	1	1	2	2	1	1	1	1	1	2	2	1	2	1	2	2	1	2	1	1	2	1.45455	1.41176	0.847774	NA
IPR004776	2	2	2	2	2	2	2	2	2	2	2	3	2	2	2	2	2	2	2	2	2	2	2	2	2	2	2	2	2	2	2.09091	2	0.241987	NA
IPR004788	1	1	1	1	1	1	1	1	1	1	1	1	1	1	1	1	1	1	1	1	1	1	1	1	1	1	1	1	2	1	1	1.05882	0.464613	NA
IPR004789	1	1	1	1	1	1	1	1	1	1	1	1	1	1	1	1	1	1	1	1	1	1	1	1	1	1	1	1	1	1	1	1	NA	NA
IPR004790	1	1	1	1	1	1	1	1	1	1	1	1	1	1	1	1	1	1	1	1	1	1	1	1	1	1	1	1	1	1	1	1	NA	NA
IPR004798	2	3	2	2	6	4	4	5	3	4	1	4	5	5	5	3	2	3	3	2	2	2	3	2	2	2	3	2	3	2	3.81818	2.41176	0.00161245	NA
IPR004802	1	1	1	1	1	0	1	1	1	1	1	1	1	1	1	1	1	1	1	1	1	1	1	1	1	1	1	1	1	1	1	0.941176	0.464613	NA
IPR004803	1	1	1	1	1	1	1	1	1	1	1	1	1	1	1	1	1	1	1	1	1	1	1	1	1	1	1	1	1	1	1	1	NA	NA
IPR004806	1	1	1	1	1	0	1	1	1	1	1	1	1	1	1	1	1	1	1	1	1	1	1	1	1	1	1	1	1	1	1	0.941176	0.464613	NA
IPR004808	1	1	1	1	1	0	1	1	1	1	1	1	1	1	1	1	1	1	1	1	1	1	1	1	1	1	1	1	1	1	1	0.941176	0.464613	NA
IPR004810	1	1	1	1	1	1	1	1	1	1	1	1	1	1	1	2	1	1	1	1	1	1	1	1	1	1	1	1	1	1	1.09091	1	0.241987	NA
IPR004813	22	21	19	21	19	21	17	18	19	19	17	17	18	17	18	18	20	21	19	19	17	20	19	18	19	19	19	19	19	20	17.9091	19.6471	0.000889281	NA
IPR004815	2	2	2	2	2	2	1	2	2	2	2	2	2	2	2	2	2	2	2	2	2	2	2	2	2	2	2	2	2	2	1.90909	2	0.241987	NA
IPR004821	4	4	4	5	5	5	5	5	5	5	4	5	4	5	6	5	3	3	4	4	4	3	3	3	4	4	4	3	6	4	4.81818	3.88235	0.00429368	NA
IPR004823	1	1	1	1	2	1	1	1	1	1	1	1	1	1	1	1	1	1	1	1	1	1	1	1	1	1	1	1	1	1	1	1	NA	NA
IPR004827	25	28	22	27	26	35	29	24	26	25	26	26	28	28	27	24	25	36	25	26	30	32	25	24	25	28	26	27	31	28	26.1818	28.1176	0.198874	NA
IPR004834	3	3	3	3	4	2	3	3	3	3	3	3	3	3	3	3	3	3	3	3	3	3	3	3	3	3	3	3	3	3	3	2.94118	0.464613	NA
IPR004837	9	10	8	8	12	8	9	10	9	9	9	10	11	13	10	8	9	10	8	8	9	9	11	9	11	8	9	8	8	9	9.63636	9	0.217713	NA
IPR004838	7	11	6	8	7	8	3	7	4	4	4	4	4	4	4	6	8	8	7	8	9	8	7	8	8	8	8	8	9	9	4.63636	8.23529	8.14364e-06	NA
IPR004839	26	37	17	24	21	25	18	26	22	17	19	17	19	20	21	24	28	27	26	28	28	29	27	29	28	30	29	31	29	27	20.8182	28.3529	3.57117e-05	NA
IPR004840	14	27	13	13	12	13	16	15	14	15	15	14	14	15	15	14	20	16	16	18	18	19	18	18	18	19	18	19	19	19	14.8182	18	0.00361946	NA
IPR004841	22	38	19	20	20	21	21	22	24	21	20	21	19	22	20	24	29	29	27	29	27	27	28	27	29	29	29	29	28	27	21.9091	27.5294	0.000653307	NA
IPR004843	26	29	25	28	25	24	23	24	25	27	26	23	24	27	27	28	26	28	28	27	29	28	28	26	25	27	26	27	28	28	25.6364	27.0588	0.054811	NA
IPR004853	5	5	5	5	6	5	6	6	6	6	6	6	6	6	6	5	5	5	5	5	5	5	5	5	5	5	5	5	5	5	5.81818	5	1.00178e-05	NA
IPR004854	2	1	2	2	2	2	2	2	2	2	2	2	2	2	2	2	2	2	1	2	2	2	2	2	2	2	2	2	2	2	1.90909	1.94118	0.792189	NA
IPR004855	1	1	1	1	1	1	1	1	1	1	1	1	1	1	1	1	1	1	1	1	1	1	1	1	1	1	1	1	1	1	1	1	NA	NA
IPR004856	2	2	2	2	2	2	2	2	2	2	2	2	2	2	2	2	2	2	2	2	2	2	2	2	2	2	2	2	2	2	2	2	NA	NA
IPR004859	2	0	2	2	2	2	2	0	1	0	2	2	0	0	0	2	2	3	2	2	2	2	2	2	2	2	2	2	2	2	1	1.94118	0.00521603	NA
IPR004861	1	1	1	1	1	1	1	1	1	1	1	1	1	1	1	1	1	1	1	1	1	1	1	1	1	1	1	1	1	1	1	1	NA	NA
IPR004871	3	3	3	3	3	3	3	3	3	3	3	3	3	3	3	3	3	3	3	3	3	3	3	3	3	3	3	3	3	3	3	3	NA	NA
IPR004875	0	18	2	3	26	15	0	0	0	0	1	0	0	0	0	2	0	0	0	0	0	2	0	0	2	0	0	0	0	0	0.272727	2.35294	0.386136	NA
IPR004879	1	1	1	1	1	1	1	1	1	1	1	1	1	1	1	1	1	1	1	1	1	1	1	1	1	1	1	1	1	1	1	1	NA	NA
IPR004882	1	1	1	1	1	1	1	1	1	1	1	1	1	1	1	1	1	1	1	1	1	1	1	1	1	1	1	1	1	1	1	1	NA	NA
IPR004886	4	4	4	4	5	5	6	6	6	6	6	6	6	6	6	4	4	4	4	4	4	4	4	4	4	4	4	4	4	4	5.63636	4.05882	2.5438e-05	NA
IPR004887	1	1	1	1	1	1	1	1	1	1	1	1	1	1	1	1	1	1	1	1	1	1	1	1	1	1	1	1	1	1	1	1	NA	NA
IPR004895	2	2	2	2	2	1	2	2	2	2	2	2	2	2	2	2	1	2	2	2	2	2	2	2	2	2	2	2	1	2	2	1.82353	0.160306	NA
IPR004896	0	0	0	0	0	0	0	0	0	0	1	0	0	0	0	0	0	0	0	0	0	0	0	0	0	0	0	0	0	0	0.0909091	0	0.241987	NA
IPR004898	14	14	12	16	14	14	5	5	4	4	4	4	4	4	2	11	14	12	11	12	13	13	15	10	13	13	13	14	13	13	5.27273	13.2941	1.36726e-05	NA
IPR004907	1	1	1	1	1	1	1	1	1	1	1	1	1	1	1	1	1	1	1	1	1	1	1	1	1	1	1	1	1	1	1	1	NA	NA
IPR004908	1	1	1	1	1	1	1	1	1	1	1	1	1	1	1	1	1	1	1	1	1	1	1	1	1	1	1	1	1	1	1	1	NA	NA
IPR004910	2	2	2	2	2	2	2	2	2	2	2	2	2	2	2	2	2	2	2	2	2	2	2	2	2	2	2	2	2	2	2	2	NA	NA
IPR004911	1	1	1	1	1	1	1	1	1	1	1	1	1	1	1	1	1	1	1	1	1	1	1	1	1	1	1	1	1	1	1	1	NA	NA
IPR004923	2	3	2	2	2	2	2	2	2	2	2	2	2	2	2	2	3	3	3	3	3	3	3	3	3	3	3	3	3	3	2.09091	2.82353	0.000215014	NA
IPR004927	0	1	0	0	0	0	0	0	0	0	0	0	0	0	0	0	0	0	0	0	1	0	0	0	0	0	0	0	0	0	0	0.117647	0.26848	NA
IPR004932	1	1	1	1	1	0	1	1	1	1	1	1	1	1	1	1	1	1	1	1	1	1	1	1	1	1	1	1	1	1	1	0.941176	0.464613	NA
IPR004939	1	1	1	1	1	1	1	1	1	1	1	1	1	1	1	1	1	1	1	1	1	1	1	1	1	1	1	1	1	1	1	1	NA	NA
IPR004942	1	1	1	1	1	1	1	1	1	1	1	0	1	1	1	1	1	1	1	1	1	1	0	1	1	1	1	1	0	1	0.909091	0.882353	0.860683	NA
IPR004953	1	1	1	1	1	0	1	1	1	1	1	1	1	1	1	1	1	1	1	1	1	1	1	1	1	1	1	1	1	1	1	0.941176	0.464613	NA
IPR004971	1	1	1	1	1	1	1	1	1	1	1	1	1	1	1	1	1	1	1	1	1	1	1	1	1	1	1	1	1	1	1	1	NA	NA
IPR004977	1	1	1	1	1	1	1	1	1	1	1	1	1	1	1	1	1	1	1	1	1	1	1	1	1	1	1	1	1	1	1	1	NA	NA
IPR004991	0	1	1	0	0	0	0	0	0	0	0	0	0	0	0	0	0	0	0	0	0	0	0	0	0	0	0	0	0	0	0	0.0588235	0.464613	NA
IPR005000	5	10	5	7	9	7	7	5	5	5	3	5	5	5	6	6	7	7	7	8	7	8	6	8	8	7	8	7	8	8	5.36364	7.41176	0.000218651	NA
IPR005002	1	1	1	1	1	1	1	2	2	1	1	1	2	3	2	1	1	1	1	1	1	1	1	1	1	1	1	1	1	1	1.54545	1	0.00300525	NA
IPR005011	1	1	1	1	1	1	1	1	1	1	1	1	1	1	1	1	1	1	1	1	1	1	1	1	1	1	1	1	1	1	1	1	NA	NA
IPR005013	1	1	1	1	1	1	1	1	1	1	1	1	1	1	1	1	1	1	1	1	1	1	1	1	1	1	1	1	1	1	1	1	NA	NA
IPR005016	1	1	1	1	1	1	1	1	1	1	1	1	1	1	1	1	1	1	1	1	1	1	1	1	1	1	1	1	1	1	1	1	NA	NA
IPR005018	1	2	2	1	1	1	2	1	2	1	3	2	1	1	1	2	2	2	2	2	2	2	2	1	2	2	2	2	2	2	1.63636	1.76471	0.448476	NA
IPR005024	7	7	4	6	4	7	7	7	7	7	7	7	7	7	6	7	7	7	7	7	7	7	7	7	7	7	7	7	7	7	6.90909	6.94118	0.792189	NA
IPR005025	3	3	3	3	3	3	3	3	3	3	3	3	3	3	3	1	2	2	2	2	2	2	2	2	2	2	2	2	2	2	2.72727	2.23529	0.0111897	NA
IPR005031	1	1	1	1	1	1	1	1	1	1	1	1	1	1	1	1	1	1	1	1	1	1	1	1	1	1	1	1	1	1	1	1	NA	NA
IPR005033	2	2	2	2	2	2	2	2	2	2	2	2	2	2	2	3	2	2	2	2	2	2	2	2	2	2	2	2	2	2	2.09091	2	0.241987	NA
IPR005034	2	2	2	2	2	2	2	2	2	2	2	2	2	2	2	2	2	2	2	2	2	2	2	2	2	2	2	2	2	2	2	2	NA	NA
IPR005036	1	1	1	1	1	1	1	1	1	1	1	1	1	1	1	1	1	1	1	1	1	1	1	1	1	1	1	1	1	1	1	1	NA	NA
IPR005037	1	1	1	1	1	1	1	1	1	1	1	1	1	1	1	1	1	1	1	1	1	1	1	1	1	1	1	1	1	1	1	1	NA	NA
IPR005043	1	1	1	1	1	1	1	1	1	1	1	1	1	1	1	1	1	1	1	1	1	1	1	1	1	1	1	1	1	1	1	1	NA	NA
IPR005045	1	2	1	2	2	2	1	1	1	1	1	1	1	1	1	1	2	2	1	2	2	2	2	2	2	2	2	2	2	2	1	1.94118	1.59479e-06	NA
IPR005052	2	2	2	2	2	2	2	2	2	2	2	2	2	2	2	3	2	2	2	2	2	2	2	2	2	2	2	2	2	2	2.09091	2	0.241987	NA
IPR005054	0	0	0	0	0	0	0	0	0	0	0	0	0	0	0	0	0	1	0	0	0	0	0	0	0	0	0	0	0	0	0	0.0588235	0.464613	NA
IPR005061	1	1	1	1	1	1	1	1	1	1	1	1	1	1	1	1	1	1	1	1	1	1	1	1	1	1	1	1	1	1	1	1	NA	NA
IPR005062	2	2	2	2	2	2	2	2	2	2	2	2	2	2	2	2	2	2	1	2	2	2	2	2	2	2	2	2	2	2	1.90909	2	0.241987	NA
IPR005065	4	5	3	3	3	5	4	5	5	5	4	4	4	5	5	4	3	4	5	4	5	5	5	5	5	5	5	4	4	4	4.54545	4.41176	0.750256	NA
IPR005066	5	5	5	6	6	7	7	5	4	5	5	5	5	6	6	2	4	3	4	4	4	4	4	4	4	4	4	4	4	4	4.90909	4.35294	0.0569713	NA
IPR005078	1	1	1	1	1	1	1	1	1	1	1	1	1	1	1	1	1	1	1	1	1	1	1	1	1	1	1	1	1	1	1	1	NA	NA
IPR005079	1	1	0	0	0	0	0	0	0	0	0	0	0	0	0	1	1	1	1	1	1	1	1	1	1	1	1	1	1	1	0.181818	0.882353	0.000303495	NA
IPR005084	2	2	2	1	1	2	2	2	3	2	2	3	3	2	2	1	3	3	3	6	3	3	3	1	3	4	3	4	4	2	2.27273	2.88235	0.13522	NA
IPR005097	4	6	2	3	3	3	3	2	2	3	4	4	3	3	3	4	3	4	3	3	3	3	3	3	3	3	2	3	3	3	3.09091	3.23529	0.909263	NA
IPR005100	1	1	1	1	1	1	1	1	1	1	1	1	1	1	1	1	1	1	1	1	1	1	1	1	1	1	1	1	1	1	1	1	NA	NA
IPR005101	3	3	3	3	3	3	3	3	3	3	3	3	3	3	3	3	3	2	3	3	3	3	3	3	3	3	3	3	3	3	3	2.94118	0.464613	NA
IPR005102	1	1	0	1	1	2	0	0	0	0	0	0	0	0	0	1	1	1	1	1	1	2	1	1	2	1	2	2	1	1	0.181818	1.29412	3.122e-05	NA
IPR005103	27	30	26	27	30	27	28	29	29	27	28	27	28	30	28	27	29	29	28	28	28	28	26	26	27	27	27	27	25	27	28.0909	27.3529	0.0764279	NA
IPR005106	1	1	1	1	1	1	1	1	1	1	1	1	1	2	1	1	1	1	1	1	1	1	1	1	1	1	1	1	1	1	1.09091	1	0.241987	NA
IPR005107	1	2	1	1	1	1	1	1	1	1	1	1	1	1	1	1	1	1	1	1	1	1	1	1	1	1	1	1	1	1	1	1.05882	0.464613	NA
IPR005110	2	1	2	2	2	2	2	2	2	1	1	2	1	2	1	1	1	1	1	1	1	1	1	1	1	1	1	1	1	1	1.45455	1.17647	0.125512	NA
IPR005111	1	1	1	1	1	1	1	1	1	1	1	1	1	1	1	1	1	1	1	1	1	1	1	1	1	1	1	1	1	1	1	1	NA	NA
IPR005112	1	1	1	1	1	1	1	1	1	1	1	1	1	1	1	1	1	1	1	1	1	1	1	1	1	1	1	1	1	1	1	1	NA	NA
IPR005113	2	2	2	2	2	2	2	2	2	2	2	2	2	2	2	2	2	2	2	2	2	2	2	2	2	2	2	2	2	2	2	2	NA	NA
IPR005117	2	2	2	2	2	2	2	2	2	2	2	2	2	2	2	2	2	2	2	2	2	2	2	2	2	2	2	2	2	2	2	2	NA	NA
IPR005120	1	1	1	1	1	1	1	1	1	1	1	1	1	1	1	1	1	1	1	1	1	1	1	1	1	1	1	1	1	1	1	1	NA	NA
IPR005121	1	1	1	1	1	1	1	1	1	1	1	1	1	1	1	1	1	1	1	1	1	1	1	1	1	1	1	1	1	1	1	1	NA	NA
IPR005122	2	2	2	2	2	2	2	2	2	2	2	2	2	2	2	2	2	2	1	2	2	2	2	2	2	2	2	2	2	2	1.90909	2	0.241987	NA
IPR005123	33	50	27	34	31	36	41	41	36	36	32	36	35	35	40	36	38	42	42	42	38	43	36	40	42	41	43	42	37	45	37.2727	40.1176	0.0489272	NA
IPR005124	1	1	1	1	1	1	1	1	1	1	1	1	1	1	1	1	1	1	1	1	1	1	1	1	1	1	1	1	1	1	1	1	NA	NA
IPR005128	1	1	1	1	1	1	1	1	1	1	1	1	1	1	1	1	1	1	1	1	1	1	1	1	1	1	1	1	1	1	1	1	NA	NA
IPR005130	1	1	1	1	1	1	1	1	1	1	1	1	1	1	1	1	1	1	1	1	1	1	1	2	1	1	1	1	1	1	1	1.05882	0.464613	NA
IPR005131	1	1	1	1	1	1	1	1	1	1	1	1	1	1	1	1	1	1	1	1	1	1	1	1	1	1	1	1	1	1	1	1	NA	NA
IPR005135	14	12	9	11	14	10	10	11	13	10	9	9	11	12	10	14	11	14	12	15	13	24	15	12	15	12	13	13	16	16	11	13.8824	0.00381197	NA
IPR005139	1	1	1	1	1	0	1	1	1	1	1	1	1	1	1	1	1	1	1	1	1	1	1	1	1	1	1	1	1	1	1	0.941176	0.464613	NA
IPR005140	2	2	2	2	2	2	2	2	2	2	2	2	2	2	2	2	2	2	2	2	2	2	2	2	2	2	2	2	2	2	2	2	NA	NA
IPR005141	2	2	2	2	2	2	2	2	2	2	2	2	2	2	2	2	2	2	2	2	2	2	2	2	2	2	2	2	2	2	2	2	NA	NA
IPR005142	2	2	2	2	2	2	2	2	2	2	2	2	2	2	2	2	2	2	2	2	2	2	2	2	2	2	2	2	2	2	2	2	NA	NA
IPR005144	1	1	1	1	1	1	1	1	1	1	1	1	1	1	1	1	1	1	1	1	1	1	1	1	1	1	1	1	1	1	1	1	NA	NA
IPR005145	1	1	1	1	1	1	1	1	1	1	1	1	1	1	1	1	1	1	1	1	1	1	1	1	1	1	1	1	1	1	1	1	NA	NA
IPR005146	1	1	1	1	1	1	1	1	1	1	1	1	1	1	1	1	1	1	1	1	1	1	1	1	1	1	1	1	1	1	1	1	NA	NA
IPR005147	1	1	1	1	1	1	1	1	1	1	1	1	1	1	1	1	1	1	1	1	1	1	1	1	1	1	1	1	1	1	1	1	NA	NA
IPR005148	1	1	1	1	1	1	1	1	1	1	1	1	1	1	1	1	1	1	1	1	1	1	1	1	1	1	1	1	1	1	1	1	NA	NA
IPR005151	6	9	3	7	5	7	6	6	5	8	5	5	5	6	5	3	4	5	2	4	3	5	5	5	4	5	5	5	5	5	5.09091	5.23529	0.781623	NA
IPR005152	0	3	0	1	0	0	0	1	0	0	0	0	0	0	0	1	1	2	0	3	3	2	3	3	4	3	4	4	3	2	0.181818	2.41176	0.000130079	NA
IPR005154	1	1	1	1	1	1	1	1	1	1	1	1	1	1	1	1	1	1	1	1	1	1	1	1	1	1	1	1	1	1	1	1	NA	NA
IPR005155	1	1	1	1	1	1	1	1	1	1	1	1	1	1	1	1	1	1	1	1	1	1	1	1	1	1	1	1	1	1	1	1	NA	NA
IPR005159	0	2	0	0	0	0	0	0	0	0	0	0	0	0	0	0	0	0	0	0	0	0	0	0	0	0	0	0	0	0	0	0.117647	0.464613	NA
IPR005160	1	1	0	1	0	1	1	1	1	1	1	1	1	1	1	1	1	1	1	1	1	1	1	1	1	1	1	1	1	1	1	1	NA	NA
IPR005161	2	2	1	2	1	2	2	2	2	2	2	2	2	2	2	2	2	2	2	2	2	2	2	2	2	2	2	2	2	2	2	2	NA	NA
IPR005162	1	0	0	2	0	2	0	0	0	0	0	0	0	0	0	0	0	0	0	0	0	0	0	0	0	0	0	0	0	0	0	0.294118	0.160903	NA
IPR005163	1	1	1	1	1	1	1	1	1	1	1	1	1	1	1	0	0	0	0	0	0	0	0	0	0	0	0	0	0	0	0.818182	0.235294	0.00329504	NA
IPR005164	1	1	1	1	1	1	1	1	1	1	1	1	1	1	1	1	1	1	1	1	1	1	1	1	1	1	1	1	1	1	1	1	NA	NA
IPR005176	1	1	1	1	1	0	1	1	1	1	1	1	1	1	1	1	1	1	1	1	1	1	1	1	1	1	1	1	1	1	1	0.941176	0.464613	NA
IPR005178	4	5	3	3	3	2	3	3	3	3	3	3	3	3	3	3	4	4	4	4	4	4	4	4	4	4	4	4	4	4	3.09091	3.88235	0.000252384	NA
IPR005185	1	1	1	1	1	1	1	1	1	1	1	1	1	1	1	1	1	1	1	1	1	1	1	1	1	1	1	1	1	1	1	1	NA	NA
IPR005193	1	1	1	1	2	2	2	2	2	2	2	2	2	2	2	1	1	1	1	1	1	1	1	0	1	1	1	1	1	1	1.81818	1	8.40894e-05	NA
IPR005195	0	1	0	1	0	0	1	1	1	1	1	1	1	1	1	0	0	0	0	0	0	0	0	0	0	0	0	0	0	0	0.818182	0.117647	0.000303495	NA
IPR005196	0	1	0	1	0	0	1	1	1	1	1	1	1	1	1	0	0	0	0	0	0	0	0	0	0	0	0	0	0	0	0.818182	0.117647	0.000303495	NA
IPR005197	4	10	7	7	7	5	8	7	10	5	5	5	3	9	6	9	6	4	5	7	6	9	6	5	7	7	8	7	6	7	6.54545	6.52941	0.923808	NA
IPR005198	9	11	9	10	10	10	10	10	10	9	9	9	9	9	9	10	10	10	10	10	9	11	10	10	11	11	11	11	10	10	9.45455	10.2353	0.00523201	NA
IPR005225	40	42	39	38	40	37	42	41	42	42	42	41	41	42	42	41	40	39	40	38	41	40	37	41	40	41	39	41	39	39	41.4545	39.5294	0.000623083	NA
IPR005248	1	1	1	1	1	1	1	1	1	1	1	1	1	1	1	1	1	1	1	1	1	1	1	1	1	1	1	1	1	1	1	1	NA	NA
IPR005251	1	1	1	1	1	1	1	1	1	1	1	1	1	1	1	1	1	1	1	1	1	1	1	1	1	1	1	1	1	1	1	1	NA	NA
IPR005256	1	1	1	1	1	0	1	1	1	1	1	1	1	1	0	1	1	1	1	1	1	0	1	1	1	1	1	1	1	1	0.909091	0.882353	0.860683	NA
IPR005260	1	1	1	0	1	1	1	1	1	1	1	1	1	2	1	1	1	1	1	1	1	1	1	1	1	1	1	1	1	1	1.09091	0.941176	0.170969	NA
IPR005269	1	2	1	1	1	1	1	1	1	2	1	1	1	2	2	2	3	2	2	2	2	1	1	1	1	1	1	1	1	2	1.45455	1.41176	0.720722	NA
IPR005294	1	1	1	1	1	1	1	1	1	1	1	1	1	1	1	1	1	1	1	1	1	1	1	1	1	1	1	1	1	1	1	1	NA	NA
IPR005301	3	3	3	3	3	3	3	3	3	3	3	3	3	3	3	3	3	3	3	3	3	3	3	3	3	3	3	3	3	3	3	3	NA	NA
IPR005302	6	8	5	6	5	3	4	4	4	4	4	4	4	4	4	6	7	6	6	6	6	7	7	7	7	7	7	7	6	6	4.36364	6.41176	0.0002193	NA
IPR005303	5	6	4	5	3	2	3	3	3	3	3	3	3	3	3	5	6	5	5	5	5	5	5	5	5	5	5	5	5	5	3.36364	4.94118	0.00029456	NA
IPR005304	1	1	1	1	1	1	1	1	1	1	1	1	1	1	1	1	1	1	1	1	1	1	1	1	1	1	1	1	1	1	1	1	NA	NA
IPR005317	1	1	1	1	1	1	1	1	1	1	1	1	1	1	1	1	1	1	1	2	1	2	1	2	2	1	2	2	2	2	1	1.47059	0.00896235	NA
IPR005321	1	2	1	1	1	1	1	1	1	1	1	1	1	1	1	1	1	1	1	1	1	1	1	1	1	1	1	1	1	1	1	1.05882	0.464613	NA
IPR005322	1	1	1	1	1	1	1	1	1	1	1	1	1	1	1	1	1	1	1	1	1	1	1	1	1	1	1	1	1	1	1	1	NA	NA
IPR005324	2	2	2	2	2	2	2	2	2	2	2	2	2	2	2	2	2	2	2	2	2	2	2	2	2	2	2	2	2	2	2	2	NA	NA
IPR005326	1	1	1	1	1	1	1	1	1	1	1	1	1	1	1	1	1	1	1	1	1	1	1	1	1	1	1	1	1	1	1	1	NA	NA
IPR005330	1	1	1	1	1	1	1	0	1	1	1	1	1	1	1	1	1	1	1	1	1	1	1	1	1	1	1	1	1	1	0.909091	1	0.241987	NA
IPR005334	1	1	1	1	1	1	1	1	1	1	1	1	1	1	1	1	1	1	1	1	1	1	1	1	1	1	1	1	1	1	1	1	NA	NA
IPR005336	2	2	2	2	2	1	2	2	2	2	2	2	2	2	2	2	2	2	2	2	2	2	2	2	2	2	2	2	2	2	2	1.94118	0.464613	NA
IPR005338	0	2	0	0	0	0	0	0	0	0	0	0	1	1	1	0	0	0	0	0	0	0	0	0	0	0	0	0	0	0	0.272727	0.117647	0.16361	NA
IPR005339	1	1	1	1	1	1	1	1	1	1	1	1	1	1	1	1	1	1	1	1	1	1	1	1	1	1	1	1	1	1	1	1	NA	NA
IPR005343	1	1	1	1	1	1	1	1	1	1	1	1	1	1	1	1	1	1	1	1	1	1	1	1	1	1	1	1	1	1	1	1	NA	NA
IPR005344	1	1	1	1	1	0	1	1	1	1	1	1	1	1	1	1	1	1	1	1	1	1	1	1	1	1	1	1	1	1	1	0.941176	0.464613	NA
IPR005345	1	1	1	1	1	0	1	1	1	1	1	1	1	1	1	1	1	1	1	1	1	1	0	1	1	1	1	1	1	1	1	0.882353	0.26848	NA
IPR005349	2	2	1	2	1	1	2	2	2	2	2	2	2	2	2	1	1	1	1	1	1	1	1	1	1	1	1	1	1	1	1.81818	1.17647	0.00110122	NA
IPR005351	1	1	1	1	1	1	1	1	1	1	1	1	1	1	1	1	1	0	1	1	1	1	1	1	1	1	1	1	1	1	1	0.941176	0.464613	NA
IPR005352	1	1	1	1	1	1	1	1	1	1	1	1	1	1	1	1	1	1	1	1	1	1	1	1	1	1	1	1	1	1	1	1	NA	NA
IPR005365	1	1	1	1	1	1	1	1	1	1	1	1	1	1	1	1	1	1	1	1	1	1	1	1	1	1	1	1	1	1	1	1	NA	NA
IPR005373	1	1	1	1	1	1	1	1	1	1	1	1	1	1	1	1	1	1	1	1	1	1	1	1	1	1	1	1	1	1	1	1	NA	NA
IPR005378	1	1	1	1	1	1	1	1	1	1	1	1	1	1	1	1	1	1	1	1	1	1	1	1	1	1	1	1	1	1	1	1	NA	NA
IPR005398	0	0	0	0	0	0	0	0	0	0	0	0	0	0	0	1	0	0	0	0	0	0	0	0	0	0	0	0	0	0	0.0909091	0	0.241987	NA
IPR005399	2	2	2	2	2	2	2	2	2	2	2	2	2	2	2	2	2	2	2	2	2	2	2	2	2	2	2	2	2	2	2	2	NA	NA
IPR005442	0	1	1	0	1	1	0	1	1	1	1	1	1	1	1	0	0	0	0	0	0	0	0	0	0	0	0	0	0	0	0.727273	0.117647	0.0013724	NA
IPR005455	1	1	1	1	1	0	1	1	1	1	1	1	1	1	1	1	1	1	1	1	1	1	1	1	1	1	1	1	1	1	1	0.941176	0.464613	NA
IPR005467	13	14	13	14	13	15	15	13	12	13	13	12	13	14	15	12	13	12	13	13	13	12	13	13	12	12	12	12	12	13	13.1818	12.8235	0.392439	NA
IPR005474	3	4	3	3	3	3	2	2	2	2	2	2	2	2	2	2	2	2	2	2	2	2	2	2	2	2	2	2	2	2	2	2.29412	0.0961328	NA
IPR005475	6	8	6	7	7	6	5	5	5	5	5	5	5	5	5	6	6	6	6	6	6	6	7	6	5	6	6	6	6	6	5.18182	6.17647	0.00011228	NA
IPR005478	2	3	3	3	3	2	1	2	2	1	2	1	2	2	2	2	2	2	2	2	2	2	2	2	2	2	2	2	2	2	1.72727	2.11765	0.0199237	NA
IPR005479	7	8	7	8	7	5	7	7	6	7	7	7	6	6	6	7	8	8	7	8	8	8	8	8	8	8	8	8	8	8	6.63636	7.76471	4.59467e-05	NA
IPR005480	2	2	2	2	2	2	2	2	2	2	2	2	2	2	2	2	2	2	2	2	2	2	2	2	2	2	2	2	2	2	2	2	NA	NA
IPR005481	4	6	5	6	5	3	5	5	4	5	5	4	4	4	4	5	6	6	5	6	5	6	6	6	6	6	6	6	6	6	4.54545	5.64706	0.000323312	NA
IPR005482	5	6	5	6	5	3	5	5	5	5	5	5	4	4	4	5	6	6	5	6	6	6	6	6	6	6	6	6	6	6	4.72727	5.76471	4.70565e-05	NA
IPR005483	2	2	2	2	2	2	2	2	2	2	2	2	2	2	2	2	2	2	2	2	2	2	2	2	2	2	2	2	2	2	2	2	NA	NA
IPR005485	1	1	1	1	1	1	1	1	1	1	1	1	1	1	1	1	1	1	1	1	1	1	1	1	1	1	1	1	1	1	1	1	NA	NA
IPR005493	3	4	1	2	1	2	1	1	1	1	1	1	1	1	1	2	2	2	1	2	2	2	2	2	2	3	2	3	2	2	1.09091	2.29412	7.8815e-06	NA
IPR005494	2	2	2	2	1	1	2	1	2	1	2	1	2	2	2	1	1	1	1	1	2	1	1	1	1	1	1	1	1	1	1.54545	1.23529	0.10645	NA
IPR005501	1	1	0	1	1	1	1	1	1	1	1	1	0	0	0	1	1	1	1	2	1	1	1	1	1	1	1	1	1	1	0.727273	1.05882	0.0248113	NA
IPR005511	1	2	0	1	0	3	2	2	1	2	1	1	2	2	2	1	1	1	1	1	1	2	1	1	2	1	2	2	2	1	1.54545	1.47059	0.629134	NA
IPR005517	3	4	4	3	3	2	2	3	3	3	3	3	3	2	4	3	4	3	3	4	4	3	4	3	3	4	3	3	4	4	2.90909	3.41176	0.0377747	NA
IPR005522	2	2	2	2	2	2	2	2	2	2	2	2	2	2	2	2	2	2	2	2	2	2	2	2	2	2	2	2	2	2	2	2	NA	NA
IPR005532	2	2	2	2	2	2	2	2	2	1	2	2	2	1	1	1	2	2	1	2	2	2	2	2	2	2	2	2	2	2	1.54545	2	0.00291653	NA
IPR005539	0	0	0	0	0	0	0	0	0	0	0	1	0	0	0	0	0	0	0	0	0	0	0	0	0	0	0	0	0	0	0.0909091	0	0.241987	NA
IPR005545	1	3	1	2	1	1	1	1	1	1	1	1	1	1	1	1	1	1	1	1	2	2	1	2	2	1	2	2	1	1	1	1.52941	0.00939587	NA
IPR005549	1	1	1	1	1	1	1	1	1	1	1	1	1	1	1	1	1	1	1	1	1	1	1	1	1	1	1	1	1	1	1	1	NA	NA
IPR005550	1	1	1	1	1	1	1	1	1	1	1	1	1	1	1	1	1	1	1	1	1	1	1	1	1	1	1	1	1	1	1	1	NA	NA
IPR005556	2	2	2	2	2	2	2	2	2	2	2	2	2	2	2	2	2	2	2	2	2	2	2	2	2	2	2	2	2	2	2	2	NA	NA
IPR005570	1	1	1	1	1	1	1	1	1	1	1	1	1	1	1	1	1	1	1	1	1	1	1	1	1	1	1	1	1	1	1	1	NA	NA
IPR005571	1	1	1	1	1	1	1	1	1	1	1	1	1	1	1	1	1	1	1	1	1	1	1	1	1	1	1	1	1	1	1	1	NA	NA
IPR005574	2	2	2	2	2	2	2	2	2	2	2	2	2	1	2	2	2	2	2	2	2	2	2	2	2	2	2	2	2	2	1.90909	2	0.241987	NA
IPR005576	3	3	3	3	3	3	3	3	3	3	3	3	3	3	3	3	3	3	3	3	3	3	3	3	3	3	3	3	3	3	3	3	NA	NA
IPR005578	1	1	1	1	1	1	1	1	1	1	1	1	1	1	1	1	1	1	1	1	1	1	1	1	1	1	1	1	1	1	1	1	NA	NA
IPR005579	1	1	1	1	1	1	1	1	1	1	1	1	1	1	1	1	1	1	1	1	0	1	1	1	1	1	1	1	1	1	1	0.941176	0.464613	NA
IPR005592	0	0	0	0	0	0	1	1	1	0	0	0	0	0	0	0	0	0	0	0	0	0	0	0	0	0	0	0	0	0	0.272727	0	0.0282485	NA
IPR005593	2	2	2	2	2	2	2	2	2	2	2	2	2	2	2	1	1	1	1	1	1	1	1	1	1	1	1	1	1	1	1.81818	1.23529	0.00329504	NA
IPR005595	1	1	1	1	1	1	0	1	1	1	1	1	1	1	1	1	1	1	1	1	1	1	1	1	1	1	1	1	1	1	0.909091	1	0.241987	NA
IPR005599	4	4	4	4	4	3	4	4	4	4	4	4	4	4	4	4	4	4	4	4	4	4	4	4	4	4	4	4	4	5	4	4	1	NA
IPR005600	0	2	0	0	0	0	1	2	1	0	1	1	1	1	1	0	0	1	1	1	1	1	0	0	1	1	1	1	0	0	0.909091	0.588235	0.155024	NA
IPR005605	1	1	1	1	1	1	1	1	1	1	1	1	1	1	1	1	1	1	1	1	1	1	1	1	1	1	1	1	1	1	1	1	NA	NA
IPR005606	1	1	1	1	1	1	1	1	1	1	1	1	1	1	1	1	1	1	1	1	1	1	1	1	1	1	1	1	1	1	1	1	NA	NA
IPR005607	2	2	2	2	2	2	2	2	2	2	2	2	2	2	2	2	2	2	2	2	2	2	2	2	2	2	2	2	2	2	2	2	NA	NA
IPR005612	3	3	3	3	3	3	3	3	3	3	3	3	3	3	3	3	3	3	3	3	3	3	3	3	3	3	3	3	3	3	3	3	NA	NA
IPR005613	1	1	1	1	1	1	1	1	1	1	1	1	1	1	1	1	1	1	1	1	1	1	1	1	1	1	1	1	1	1	1	1	NA	NA
IPR005615	1	1	1	1	1	1	1	1	1	1	1	1	1	1	1	1	1	1	1	1	1	1	1	1	1	1	1	1	1	1	1	1	NA	NA
IPR005624	1	1	1	1	1	1	1	1	1	1	1	1	1	1	1	1	1	1	1	1	1	1	1	1	1	1	1	1	1	1	1	1	NA	NA
IPR005630	2	5	0	1	0	1	1	3	2	1	1	1	2	1	2	1	2	2	0	1	1	1	1	1	0	0	1	0	1	1	1.36364	1.23529	0.430633	NA
IPR005631	1	1	1	1	1	1	1	1	1	1	1	1	1	1	1	1	1	1	1	1	1	1	1	1	1	1	1	1	1	1	1	1	NA	NA
IPR005633	1	1	1	1	1	1	1	1	1	1	1	1	1	1	1	1	1	1	1	1	1	1	1	1	1	1	1	1	1	1	1	1	NA	NA
IPR005635	1	1	1	1	1	1	1	1	1	1	1	1	1	1	1	1	1	1	1	1	1	1	1	1	1	1	1	1	1	1	1	1	NA	NA
IPR005637	1	1	1	1	1	1	1	1	1	1	1	1	1	1	1	1	1	1	1	1	1	1	1	1	1	1	1	1	1	1	1	1	NA	NA
IPR005645	6	10	5	11	6	8	15	10	11	7	9	10	7	9	10	6	6	7	7	9	8	7	5	7	7	8	7	8	8	9	9.18182	7.70588	0.119581	NA
IPR005651	1	1	1	1	1	1	1	1	1	1	1	1	1	1	1	1	1	1	1	1	1	1	1	1	1	1	1	1	1	1	1	1	NA	NA
IPR005654	2	2	2	2	2	2	2	2	2	2	2	2	2	2	2	2	2	2	2	2	2	2	2	2	2	2	2	2	2	2	2	2	NA	NA
IPR005656	2	3	1	1	1	1	2	1	1	1	1	1	1	1	1	3	3	4	4	4	3	4	4	4	4	4	4	4	4	4	1.54545	3.35294	0.000817149	NA
IPR005668	1	1	2	1	1	1	1	1	1	1	1	1	1	1	1	1	1	1	1	1	1	1	1	1	1	1	1	1	1	1	1	1	NA	NA
IPR005674	4	11	2	4	2	5	4	3	3	3	3	3	4	3	6	6	5	6	4	5	4	5	4	3	5	5	5	5	6	6	3.81818	5.17647	0.0116766	NA
IPR005676	1	1	0	1	0	1	1	1	1	1	1	1	1	1	1	1	1	1	1	1	1	1	1	1	1	1	1	1	1	1	1	1	NA	NA
IPR005677	1	1	1	1	1	1	1	1	1	1	1	1	1	1	1	1	1	1	1	1	1	1	1	1	1	1	1	1	1	1	1	1	NA	NA
IPR005679	1	1	1	1	1	1	1	1	1	1	1	1	1	1	1	1	1	1	1	1	1	1	1	1	1	1	1	1	1	1	1	1	NA	NA
IPR005680	1	1	1	1	1	1	1	1	1	1	1	1	1	1	1	1	1	0	1	1	1	1	1	1	1	1	1	1	1	1	1	0.941176	0.464613	NA
IPR005683	1	1	1	1	1	1	1	1	1	1	1	1	1	1	1	1	1	1	1	1	1	1	1	1	1	1	1	1	1	1	1	1	NA	NA
IPR005687	1	1	1	1	1	1	1	1	1	1	1	1	1	1	1	1	1	1	1	1	1	1	1	1	1	1	1	1	1	1	1	1	NA	NA
IPR005703	1	1	1	1	1	1	1	1	1	1	1	1	1	1	1	1	1	1	1	1	1	1	1	1	1	1	1	1	1	1	1	1	NA	NA
IPR005706	1	1	1	1	1	1	1	1	1	1	1	1	1	1	1	1	0	1	1	1	1	1	1	1	1	1	1	1	1	1	1	0.941176	0.464613	NA
IPR005707	1	1	1	1	1	1	1	1	1	1	1	1	1	1	1	1	1	1	1	1	1	1	1	1	1	1	1	1	1	1	1	1	NA	NA
IPR005708	4	5	3	4	4	4	3	3	3	3	3	3	3	3	4	5	5	5	5	4	4	4	4	3	5	4	4	4	4	4	3.45455	4.17647	0.00827044	NA
IPR005710	1	1	1	1	1	0	1	1	1	1	1	1	1	1	1	1	1	2	1	1	1	1	1	1	1	1	1	1	1	1	1	1	1	NA
IPR005711	1	1	1	1	1	1	1	1	1	1	1	1	1	1	1	1	1	1	1	1	1	1	1	1	1	1	1	1	1	1	1	1	NA	NA
IPR005713	1	1	1	1	1	1	1	1	1	1	1	1	1	1	1	1	1	1	1	1	1	1	1	1	1	1	1	1	1	1	1	1	NA	NA
IPR005715	1	1	1	1	1	1	1	1	1	1	1	1	1	1	1	1	1	1	1	1	1	1	1	1	1	1	1	1	1	1	1	1	NA	NA
IPR005716	1	1	1	1	1	1	1	1	1	1	1	1	1	1	1	1	1	1	1	1	1	1	1	1	1	1	1	1	1	1	1	1	NA	NA
IPR005719	1	1	0	1	1	1	1	1	1	1	1	1	1	1	1	1	1	1	1	1	1	1	1	1	1	1	1	1	1	0	1	0.941176	0.464613	NA
IPR005720	2	2	1	2	2	2	2	2	2	2	2	2	2	2	2	2	2	2	2	2	2	2	2	2	2	2	2	2	2	1	2	1.94118	0.464613	NA
IPR005721	1	1	1	1	1	0	1	1	1	1	1	1	1	1	1	1	1	1	1	0	1	1	1	1	1	1	1	1	1	1	1	0.882353	0.26848	NA
IPR005722	1	1	1	1	1	1	1	1	1	1	1	1	1	1	1	1	1	1	1	1	1	1	1	1	1	1	1	1	1	1	1	1	NA	NA
IPR005723	1	1	1	1	1	1	1	1	1	1	1	1	1	1	1	1	1	1	1	1	1	1	1	1	1	1	1	1	1	1	1	1	NA	NA
IPR005725	1	1	1	1	1	1	1	1	1	1	1	1	1	1	1	1	1	1	1	1	1	1	1	1	1	1	1	1	1	1	1	1	NA	NA
IPR005729	1	1	1	1	1	1	1	1	1	1	1	1	1	1	1	1	1	1	1	1	1	1	1	1	1	1	1	1	1	1	1	1	NA	NA
IPR005745	1	1	1	1	1	1	1	1	1	1	1	1	1	1	1	1	1	1	1	1	1	1	1	1	1	1	1	1	1	1	1	1	NA	NA
IPR005746	2	2	3	2	3	2	1	2	2	2	2	3	2	1	1	0	1	0	0	0	0	0	0	0	0	0	0	0	0	0	1.45455	0.529412	0.014765	NA
IPR005749	1	1	1	1	1	1	1	1	1	1	1	1	1	1	1	1	1	1	1	1	1	1	1	1	1	1	1	1	1	1	1	1	NA	NA
IPR005755	1	1	1	1	1	1	1	1	1	1	1	1	1	1	1	1	1	1	1	1	1	1	1	1	1	1	1	1	1	1	1	1	NA	NA
IPR005756	1	1	1	1	1	0	1	1	1	1	1	1	1	1	1	1	1	1	1	1	1	1	1	1	1	1	1	1	1	1	1	0.941176	0.464613	NA
IPR005764	1	1	1	1	1	1	1	1	1	1	1	1	1	1	1	1	1	1	0	1	1	1	1	1	1	1	1	1	1	1	0.909091	1	0.241987	NA
IPR005772	1	1	1	1	1	1	1	1	1	1	1	1	1	1	1	1	1	1	1	1	1	1	1	1	1	1	1	1	1	1	1	1	NA	NA
IPR005782	1	1	1	1	1	1	1	1	1	1	1	1	1	1	1	1	1	1	1	1	1	1	1	1	1	1	1	1	1	1	1	1	NA	NA
IPR005786	4	7	3	5	4	5	3	4	4	3	3	4	4	2	3	5	4	6	7	5	6	5	5	5	5	5	6	5	6	4	3.81818	5.17647	0.00216335	NA
IPR005787	1	1	1	1	1	1	1	1	1	1	1	1	1	1	1	1	1	1	1	1	1	1	0	1	1	1	1	1	1	1	1	0.941176	0.464613	NA
IPR005788	2	2	2	2	2	2	2	2	2	2	2	2	2	2	2	2	2	2	2	2	2	2	2	2	2	2	2	2	2	2	2	2	NA	NA
IPR005792	1	1	1	1	1	1	1	1	1	1	1	1	1	1	1	1	1	1	1	1	1	1	1	1	1	1	1	1	1	1	1	1	NA	NA
IPR005793	1	1	1	1	1	1	1	1	1	1	1	1	1	1	1	1	1	0	1	1	1	1	1	1	1	1	1	1	1	1	1	0.941176	0.464613	NA
IPR005801	2	2	2	2	2	1	2	2	2	2	2	2	2	2	2	2	2	2	2	2	2	2	2	2	2	2	2	2	2	2	2	1.94118	0.464613	NA
IPR005804	7	7	7	10	7	8	9	8	8	7	7	7	7	8	8	7	6	8	8	7	7	7	7	8	8	8	8	8	8	8	7.63636	7.64706	1	NA
IPR005805	1	1	1	1	1	1	1	1	1	1	1	1	1	1	1	1	1	1	1	1	1	1	1	1	1	1	1	1	1	1	1	1	NA	NA
IPR005809	2	2	2	2	2	2	2	1	1	2	1	1	1	1	2	2	1	2	2	2	2	1	1	2	1	1	1	1	1	2	1.45455	1.52941	0.724209	NA
IPR005810	2	2	2	1	2	1	2	2	2	2	2	2	2	2	2	1	2	2	2	2	2	2	2	2	2	2	2	2	2	2	1.90909	1.88235	0.860683	NA
IPR005811	5	5	5	5	5	4	5	5	5	5	5	5	5	5	5	5	5	5	5	5	5	5	4	5	5	5	5	5	5	5	5	4.88235	0.26848	NA
IPR005814	10	16	12	10	11	12	10	11	11	9	10	10	9	9	10	13	11	13	13	14	12	13	14	12	14	15	14	14	14	14	10.4545	13.0588	0.000822962	NA
IPR005818	1	1	0	1	1	1	1	1	1	1	1	1	1	1	1	1	1	1	1	1	1	1	1	1	1	1	1	1	1	1	1	1	NA	NA
IPR005819	1	1	0	2	1	1	0	1	1	1	1	3	1	1	1	1	2	1	2	1	1	1	1	1	1	1	1	1	1	1	1.18182	1.11765	1	NA
IPR005821	3	3	3	3	3	3	3	3	3	3	3	3	3	3	3	3	3	3	3	3	3	3	3	3	3	3	3	3	3	3	3	3	NA	NA
IPR005822	2	2	2	2	2	2	2	2	2	2	2	2	2	2	2	2	2	2	2	2	2	2	2	2	2	2	2	2	2	2	2	2	NA	NA
IPR005823	1	1	1	1	1	1	1	1	1	1	1	1	1	1	1	1	1	1	1	1	1	1	1	1	1	1	1	1	1	1	1	1	NA	NA
IPR005824	3	3	3	3	3	2	3	3	3	3	3	3	3	3	3	3	3	3	3	3	3	3	3	3	3	3	3	3	3	3	3	2.94118	0.464613	NA
IPR005825	1	1	1	1	1	0	1	1	1	1	1	1	1	1	1	1	1	1	1	1	1	1	1	1	1	1	1	1	1	1	1	0.941176	0.464613	NA
IPR005828	129	191	113	127	123	121	97	92	89	84	92	89	87	88	91	104	140	140	139	143	133	139	137	138	140	144	140	148	140	144	95.6364	140.824	4.45688e-05	NA
IPR005829	100	162	88	102	102	99	83	77	75	73	76	77	76	81	82	84	109	119	113	116	112	121	104	118	123	123	120	129	124	124	81.5455	117.941	4.22615e-05	NA
IPR005835	2	2	3	2	2	1	2	2	2	2	2	2	2	2	2	4	2	2	2	3	3	3	3	3	3	3	3	3	3	3	2.18182	2.58824	0.029654	NA
IPR005841	1	1	1	1	1	1	1	1	1	1	1	1	1	1	1	1	1	1	1	1	1	1	1	1	1	1	1	1	1	1	1	1	NA	NA
IPR005843	2	2	2	2	2	2	2	2	2	2	2	2	2	2	2	2	2	2	2	2	2	2	2	2	2	2	2	2	2	2	2	2	NA	NA
IPR005844	2	2	2	2	2	2	2	2	2	2	2	2	2	2	2	2	2	2	2	2	2	2	2	2	2	2	2	2	2	2	2	2	NA	NA
IPR005845	1	1	1	1	1	1	1	1	1	1	1	1	1	1	1	1	1	1	1	1	1	1	1	1	1	1	1	1	1	1	1	1	NA	NA
IPR005846	1	1	1	1	1	1	1	1	1	1	1	1	1	1	1	1	1	1	1	1	1	1	1	1	1	1	1	1	1	1	1	1	NA	NA
IPR005848	1	1	1	1	1	1	1	1	1	1	1	1	1	1	1	1	1	1	1	1	1	1	1	1	1	1	1	1	1	1	1	1	NA	NA
IPR005849	1	1	1	1	1	1	1	1	1	1	1	1	1	1	1	1	1	1	1	1	1	1	1	1	1	1	1	1	1	1	1	1	NA	NA
IPR005850	1	1	1	1	1	1	1	1	1	1	1	1	1	1	1	1	1	1	1	1	1	1	1	1	1	1	1	1	1	1	1	1	NA	NA
IPR005854	0	1	1	1	0	0	1	1	1	1	1	1	1	1	1	1	1	1	1	1	1	1	1	1	1	1	1	1	1	1	1	0.882353	0.26848	NA
IPR005855	1	1	1	1	1	1	1	1	1	1	1	1	1	1	1	1	1	1	1	1	1	1	1	1	1	1	1	1	1	1	1	1	NA	NA
IPR005857	1	1	0	1	1	1	1	1	0	1	1	1	0	1	1	1	1	1	1	1	1	1	1	1	1	1	1	1	1	1	0.818182	1	0.0820532	NA
IPR005861	1	1	1	1	1	1	1	1	1	1	1	1	1	1	1	1	1	1	1	1	1	1	1	1	1	1	1	1	1	1	1	1	NA	NA
IPR005873	1	1	1	1	1	1	1	1	1	1	1	1	1	1	1	1	1	1	1	1	1	1	1	1	1	1	1	1	1	1	1	1	NA	NA
IPR005874	2	2	2	2	2	2	2	2	2	2	2	2	2	2	2	2	2	2	2	2	2	2	2	2	2	2	2	2	2	2	2	2	NA	NA
IPR005875	1	1	1	1	1	1	1	1	1	1	1	1	1	1	1	1	1	1	1	1	1	1	1	1	1	1	1	1	1	1	1	1	NA	NA
IPR005880	1	1	1	1	1	1	1	1	1	1	1	1	1	1	1	1	1	1	1	1	1	1	1	1	1	1	1	1	1	1	1	1	NA	NA
IPR005886	1	1	1	1	1	1	1	1	1	1	1	1	1	1	1	1	1	0	1	1	1	1	1	1	1	1	1	1	1	1	1	0.941176	0.464613	NA
IPR005887	3	5	4	4	5	4	4	4	4	4	4	5	5	4	5	3	5	5	4	4	5	5	4	5	5	4	5	5	5	4	4.18182	4.52941	0.134021	NA
IPR005900	1	1	1	1	1	1	1	1	1	1	1	1	1	1	1	1	1	1	1	1	1	1	1	1	1	1	1	1	1	1	1	1	NA	NA
IPR005914	2	2	1	2	1	2	2	2	2	2	2	2	1	2	2	2	1	2	2	2	2	2	2	2	2	2	2	2	2	2	1.90909	1.94118	0.792189	NA
IPR005919	1	0	0	0	0	1	1	1	1	1	1	1	1	1	0	1	1	0	1	1	1	1	1	1	0	1	1	1	1	1	0.909091	0.764706	0.356911	NA
IPR005922	1	1	1	1	1	2	1	2	1	2	1	2	1	1	1	1	1	2	1	2	2	2	2	2	2	2	2	2	2	2	1.27273	1.76471	0.0125791	NA
IPR005925	0	1	0	0	0	0	0	0	0	0	0	0	0	0	0	0	0	0	0	0	0	0	0	0	0	0	0	0	0	0	0	0.0588235	0.464613	NA
IPR005930	1	1	1	1	1	0	1	1	1	1	1	1	1	1	1	1	1	1	1	1	1	1	1	1	1	1	1	1	1	1	1	0.941176	0.464613	NA
IPR005931	2	5	1	2	2	2	1	1	1	1	2	1	1	1	1	2	2	3	3	3	2	3	3	3	3	4	4	4	3	3	1.36364	3	0.000114235	NA
IPR005935	1	1	1	1	1	1	1	1	1	1	1	1	1	1	1	1	1	1	1	1	1	1	0	1	1	1	1	1	0	0	1	0.823529	0.160306	NA
IPR005936	2	2	2	2	2	2	2	2	2	2	2	2	2	2	2	2	2	2	2	2	2	2	2	1	2	2	2	2	2	2	2	1.94118	0.464613	NA
IPR005937	6	6	6	6	6	5	6	6	6	6	6	6	6	6	6	6	6	6	6	6	6	6	6	6	6	6	6	6	6	6	6	5.94118	0.464613	NA
IPR005938	1	1	1	1	1	1	1	1	1	1	1	1	1	1	1	1	1	1	1	1	1	1	1	1	1	1	1	1	1	1	1	1	NA	NA
IPR005940	1	1	1	1	1	1	1	1	1	1	1	1	1	1	1	1	1	1	1	1	1	1	1	1	1	1	1	1	0	1	1	0.941176	0.464613	NA
IPR005945	0	1	0	0	0	1	1	1	1	1	0	1	0	1	1	0	0	0	0	0	0	0	0	0	0	0	0	0	0	0	0.636364	0.117647	0.00527812	NA
IPR005946	3	3	3	3	3	3	3	3	3	3	3	3	3	3	3	3	3	3	3	3	3	3	3	3	3	3	3	3	3	3	3	3	NA	NA
IPR005955	1	1	1	1	1	1	1	0	0	0	1	1	0	0	0	1	1	1	1	1	1	1	1	1	1	1	1	1	1	1	0.454545	1	0.000836647	NA
IPR005956	1	1	1	1	1	1	1	1	1	1	1	1	1	1	1	1	1	1	1	1	1	1	1	1	1	1	1	1	1	1	1	1	NA	NA
IPR005959	3	2	2	2	2	2	1	1	1	1	1	1	1	1	1	2	2	2	2	2	2	2	2	2	2	2	2	2	2	2	1.18182	2.05882	1.53804e-05	NA
IPR005965	1	1	1	1	1	1	1	1	1	1	1	1	1	1	1	1	1	1	1	1	1	1	1	1	1	1	1	1	1	1	1	1	NA	NA
IPR005982	1	1	1	1	1	1	1	1	1	1	1	1	1	1	1	1	1	1	1	1	1	1	1	1	1	1	1	1	1	1	1	1	NA	NA
IPR005990	1	1	1	1	1	1	1	1	1	1	1	1	1	1	1	1	1	1	1	1	1	1	1	1	1	1	1	1	1	1	1	1	NA	NA
IPR005995	1	1	1	1	1	1	1	1	1	1	1	1	1	1	1	1	1	1	1	1	1	1	1	1	1	1	1	1	1	1	1	1	NA	NA
IPR005996	1	1	1	1	1	1	1	1	1	1	1	1	1	3	1	1	1	1	1	1	1	1	1	1	1	1	1	1	1	1	1.18182	1	0.241987	NA
IPR005998	1	1	1	0	1	1	1	1	1	1	1	1	1	1	1	1	1	1	1	1	1	1	1	1	1	1	1	1	1	1	1	0.941176	0.464613	NA
IPR005999	2	2	2	2	2	2	2	2	2	2	2	2	2	2	2	2	2	2	2	2	2	2	2	2	2	2	2	2	2	2	2	2	NA	NA
IPR006001	3	3	3	3	3	3	3	3	3	3	3	3	3	3	3	3	3	2	3	3	3	3	3	3	3	3	3	3	3	3	3	2.94118	0.464613	NA
IPR006003	1	1	1	1	1	0	1	1	1	1	1	1	1	1	1	1	1	1	1	1	1	1	1	1	1	1	1	1	1	1	1	0.941176	0.464613	NA
IPR006005	1	1	1	1	1	1	1	1	1	1	1	1	1	1	1	1	1	1	1	1	1	1	1	1	1	1	1	1	1	1	1	1	NA	NA
IPR006011	3	3	3	3	3	3	3	3	3	3	3	3	3	3	3	3	3	3	3	3	3	3	3	3	3	3	3	3	3	3	3	3	NA	NA
IPR006012	2	2	2	2	2	2	2	2	2	2	2	2	2	2	2	2	2	2	2	2	2	2	2	2	2	2	2	2	2	2	2	2	NA	NA
IPR006015	1	1	1	1	1	1	1	1	1	1	1	1	1	1	0	1	1	1	0	1	1	1	1	1	1	1	1	1	1	1	0.818182	1	0.0820532	NA
IPR006016	2	2	2	2	2	2	2	2	2	1	2	2	2	2	2	2	2	2	2	2	1	2	2	2	2	2	2	2	2	2	1.90909	1.94118	0.792189	NA
IPR006026	1	1	1	1	1	1	4	2	2	1	0	1	2	3	2	1	1	1	1	3	1	1	1	1	0	1	0	1	1	1	1.72727	1	0.0258329	NA
IPR006032	2	2	2	2	2	2	2	2	2	2	2	2	2	2	2	2	2	2	2	2	2	2	2	2	2	2	2	2	2	2	2	2	NA	NA
IPR006034	3	4	2	4	3	4	3	3	3	3	3	3	3	3	3	2	3	4	4	4	4	4	4	4	4	4	4	4	4	4	3	3.88235	5.4202e-05	NA
IPR006035	4	8	5	7	4	4	4	6	5	5	4	4	5	4	4	5	6	8	7	7	7	8	7	8	8	7	10	8	8	8	4.81818	7.23529	0.000507916	NA
IPR006042	1	1	0	1	1	1	1	1	0	1	1	1	1	1	1	1	1	1	1	1	1	1	1	1	1	1	1	1	1	1	0.909091	1	0.241987	NA
IPR006043	3	3	3	3	3	3	3	3	4	3	3	3	3	3	3	3	3	3	3	3	3	3	3	3	3	3	3	3	3	3	3.09091	3	0.241987	NA
IPR006045	8	13	6	10	6	7	6	6	6	4	4	5	6	6	6	11	9	11	10	11	12	11	10	12	11	12	11	12	11	11	6.36364	10.7059	0.000114246	NA
IPR006046	1	0	0	0	0	0	0	0	0	0	0	0	0	0	0	0	0	0	0	0	0	0	0	0	0	0	0	0	0	0	0	0.0588235	0.464613	NA
IPR006047	12	12	12	12	12	12	13	12	14	12	12	13	12	14	13	12	14	13	13	13	13	13	14	13	12	13	13	13	13	13	12.7273	12.8235	0.660282	NA
IPR006048	1	1	1	1	1	1	1	1	1	1	1	1	1	1	1	1	1	1	1	1	1	1	1	1	1	1	1	1	1	1	1	1	NA	NA
IPR006050	3	3	3	3	3	3	3	3	3	3	3	3	3	3	3	3	3	3	2	3	3	3	3	3	3	3	3	3	3	3	2.90909	3	0.241987	NA
IPR006056	3	4	3	4	3	3	3	3	3	3	3	3	3	3	3	4	3	4	4	3	3	3	3	3	3	4	3	4	3	3	3.18182	3.29412	0.530787	NA
IPR006058	3	6	3	3	3	3	2	3	3	3	3	3	3	3	3	3	2	3	3	3	2	3	4	4	3	4	3	4	3	3	2.90909	3.29412	0.193059	NA
IPR006059	0	1	0	0	0	0	0	0	0	0	1	0	0	0	0	2	1	1	0	1	1	1	0	1	1	1	1	1	1	1	0.272727	0.764706	0.0111897	NA
IPR006061	0	0	0	0	0	0	0	0	0	0	0	0	0	0	1	0	0	0	0	0	0	0	0	0	0	0	0	0	0	0	0.0909091	0	0.241987	NA
IPR006062	2	2	2	2	2	2	2	2	2	2	2	2	2	2	2	2	2	2	2	2	2	2	2	2	2	2	2	2	2	2	2	2	NA	NA
IPR006066	2	2	2	2	2	2	2	2	2	2	2	2	2	2	2	2	2	2	2	2	2	2	2	2	2	2	2	2	2	2	2	2	NA	NA
IPR006067	2	2	2	2	2	2	2	2	2	2	2	2	2	2	2	2	2	2	2	2	2	2	2	2	2	2	2	2	2	2	2	2	NA	NA
IPR006068	15	17	13	15	15	15	13	13	13	12	13	14	13	13	13	13	14	14	13	15	13	14	14	13	14	15	14	14	14	15	13	14.4118	0.00010738	NA
IPR006070	1	1	1	1	1	1	1	1	1	1	1	1	1	1	1	1	1	1	1	1	1	1	1	1	1	1	1	1	1	1	1	1	NA	NA
IPR006073	18	18	11	15	13	13	12	16	14	14	12	12	12	13	13	14	17	16	18	15	13	13	15	14	14	14	13	14	13	15	13.6364	14.7059	0.0721701	NA
IPR006074	2	2	2	2	2	2	2	2	2	2	2	2	2	2	2	2	2	2	2	2	2	2	2	2	2	2	2	2	2	2	2	2	NA	NA
IPR006075	1	1	1	1	1	1	1	1	1	1	1	1	1	1	1	1	1	1	1	1	1	1	1	1	1	1	1	1	1	1	1	1	NA	NA
IPR006076	30	49	23	25	26	30	25	23	23	21	23	24	21	21	22	28	32	33	35	35	33	34	35	35	32	35	35	35	34	33	24.1818	33.8235	0.000191786	NA
IPR006083	2	5	1	3	3	2	2	4	3	2	3	3	2	2	3	2	2	3	3	3	2	3	1	3	3	2	3	3	3	2	2.63636	2.64706	1	NA
IPR006084	4	5	4	5	5	2	6	5	5	5	5	5	5	4	5	5	5	5	5	4	5	5	5	4	5	5	5	5	5	5	5	4.64706	0.188825	NA
IPR006085	4	4	3	4	4	2	5	5	6	5	5	5	4	4	4	4	3	4	4	3	5	3	3	5	3	4	3	4	4	4	4.63636	3.64706	0.00354639	NA
IPR006086	4	5	4	5	5	2	5	5	5	5	5	5	5	5	5	5	5	5	5	4	5	5	5	4	5	5	5	5	5	5	5	4.64706	0.0961328	NA
IPR006089	4	4	4	3	4	4	4	4	4	4	4	3	4	4	4	4	3	4	4	4	4	4	4	4	4	4	4	4	4	4	3.90909	3.88235	0.860683	NA
IPR006091	9	13	10	10	11	11	10	10	10	10	10	10	10	11	9	11	12	12	12	11	11	11	12	11	11	11	11	12	11	12	10.2727	11.2353	0.00611787	NA
IPR006093	5	5	3	3	4	3	6	7	6	4	4	4	5	5	4	4	5	5	4	6	4	5	5	5	6	6	6	5	7	7	4.81818	5.17647	0.282843	NA
IPR006094	58	87	40	58	47	58	45	49	47	36	37	43	42	48	44	46	73	71	67	82	75	79	63	74	75	76	82	77	81	83	45.8182	73.6471	2.78911e-05	NA
IPR006095	1	1	1	1	1	1	1	1	1	1	1	1	1	1	1	1	1	1	1	1	1	1	1	1	1	1	2	1	1	1	1	1.05882	0.464613	NA
IPR006096	3	3	2	2	2	2	2	2	2	2	2	2	2	2	2	2	3	3	3	3	3	3	2	3	3	3	4	3	3	3	2.09091	2.88235	0.000253979	NA
IPR006097	2	1	1	1	1	1	1	1	1	1	1	1	1	1	1	1	2	2	2	2	2	2	1	2	2	2	3	2	2	2	1.09091	1.82353	0.000766855	NA
IPR006101	5	7	3	5	5	5	3	3	3	4	2	5	3	4	3	4	4	4	4	4	4	4	4	4	4	4	4	4	4	3	3.45455	4.29412	0.0116706	NA
IPR006102	8	10	6	8	7	8	6	5	6	6	5	8	6	7	6	6	7	7	7	7	7	7	7	7	7	7	7	7	7	6	6.18182	7.29412	0.00177939	NA
IPR006103	6	8	4	6	6	7	4	4	4	5	4	6	4	5	4	6	5	5	5	5	5	5	5	5	5	5	5	5	5	4	4.63636	5.35294	0.0341193	NA
IPR006104	6	7	4	6	5	6	4	4	4	4	3	6	4	5	4	4	5	5	5	5	5	5	5	5	5	5	5	5	5	4	4.27273	5.23529	0.00185308	NA
IPR006108	4	4	4	4	4	5	3	5	4	4	4	4	2	4	3	4	5	5	5	5	5	4	4	5	5	5	5	5	5	5	3.81818	4.70588	0.00352319	NA
IPR006109	1	1	1	1	1	1	1	1	1	1	1	1	1	1	1	1	1	1	1	1	1	1	1	1	1	1	1	1	1	1	1	1	NA	NA
IPR006110	1	1	1	1	1	1	1	1	1	1	1	1	1	1	1	1	1	1	1	1	1	1	1	1	1	1	1	1	1	1	1	1	NA	NA
IPR006111	1	1	1	1	1	1	1	1	1	1	1	1	1	1	1	1	1	1	1	1	1	1	0	1	1	1	1	1	1	1	1	0.941176	0.464613	NA
IPR006113	1	2	1	1	1	1	1	1	1	1	1	1	1	1	1	1	1	1	1	1	1	1	1	1	1	1	1	1	1	1	1	1.05882	0.464613	NA
IPR006114	1	2	1	1	1	1	1	1	1	1	1	1	1	1	1	1	1	1	1	1	1	1	1	1	1	1	1	1	1	1	1	1.05882	0.464613	NA
IPR006115	10	21	5	10	12	10	5	6	6	7	6	6	5	6	6	8	14	14	15	15	12	17	16	14	17	17	17	17	17	16	6.90909	14.9412	4.75639e-05	NA
IPR006119	0	0	0	0	0	0	0	0	0	0	0	0	0	1	0	0	0	0	0	0	0	0	0	0	0	0	0	0	0	0	0.0909091	0	0.241987	NA
IPR006121	7	8	6	6	6	6	5	6	6	5	6	6	6	6	6	6	6	6	6	6	5	6	5	6	6	6	6	6	6	5	5.81818	6	0.575988	NA
IPR006122	2	3	1	2	2	2	2	2	2	2	2	2	2	2	2	2	2	2	2	2	1	2	2	2	2	2	2	2	2	2	2	2	1	NA
IPR006124	1	1	1	1	1	1	1	1	1	1	1	1	1	1	1	1	1	1	1	1	1	1	1	1	1	1	1	1	1	1	1	1	NA	NA
IPR006130	2	2	2	2	2	2	2	2	2	2	2	2	2	2	2	2	2	2	2	2	2	2	2	2	2	2	2	2	2	2	2	2	NA	NA
IPR006131	2	2	2	2	2	2	2	2	2	2	2	2	2	2	2	2	2	2	2	2	2	2	2	2	2	2	2	2	2	2	2	2	NA	NA
IPR006132	2	2	2	2	2	2	2	2	2	2	2	2	2	2	2	2	2	2	2	2	2	2	2	2	2	2	2	2	2	2	2	2	NA	NA
IPR006133	4	4	4	4	4	4	4	4	4	4	4	4	4	4	4	4	4	5	4	4	4	4	4	4	4	4	4	4	4	4	4	4.05882	0.464613	NA
IPR006134	4	4	4	5	4	4	4	4	4	4	4	4	4	4	4	4	4	5	4	4	4	4	4	4	4	4	4	5	4	4	4	4.17647	0.160306	NA
IPR006137	2	4	3	3	3	1	1	1	1	1	1	2	1	1	1	2	2	4	4	2	3	3	3	3	3	3	3	3	3	3	1.45455	2.82353	0.000748804	NA
IPR006138	2	4	3	3	3	1	1	1	1	1	1	2	1	1	1	2	2	4	4	2	3	3	3	3	3	3	3	3	3	3	1.45455	2.82353	0.000748804	NA
IPR006139	10	19	12	11	11	13	9	12	11	10	9	9	11	11	10	14	13	13	11	14	13	15	11	15	13	13	15	15	13	15	10.6364	13.5882	0.000745753	NA
IPR006140	14	23	14	16	15	16	12	15	14	13	12	9	14	14	14	17	18	17	17	18	17	18	17	19	17	18	18	18	17	18	13.7273	17.5882	0.000152929	NA
IPR006141	0	0	0	0	0	0	0	0	0	0	0	0	1	0	0	0	0	0	0	0	0	0	0	0	0	0	0	0	0	0	0.0909091	0	0.241987	NA
IPR006145	1	1	1	1	1	1	1	1	1	1	1	1	1	1	1	1	1	1	1	1	1	1	1	1	1	1	1	1	1	1	1	1	NA	NA
IPR006146	1	1	1	1	1	1	1	1	1	1	1	1	1	1	1	1	1	1	1	1	1	1	1	1	1	1	1	1	1	1	1	1	NA	NA
IPR006148	3	3	3	3	3	3	3	3	3	3	3	3	3	3	3	3	3	3	3	3	2	3	3	3	3	3	3	3	3	3	3	2.94118	0.464613	NA
IPR006150	0	1	0	0	0	0	0	0	0	0	0	0	0	0	0	0	0	0	0	0	0	0	0	0	0	0	0	0	0	0	0	0.0588235	0.464613	NA
IPR006151	2	3	1	1	1	3	1	1	1	1	1	1	1	1	1	2	1	3	2	3	4	3	2	3	2	3	3	2	3	2	1.18182	2.52941	0.000186754	NA
IPR006153	7	9	7	7	8	7	6	6	6	6	6	6	7	6	7	7	6	7	8	7	7	8	7	7	7	7	7	8	7	8	6.45455	7.23529	0.00505637	NA
IPR006157	1	1	1	1	1	1	1	1	1	1	1	1	1	1	1	1	1	1	1	1	1	1	1	1	1	1	1	1	1	1	1	1	NA	NA
IPR006162	30	39	22	42	31	36	44	29	31	35	29	39	28	35	35	23	25	22	28	25	20	23	17	25	24	26	23	26	23	28	32.3636	26.7059	0.0182697	NA
IPR006164	2	2	1	2	1	2	2	2	2	2	2	2	2	2	2	2	2	2	2	2	2	2	2	2	2	2	2	2	2	2	2	2	NA	NA
IPR006165	1	1	0	1	0	1	1	1	1	1	1	1	1	1	1	1	1	1	1	1	1	1	1	1	1	1	1	1	1	1	1	1	NA	NA
IPR006166	3	3	3	3	3	3	3	3	3	3	3	3	3	3	3	3	3	3	3	3	3	3	3	3	3	3	3	3	3	3	3	3	NA	NA
IPR006167	1	1	1	1	1	1	1	1	1	1	1	1	1	1	1	1	1	1	1	1	1	1	1	1	1	1	1	1	1	1	1	1	NA	NA
IPR006168	1	1	1	1	1	1	1	1	1	1	1	1	1	1	1	1	1	1	1	1	1	1	1	1	1	1	1	1	1	1	1	1	NA	NA
IPR006169	1	1	1	1	1	1	1	1	1	1	1	1	1	1	1	1	1	1	1	1	1	1	1	1	1	1	1	1	1	1	1	1	NA	NA
IPR006171	2	2	2	2	2	2	2	2	2	2	2	2	2	2	2	2	2	2	2	2	2	2	2	2	2	2	2	2	2	2	2	2	NA	NA
IPR006172	4	4	4	4	4	4	4	4	4	4	4	4	4	4	4	4	4	5	4	4	4	4	4	4	4	4	4	4	4	4	4	4.05882	0.464613	NA
IPR006175	11	21	7	13	13	12	10	9	10	12	11	11	11	11	10	10	8	14	13	11	11	13	11	11	12	13	15	14	10	11	10.7273	12.4118	0.0277054	NA
IPR006176	4	4	4	4	4	5	3	5	4	4	4	4	3	4	3	4	5	5	5	5	5	4	4	5	5	5	5	5	5	5	3.90909	4.70588	0.0035066	NA
IPR006179	2	2	2	2	2	2	2	2	2	2	2	2	2	2	2	2	2	2	2	2	2	2	2	2	2	2	2	2	2	2	2	2	NA	NA
IPR006180	1	1	1	1	1	1	1	1	1	1	1	1	1	1	1	1	1	1	1	1	1	1	1	1	1	1	1	1	1	1	1	1	NA	NA
IPR006181	3	6	2	2	2	3	2	3	1	2	2	2	2	2	2	2	2	3	4	4	2	3	3	3	3	3	3	3	2	3	2.18182	3	0.0077248	NA
IPR006183	1	2	1	1	1	1	1	1	1	1	1	1	1	1	1	1	1	1	1	1	1	1	1	1	1	1	1	1	1	1	1	1.05882	0.464613	NA
IPR006184	1	1	1	1	1	1	1	1	1	1	1	1	1	1	1	1	1	1	1	1	1	1	1	1	1	1	1	1	1	1	1	1	NA	NA
IPR006186	8	8	8	8	8	7	8	8	8	8	8	8	8	7	8	8	8	9	8	8	8	9	8	8	8	8	8	8	8	8	7.90909	8.05882	0.333711	NA
IPR006195	16	18	16	18	17	17	17	17	17	17	17	17	17	18	18	17	18	17	17	17	14	17	17	17	17	17	17	17	17	17	17.1818	16.9412	0.575988	NA
IPR006196	2	2	2	2	2	2	2	2	2	2	2	2	2	2	2	2	2	2	2	2	2	2	2	2	2	2	2	2	2	2	2	2	NA	NA
IPR006203	3	3	2	3	2	3	3	3	4	3	3	3	4	3	3	3	3	3	4	3	3	3	2	3	3	3	3	3	3	3	3.27273	2.94118	0.0248113	NA
IPR006204	5	5	4	5	4	5	5	5	6	5	5	6	6	5	5	5	5	5	6	5	5	5	4	5	5	5	5	5	5	5	5.36364	4.94118	0.00894989	NA
IPR006205	1	1	1	1	1	1	1	1	2	1	1	1	2	1	1	1	1	1	2	1	1	1	0	1	1	1	1	1	1	1	1.27273	0.941176	0.0248113	NA
IPR006206	1	1	0	1	0	1	1	1	1	1	1	1	1	1	1	1	0	1	1	1	1	0	1	1	0	1	0	1	1	1	1	0.764706	0.0953936	NA
IPR006214	2	2	2	2	2	2	2	2	2	2	2	2	2	2	2	2	2	2	2	2	2	2	2	2	2	2	2	2	2	2	2	2	NA	NA
IPR006215	1	1	1	1	1	1	1	1	1	1	1	1	1	1	1	1	1	1	1	1	1	1	1	1	1	1	1	1	1	1	1	1	NA	NA
IPR006218	2	2	2	2	2	2	2	2	2	2	2	2	2	2	2	2	2	2	2	2	2	2	2	2	2	2	2	2	2	2	2	2	NA	NA
IPR006219	2	2	2	2	2	2	2	2	2	2	2	2	2	2	2	2	2	2	2	2	2	2	2	2	2	2	2	2	2	2	2	2	NA	NA
IPR006221	1	1	1	1	1	1	1	1	1	1	1	1	1	1	1	1	1	1	1	1	1	1	1	1	1	1	1	1	1	1	1	1	NA	NA
IPR006222	3	4	3	3	3	3	3	3	3	3	3	3	3	3	3	2	2	2	3	3	4	3	3	3	2	3	3	3	2	3	2.90909	2.88235	0.852082	NA
IPR006223	1	1	1	1	1	1	1	1	1	1	1	1	1	1	1	1	1	1	1	1	1	1	1	1	1	1	1	1	1	1	1	1	NA	NA
IPR006224	1	1	1	1	1	1	1	1	1	1	1	1	1	1	1	1	1	1	1	1	1	1	1	1	1	1	1	1	1	1	1	1	NA	NA
IPR006225	1	1	1	1	1	1	1	1	1	1	1	1	1	1	1	1	1	1	1	1	1	1	1	1	1	1	1	1	1	1	1	1	NA	NA
IPR006235	2	4	2	2	2	1	3	2	2	2	2	2	2	3	3	2	2	3	2	5	3	3	2	3	4	3	4	4	5	5	2.27273	3.23529	0.0207641	NA
IPR006236	1	1	1	1	1	1	1	1	1	1	1	0	1	1	1	1	1	1	1	1	1	1	1	1	1	1	1	1	1	1	0.909091	1	0.241987	NA
IPR006238	1	1	1	1	1	1	1	1	1	1	1	1	1	1	1	1	1	1	1	1	1	1	1	1	1	1	1	1	1	1	1	1	NA	NA
IPR006239	1	1	1	1	1	1	1	1	1	1	1	1	1	1	1	1	1	1	1	1	0	1	1	1	1	1	1	1	1	1	1	0.941176	0.464613	NA
IPR006248	3	3	3	3	4	4	2	2	2	2	2	1	2	2	2	2	3	3	2	3	3	3	3	3	3	4	3	4	3	3	1.90909	3.17647	1.55409e-06	YES
IPR006252	2	2	1	2	2	2	2	2	2	1	2	2	2	2	2	2	2	2	2	2	2	2	2	2	2	2	2	2	2	2	1.90909	2	0.241987	NA
IPR006254	2	3	2	2	2	2	2	2	2	3	2	2	2	2	2	3	3	3	3	3	3	2	2	2	2	2	2	2	3	2	2.27273	2.35294	0.684148	NA
IPR006255	2	2	2	2	2	2	2	2	2	2	2	2	2	2	2	2	2	2	2	2	2	2	2	2	1	2	2	2	2	2	2	1.94118	0.464613	NA
IPR006257	0	1	1	1	1	1	1	1	1	1	1	1	1	1	1	1	1	1	1	1	1	1	1	1	1	1	1	1	1	1	1	0.941176	0.464613	NA
IPR006258	1	1	1	1	1	1	1	1	1	1	1	1	1	1	1	1	1	1	1	1	1	1	1	1	1	1	1	1	1	1	1	1	NA	NA
IPR006259	1	1	1	1	1	1	1	1	1	1	1	1	1	1	1	1	1	1	1	1	1	1	1	1	1	1	1	1	1	1	1	1	NA	NA
IPR006262	1	1	1	1	1	0	1	1	1	1	1	1	1	1	1	1	1	1	1	1	1	1	1	1	1	1	1	1	1	1	1	0.941176	0.464613	NA
IPR006264	1	1	1	1	1	1	1	1	1	1	1	1	1	1	1	1	1	1	1	1	1	1	1	1	1	1	1	1	1	1	1	1	NA	NA
IPR006266	1	1	1	1	1	1	1	1	1	1	1	1	1	1	1	1	1	1	1	1	1	1	1	1	1	1	1	1	1	1	1	1	NA	NA
IPR006274	2	2	2	2	2	2	2	2	2	2	2	2	2	2	2	2	2	2	2	2	2	2	2	2	2	2	2	2	2	2	2	2	NA	NA
IPR006275	2	2	2	2	2	2	2	2	2	2	2	2	2	2	2	2	2	2	2	2	2	2	2	2	2	2	2	2	2	2	2	2	NA	NA
IPR006276	1	1	1	1	1	1	1	1	1	1	1	1	1	1	1	1	1	1	1	1	1	1	1	1	1	1	1	1	1	1	1	1	NA	NA
IPR006282	1	1	1	1	1	1	1	1	1	1	1	1	1	1	1	1	1	1	1	1	1	1	1	1	1	1	1	1	1	1	1	1	NA	NA
IPR006285	1	1	1	1	1	1	1	1	1	1	1	1	1	1	1	1	1	1	1	1	1	1	1	1	1	1	1	1	1	1	1	1	NA	NA
IPR006289	1	1	1	1	1	0	1	1	1	1	1	1	1	1	1	1	1	1	1	1	1	1	1	1	1	1	1	1	1	1	1	0.941176	0.464613	NA
IPR006297	1	1	1	1	1	1	1	1	1	1	1	1	1	1	1	1	1	1	1	1	1	1	1	1	1	1	1	1	1	1	1	1	NA	NA
IPR006311	1	0	0	0	0	0	0	0	0	0	0	0	0	1	0	1	0	2	2	0	0	0	2	0	1	1	2	1	0	0	0.363636	0.588235	0.454995	NA
IPR006314	0	1	0	0	0	0	0	0	0	0	0	0	0	0	0	0	0	0	0	0	0	0	0	0	0	0	0	0	0	0	0	0.0588235	0.464613	NA
IPR006317	1	1	1	1	1	1	1	1	1	1	1	1	1	1	1	1	1	1	1	1	1	1	1	1	1	1	1	1	1	1	1	1	NA	NA
IPR006322	1	1	1	1	1	1	1	1	1	1	1	1	1	1	1	1	1	1	1	1	1	1	1	1	1	1	1	1	1	1	1	1	NA	NA
IPR006325	1	1	1	1	1	1	1	1	1	1	1	1	1	1	1	1	1	1	1	1	1	1	1	1	1	1	1	1	1	1	1	1	NA	NA
IPR006326	0	0	0	0	1	1	0	1	0	1	2	0	1	0	0	0	0	0	0	0	0	0	0	0	0	0	0	0	0	0	0.454545	0.0588235	0.0440665	NA
IPR006328	1	2	1	3	1	2	2	2	3	1	1	3	2	3	3	3	2	3	2	2	2	2	2	2	2	2	3	3	2	2	2.27273	2.17647	0.594284	NA
IPR006329	1	1	0	1	1	1	1	1	1	1	1	1	1	1	1	1	1	1	1	1	1	1	1	1	1	1	1	1	1	1	1	1	NA	NA
IPR006330	1	2	2	1	2	2	2	2	2	2	2	2	1	2	2	2	2	2	1	2	1	2	1	1	2	2	2	2	2	2	1.81818	1.70588	0.530787	NA
IPR006342	1	1	0	0	0	1	3	2	3	1	2	0	2	3	2	1	0	0	0	0	0	0	0	0	0	0	0	0	0	0	1.72727	0.176471	0.000241643	NA
IPR006349	1	1	0	1	0	1	1	1	1	1	1	1	1	1	1	1	1	1	1	0	0	1	1	0	1	1	1	1	1	1	1	0.823529	0.160306	NA
IPR006353	2	2	2	2	2	2	2	2	2	2	2	2	1	2	2	2	2	2	2	2	2	2	2	2	2	2	2	2	2	2	1.90909	2	0.241987	NA
IPR006357	3	3	3	3	3	3	3	3	3	3	3	3	3	3	3	3	3	3	3	3	3	3	3	2	3	3	3	3	3	3	3	2.94118	0.464613	NA
IPR006361	1	1	1	1	1	1	1	1	1	1	1	1	1	1	1	1	1	1	1	1	1	1	1	1	1	1	1	1	1	1	1	1	NA	NA
IPR006366	1	1	1	1	1	1	1	1	1	1	0	1	1	1	1	1	1	1	1	1	1	1	1	1	1	1	1	1	1	1	0.909091	1	0.241987	NA
IPR006367	2	1	2	1	2	2	2	1	1	2	1	1	1	2	1	2	2	2	2	2	2	1	2	2	2	2	2	2	2	2	1.45455	1.82353	0.0481625	NA
IPR006369	1	2	1	2	1	1	1	1	1	1	1	1	1	1	2	1	1	1	1	1	1	1	1	1	1	1	1	1	1	1	1.09091	1.11765	0.860683	NA
IPR006370	1	1	0	1	0	1	1	1	1	1	1	1	1	1	1	1	1	1	1	1	1	1	1	1	1	1	1	1	1	1	1	1	NA	NA
IPR006379	4	3	3	3	3	3	3	5	5	3	3	4	3	3	5	3	3	3	3	3	3	3	3	3	3	3	3	3	3	3	3.63636	3.05882	0.0374434	NA
IPR006384	2	2	2	2	2	2	2	2	2	2	2	2	2	2	2	2	2	2	2	2	2	2	2	2	2	2	2	2	2	2	2	2	NA	NA
IPR006390	1	1	1	1	1	1	1	1	1	1	1	1	1	1	1	1	1	1	1	1	1	1	1	1	1	1	1	1	1	1	1	1	NA	NA
IPR006400	1	1	1	1	0	0	0	0	0	0	0	0	0	0	0	0	0	0	0	0	0	0	0	0	0	0	0	0	0	0	0	0.176471	0.160306	NA
IPR006406	1	1	1	1	1	0	1	0	0	0	0	1	0	0	0	0	0	1	1	1	1	1	1	1	1	1	1	1	1	1	0.272727	0.882353	0.0013724	NA
IPR006408	6	7	5	7	6	6	6	6	6	5	6	6	5	6	6	6	6	6	6	6	5	6	6	6	6	6	6	6	6	6	5.81818	6.05882	0.15831	NA
IPR006411	1	1	0	1	0	1	1	1	1	1	1	1	1	1	1	1	1	1	1	1	1	1	1	1	1	1	1	1	1	1	1	1	NA	NA
IPR006413	0	0	0	0	0	0	0	0	0	0	0	1	0	0	1	1	0	1	1	1	1	1	1	1	1	1	1	1	1	1	0.363636	0.705882	0.0840544	NA
IPR006414	5	5	5	5	6	6	4	4	4	4	4	4	5	4	4	4	4	5	4	5	4	5	5	5	5	5	5	5	5	5	4.09091	4.94118	7.16035e-05	NA
IPR006421	1	1	1	1	1	1	1	1	1	1	1	1	1	1	1	1	1	1	1	1	1	0	1	1	0	1	0	1	1	1	1	0.823529	0.160306	NA
IPR006424	1	1	1	1	1	1	1	1	1	1	1	1	1	1	1	1	1	1	1	1	1	1	1	1	1	1	1	1	1	1	1	1	NA	NA
IPR006426	3	5	3	6	3	3	6	5	4	4	3	4	4	4	4	3	5	5	4	5	5	4	4	5	5	5	4	5	4	5	4.09091	4.58824	0.0744837	NA
IPR006439	16	18	12	14	14	10	11	12	12	9	11	11	14	12	13	14	13	16	17	15	16	15	17	15	14	16	14	16	16	15	12.3636	15.0588	0.00274954	NA
IPR006440	0	0	0	0	0	0	0	0	0	0	0	0	0	0	0	1	0	0	0	0	0	0	0	0	0	0	0	0	0	0	0.0909091	0	0.241987	NA
IPR006449	1	1	1	1	1	1	1	1	1	1	1	1	1	1	1	1	1	1	2	1	1	1	1	1	1	1	1	1	1	1	1.09091	1	0.241987	NA
IPR006458	0	0	0	0	0	0	1	0	0	0	0	0	0	0	0	0	0	0	0	0	0	0	0	0	0	0	0	0	0	0	0.0909091	0	0.241987	NA
IPR006461	1	1	1	2	2	2	1	1	1	2	1	1	1	1	1	2	2	4	3	2	3	4	4	4	4	4	4	4	2	3	1.36364	2.94118	0.000828099	NA
IPR006509	1	1	1	1	1	1	1	1	1	1	1	1	1	1	1	1	1	1	1	1	1	1	1	1	1	1	1	1	1	1	1	1	NA	NA
IPR006515	1	1	1	1	1	0	1	1	1	1	1	1	1	1	1	1	1	1	1	1	1	1	1	1	1	1	1	1	1	1	1	0.941176	0.464613	NA
IPR006519	1	1	1	1	1	0	1	0	1	0	1	1	1	1	1	1	1	1	1	1	1	1	1	1	1	1	1	1	1	1	0.818182	0.941176	0.334405	NA
IPR006529	1	1	1	1	1	1	1	1	1	1	1	1	1	1	1	1	1	1	1	1	1	1	1	1	1	1	1	1	1	1	1	1	NA	NA
IPR006530	0	0	0	0	0	0	0	0	0	1	0	0	0	0	0	0	0	0	0	0	2	1	0	1	1	1	1	1	1	1	0.0909091	0.588235	0.0213382	NA
IPR006534	2	2	2	2	2	2	2	2	2	2	2	2	2	2	2	2	2	2	2	2	2	2	2	2	2	2	2	2	2	2	2	2	NA	NA
IPR006539	5	6	5	6	6	6	5	5	5	5	5	5	5	5	5	5	6	6	5	6	6	6	4	6	6	6	6	6	6	6	5	5.82353	4.04235e-05	NA
IPR006544	2	2	2	2	2	1	2	2	2	2	2	2	2	2	2	2	2	2	2	2	2	2	2	2	2	2	2	2	2	2	2	1.94118	0.464613	NA
IPR006549	1	1	2	1	1	1	1	1	1	1	1	1	1	1	1	1	1	1	2	1	1	1	1	1	1	1	1	1	1	1	1.09091	1	0.241987	NA
IPR006551	1	1	1	1	1	1	1	1	1	1	1	1	1	1	1	1	1	1	1	1	1	1	1	1	1	1	1	1	1	1	1	1	NA	NA
IPR006553	4	4	4	4	4	4	4	4	4	4	4	4	4	4	4	4	4	4	4	4	4	4	4	4	4	4	4	4	4	4	4	4	NA	NA
IPR006554	2	2	2	2	2	2	2	2	2	2	2	2	2	2	2	2	2	2	2	2	2	2	2	2	2	2	2	2	2	2	2	2	NA	NA
IPR006555	2	2	2	2	2	2	2	2	2	2	2	2	2	2	2	2	2	2	2	2	2	2	2	2	2	2	2	2	2	2	2	2	NA	NA
IPR006558	1	1	0	0	1	0	0	0	0	0	0	1	1	1	1	0	0	0	0	0	0	0	0	0	0	0	0	0	0	0	0.363636	0.117647	0.136675	NA
IPR006560	2	2	2	2	2	2	2	2	3	2	2	2	2	2	2	2	2	2	2	2	2	2	2	2	2	2	2	2	2	2	2.09091	2	0.241987	NA
IPR006565	3	3	3	3	3	3	3	3	3	3	3	3	3	3	3	3	3	3	3	3	3	3	3	3	3	3	3	3	1	3	3	2.88235	0.464613	NA
IPR006568	1	1	1	1	1	1	1	1	1	1	1	1	1	1	1	1	1	1	1	1	1	1	1	1	1	1	1	1	1	1	1	1	NA	NA
IPR006569	6	6	6	6	7	6	6	6	6	6	6	6	6	6	6	6	5	6	5	6	6	6	6	6	6	6	6	6	6	4	5.90909	5.82353	0.826596	NA
IPR006571	2	2	2	2	2	2	2	2	2	2	2	2	2	2	2	2	2	2	2	2	2	2	2	2	2	2	2	2	2	2	2	2	NA	NA
IPR006572	1	1	1	1	1	1	1	1	1	1	1	1	1	1	1	1	1	1	1	1	1	1	1	1	1	1	1	1	1	1	1	1	NA	NA
IPR006575	5	3	4	4	4	4	4	4	4	4	4	4	4	4	4	4	4	4	4	4	4	4	4	4	4	4	4	4	4	4	4	4	1	NA
IPR006577	2	2	2	2	2	2	2	2	2	2	2	2	2	2	2	2	2	2	2	2	2	2	2	2	2	2	2	2	2	2	2	2	NA	NA
IPR006581	1	1	1	1	1	1	1	1	1	1	1	1	1	1	1	1	1	1	1	1	1	1	1	1	1	1	1	1	1	1	1	1	NA	NA
IPR006583	0	1	0	0	0	0	0	0	0	0	0	0	0	0	0	0	0	0	0	0	0	0	0	0	0	0	0	0	0	0	0	0.0588235	0.464613	NA
IPR006584	0	1	0	0	0	1	1	1	1	1	1	1	1	1	1	0	1	1	1	3	2	2	1	0	2	2	2	2	3	1	0.909091	1.41176	0.097861	NA
IPR006586	0	0	0	0	0	0	0	0	1	0	1	0	1	0	0	0	0	0	0	0	0	0	0	0	0	0	0	0	0	0	0.272727	0	0.0282485	NA
IPR006590	2	2	2	2	2	2	2	2	2	2	2	2	2	1	2	2	2	2	2	2	2	2	2	2	2	2	2	2	2	2	1.90909	2	0.241987	NA
IPR006591	1	1	1	1	1	1	1	1	1	1	1	1	1	1	1	1	1	1	1	1	1	1	0	1	1	1	1	1	1	1	1	0.941176	0.464613	NA
IPR006592	3	3	3	3	3	3	3	3	3	3	3	3	3	3	3	3	3	3	3	3	3	3	3	3	3	3	3	3	3	3	3	3	NA	NA
IPR006593	4	5	4	5	5	5	6	6	6	5	6	8	5	6	6	5	5	5	5	5	5	5	5	5	5	5	5	5	5	5	5.81818	4.94118	0.000288458	NA
IPR006594	7	7	5	7	7	7	7	8	7	5	7	7	9	7	7	7	7	6	7	7	7	7	6	7	7	6	7	6	6	6	7.09091	6.64706	0.0676187	NA
IPR006595	4	5	4	4	4	4	4	4	4	4	4	4	4	4	4	5	5	5	5	5	5	5	5	5	5	5	5	5	5	5	4.18182	4.82353	0.00110122	NA
IPR006597	6	6	5	6	6	6	6	6	6	6	7	6	6	6	6	6	6	6	6	6	6	6	6	6	6	6	6	6	6	6	6.09091	6	0.241987	NA
IPR006598	6	5	5	6	6	6	6	5	5	5	5	5	4	5	5	5	6	6	6	6	6	6	6	6	6	6	6	6	6	6	5.09091	5.94118	6.71122e-05	NA
IPR006599	2	2	2	2	2	2	2	2	2	2	2	2	2	2	2	2	1	2	2	2	2	2	2	2	2	2	2	2	2	2	2	1.94118	0.464613	NA
IPR006600	4	3	6	7	20	12	1	4	5	3	3	1	3	3	3	5	3	1	1	4	1	5	4	1	5	3	4	4	5	4	2.90909	4.11765	0.146935	NA
IPR006603	7	11	6	8	7	8	8	8	8	9	8	8	8	8	8	9	10	8	8	10	10	10	8	10	9	10	9	9	9	9	8.18182	9.11765	0.0103473	NA
IPR006607	0	0	1	0	0	0	0	0	0	0	0	0	0	0	0	1	0	0	0	0	0	0	0	0	0	0	0	0	0	0	0.0909091	0	0.241987	NA
IPR006614	1	1	1	2	2	2	2	2	2	2	2	2	2	2	2	2	2	2	2	2	2	2	2	2	2	2	2	2	2	2	2	1.88235	0.26848	NA
IPR006615	1	1	1	1	1	0	1	1	1	1	1	1	1	1	1	1	1	1	1	1	1	1	1	1	1	1	1	1	1	1	1	0.941176	0.464613	NA
IPR006620	9	12	8	7	8	8	9	8	9	7	8	10	6	9	9	7	6	10	8	7	9	7	6	8	7	7	7	7	8	8	8.18182	7.82353	0.275207	NA
IPR006626	6	8	7	6	7	8	3	3	3	3	3	4	4	4	4	5	7	7	6	6	4	6	7	5	7	6	6	7	6	6	3.81818	6.35294	5.58944e-05	NA
IPR006629	2	5	1	3	1	1	1	2	1	1	1	1	2	1	2	3	3	3	3	3	1	3	3	2	3	3	3	3	3	3	1.63636	2.76471	0.00303166	NA
IPR006630	2	2	2	2	2	2	2	2	2	2	2	2	2	2	2	2	2	2	2	2	2	2	2	2	2	2	2	2	2	2	2	2	NA	NA
IPR006634	4	5	4	5	4	5	5	5	5	5	7	5	5	5	7	6	6	5	6	6	6	6	6	6	6	6	6	6	6	6	5.54545	5.64706	0.404447	NA
IPR006635	0	0	0	0	0	0	0	0	0	0	0	0	0	0	0	0	0	0	0	0	0	2	0	0	0	0	0	0	1	0	0	0.176471	0.268809	NA
IPR006636	3	3	3	3	3	2	2	3	3	3	3	3	3	2	2	3	3	3	3	3	3	3	3	3	3	3	3	3	3	3	2.72727	2.94118	0.130411	NA
IPR006638	5	5	2	5	3	4	5	4	4	5	4	4	5	5	5	4	3	4	4	4	5	4	4	4	4	5	4	4	4	4	4.45455	4.23529	0.335806	NA
IPR006639	1	1	1	1	1	1	1	1	1	1	1	1	1	1	1	1	1	1	1	1	1	1	1	1	1	1	1	1	1	1	1	1	NA	NA
IPR006640	2	2	2	2	2	2	2	2	2	2	2	2	2	2	2	2	2	2	2	2	2	2	2	2	2	2	2	2	2	2	2	2	NA	NA
IPR006642	4	3	2	3	2	2	3	3	3	3	3	3	3	3	3	3	3	3	3	3	3	3	3	3	3	3	3	3	3	3	3	3	1	NA
IPR006644	1	1	1	1	1	1	1	1	1	1	1	1	1	1	1	1	1	1	1	1	1	1	1	1	1	1	1	1	1	1	1	1	NA	NA
IPR006645	1	0	1	1	1	1	1	1	1	1	1	1	1	1	1	1	1	1	1	1	1	1	1	1	1	1	1	1	1	1	1	0.941176	0.464613	NA
IPR006650	2	2	1	1	2	2	2	2	2	2	2	2	2	2	2	2	2	2	2	2	2	2	2	2	2	2	2	2	2	2	2	1.94118	0.464613	NA
IPR006652	9	8	7	5	7	9	6	6	5	5	8	10	4	5	6	5	8	5	7	6	7	6	3	6	7	6	6	6	7	6	6.09091	6.47059	0.286086	NA
IPR006653	1	1	1	1	1	1	1	1	1	1	1	1	1	1	1	1	1	1	1	1	1	1	1	1	1	1	1	1	1	1	1	1	NA	NA
IPR006654	1	1	1	1	1	1	1	1	1	1	1	1	1	1	1	1	1	1	1	1	1	1	1	1	1	1	1	1	1	1	1	1	NA	NA
IPR006656	2	1	1	2	1	1	2	1	1	1	1	2	1	2	1	1	1	1	1	1	1	1	1	1	1	1	1	1	1	1	1.27273	1.11765	0.321132	NA
IPR006657	1	0	0	1	0	1	1	1	1	0	0	1	0	1	0	0	0	0	0	0	0	0	0	0	0	0	0	0	0	0	0.454545	0.176471	0.125512	NA
IPR006665	0	0	0	0	0	0	0	0	0	0	0	0	0	0	0	0	0	0	0	0	0	0	0	0	0	0	0	0	0	0	0	0	NA	NA
IPR006671	8	7	7	7	6	8	11	8	11	8	8	8	9	10	8	8	8	13	7	7	8	13	7	7	12	7	8	7	10	7	8.72727	8.47059	0.174158	NA
IPR006674	4	2	2	4	2	2	4	4	3	2	3	3	4	2	2	2	2	5	2	2	2	3	3	2	2	2	2	2	2	2	2.81818	2.52941	0.282316	NA
IPR006677	1	2	2	2	2	2	2	2	2	2	2	2	2	2	2	2	2	2	2	2	2	2	2	2	2	2	2	2	2	2	2	1.94118	0.464613	NA
IPR006680	33	53	21	28	22	30	29	29	24	23	22	23	25	27	26	30	31	34	29	31	32	30	28	32	30	33	31	33	30	30	26.0909	32.2941	9.31947e-05	NA
IPR006683	11	10	8	9	9	7	9	9	9	10	10	9	9	8	10	10	9	10	11	9	10	9	7	10	10	9	10	9	10	10	9.45455	9.35294	0.939384	NA
IPR006685	3	3	4	3	3	4	4	4	4	4	3	3	4	4	4	3	3	3	2	3	3	3	3	3	3	3	3	3	3	3	3.54545	3.05882	0.00867505	NA
IPR006687	1	1	1	1	1	1	1	1	1	1	1	1	1	1	1	1	1	1	1	1	1	1	1	1	1	1	1	1	1	1	1	1	NA	NA
IPR006689	6	8	7	8	7	7	7	8	7	7	7	7	7	7	7	7	7	7	7	7	7	7	7	7	7	7	7	7	7	7	7.09091	7.05882	0.876994	NA
IPR006692	2	2	2	2	2	2	2	2	2	2	2	2	2	2	2	2	2	2	2	2	3	2	2	2	2	2	2	2	2	2	2	2.05882	0.464613	NA
IPR006693	1	1	1	1	1	1	1	1	1	1	1	1	1	1	1	1	1	1	1	1	1	1	1	1	1	1	1	1	1	1	1	1	NA	NA
IPR006694	7	7	9	10	10	9	9	9	8	9	9	9	8	9	9	9	10	10	9	10	10	10	10	10	10	10	9	10	9	10	8.81818	9.47059	0.00321808	NA
IPR006696	1	1	0	2	0	1	1	1	1	1	1	1	1	1	1	1	1	1	1	1	1	1	1	1	1	1	1	1	1	1	1	1.05882	0.464613	NA
IPR006703	1	0	0	1	0	0	0	0	0	0	0	0	0	0	0	0	0	0	0	0	0	0	0	0	0	0	0	0	0	0	0	0.117647	0.26848	NA
IPR006708	1	1	1	1	1	1	1	1	1	1	1	1	1	1	1	1	1	1	1	1	1	1	1	1	1	1	1	1	1	1	1	1	NA	NA
IPR006710	28	41	20	21	21	29	16	17	17	15	15	16	17	16	16	18	32	35	35	38	36	36	35	33	37	37	38	37	34	37	18	34.3529	4.84994e-05	NA
IPR006716	1	1	1	1	1	1	1	1	1	1	1	1	1	1	1	1	1	1	1	1	1	1	1	1	1	1	1	1	1	1	1	1	NA	NA
IPR006721	1	1	1	1	1	1	1	1	1	1	1	1	1	1	1	1	1	1	1	1	1	1	1	1	1	1	1	1	1	1	1	1	NA	NA
IPR006722	2	2	1	2	1	2	2	2	2	2	2	2	2	2	2	2	2	2	2	2	2	2	2	2	2	2	2	2	1	2	2	1.94118	0.464613	NA
IPR006740	1	1	1	1	1	1	1	1	1	1	1	1	1	1	1	1	1	1	1	1	1	1	1	1	1	1	1	1	1	1	1	1	NA	NA
IPR006751	1	1	1	1	1	1	1	1	1	1	1	1	1	1	1	1	1	1	1	1	1	1	1	1	1	1	1	1	1	1	1	1	NA	NA
IPR006760	1	1	1	1	1	2	2	1	1	2	2	2	2	1	2	1	1	1	1	1	1	1	1	1	1	1	1	1	1	1	1.54545	1.05882	0.00479306	NA
IPR006762	2	2	2	2	2	2	2	2	2	2	2	3	2	2	2	2	2	2	2	2	2	2	2	2	2	2	2	2	2	2	2.09091	2	0.241987	NA
IPR006767	2	2	2	2	2	2	2	2	2	2	2	2	2	2	2	2	2	2	2	2	2	2	2	2	2	2	2	2	2	2	2	2	NA	NA
IPR006768	2	2	2	2	2	2	2	2	2	2	2	2	2	2	2	2	2	2	2	2	2	2	2	2	2	2	2	2	2	2	2	2	NA	NA
IPR006769	1	1	1	1	1	1	1	1	1	1	1	1	1	1	1	1	1	1	1	1	1	1	1	1	1	1	1	1	1	1	1	1	NA	NA
IPR006771	1	1	0	1	0	1	1	1	1	1	1	1	1	1	1	1	1	1	1	1	1	1	0	1	1	1	1	1	0	0	1	0.823529	0.160306	NA
IPR006773	1	1	1	1	1	1	1	1	1	1	1	1	1	1	1	1	1	1	1	1	1	1	1	1	1	1	1	1	1	1	1	1	NA	NA
IPR006777	0	0	0	0	0	0	0	0	0	0	0	0	0	0	0	0	0	0	0	0	0	0	0	0	1	0	0	0	1	0	0	0.117647	0.26848	NA
IPR006785	2	2	2	2	2	2	3	2	2	2	2	2	2	2	2	2	2	2	2	2	2	2	2	2	2	2	2	2	2	2	2.09091	2	0.241987	NA
IPR006786	1	1	1	1	1	1	1	1	1	1	1	1	1	1	1	1	1	1	1	1	1	1	1	1	1	1	1	1	1	1	1	1	NA	NA
IPR006789	1	1	1	1	1	1	1	1	1	1	1	1	1	1	1	1	1	1	1	1	1	1	1	1	1	1	1	1	1	1	1	1	NA	NA
IPR006797	2	2	2	2	2	2	2	2	2	2	2	2	2	2	2	2	2	2	2	2	2	2	2	2	2	2	2	2	2	2	2	2	NA	NA
IPR006805	2	2	2	2	2	1	2	2	2	2	2	2	2	2	2	2	2	2	2	2	2	2	2	2	2	2	2	2	2	2	2	1.94118	0.464613	NA
IPR006806	1	1	1	1	1	1	1	1	1	1	1	1	1	1	1	1	1	1	1	1	1	1	1	1	1	1	1	1	1	1	1	1	NA	NA
IPR006808	1	1	1	1	1	1	1	1	1	1	1	1	1	1	1	1	1	1	1	1	1	1	1	1	1	1	1	1	1	1	1	1	NA	NA
IPR006809	1	1	1	1	1	1	1	1	1	1	1	1	1	1	1	1	1	1	1	1	1	1	1	1	1	1	1	1	1	1	1	1	NA	NA
IPR006811	1	1	1	1	1	1	1	1	1	1	1	1	1	1	1	1	1	1	1	1	1	1	1	1	1	1	1	1	1	1	1	1	NA	NA
IPR006813	1	2	3	2	4	4	2	3	3	2	2	2	2	2	2	2	2	2	2	2	2	2	2	2	2	2	2	2	2	2	2.18182	2.05882	0.262322	NA
IPR006816	1	1	1	1	1	1	1	1	1	1	1	1	1	1	1	1	1	1	1	1	1	1	1	1	1	1	1	1	1	1	1	1	NA	NA
IPR006818	1	1	1	1	1	1	1	1	1	1	1	1	1	1	1	1	1	1	1	1	1	1	1	1	1	1	1	1	1	1	1	1	NA	NA
IPR006822	1	1	1	1	1	1	1	1	1	1	1	1	1	1	1	1	1	0	1	1	1	1	1	1	1	1	1	1	1	1	1	0.941176	0.464613	NA
IPR006828	1	1	1	1	1	1	1	1	1	1	1	1	1	1	1	1	1	1	1	1	1	1	1	1	1	1	1	1	1	1	1	1	NA	NA
IPR006838	1	1	1	1	1	1	1	1	1	1	1	1	1	1	1	1	1	1	1	1	1	1	1	1	1	1	1	1	1	1	1	1	NA	NA
IPR006840	1	1	1	1	1	1	1	1	1	1	1	1	1	1	1	1	1	1	1	1	1	1	1	1	1	1	1	1	1	1	1	1	NA	NA
IPR006845	3	3	3	2	3	3	3	3	3	3	3	3	3	3	3	3	3	3	3	3	3	3	3	3	3	3	3	3	3	3	3	2.94118	0.464613	NA
IPR006846	0	1	1	1	1	1	1	1	1	1	1	0	1	1	1	1	1	1	1	0	1	1	0	1	1	1	1	1	1	1	0.909091	0.823529	0.560753	NA
IPR006847	1	0	1	1	1	1	1	1	1	1	1	1	1	1	1	0	1	1	1	1	1	1	1	1	1	1	1	1	1	1	0.909091	0.941176	0.792189	NA
IPR006849	1	1	1	1	1	1	1	1	1	1	1	1	1	1	1	1	1	1	1	1	1	1	1	1	1	1	1	1	1	1	1	1	NA	NA
IPR006855	2	2	2	2	2	2	2	2	2	2	2	2	2	2	2	2	2	2	2	2	2	2	2	2	2	2	2	2	2	2	2	2	NA	NA
IPR006861	1	1	1	1	1	0	1	1	1	0	1	0	1	1	1	1	1	1	1	1	1	1	1	1	1	1	1	1	1	1	0.818182	0.941176	0.334405	NA
IPR006876	2	2	2	2	2	2	2	2	2	2	2	2	2	2	2	2	2	2	2	2	2	2	2	2	2	2	2	2	2	2	2	2	NA	NA
IPR006880	1	1	1	2	1	1	1	1	1	1	1	1	1	1	1	1	1	1	0	1	0	1	1	0	1	1	1	1	1	1	0.909091	0.941176	0.876994	NA
IPR006885	1	1	1	1	1	1	1	1	1	1	1	1	1	1	1	1	1	1	1	1	1	1	1	1	1	1	1	1	1	1	1	1	NA	NA
IPR006886	1	1	1	1	1	1	1	1	1	1	1	1	1	1	1	1	1	1	1	1	1	1	1	1	1	1	1	1	1	1	1	1	NA	NA
IPR006887	1	1	1	1	1	1	1	1	1	1	1	1	1	1	1	1	1	1	1	1	1	1	1	1	1	1	1	1	1	1	1	1	NA	NA
IPR006895	3	3	3	3	3	3	3	3	3	3	3	3	3	3	3	2	3	3	3	3	3	3	3	3	3	3	3	3	3	3	2.90909	3	0.241987	NA
IPR006896	3	3	3	3	3	3	3	3	3	3	3	3	3	3	3	3	3	3	3	3	3	3	3	3	3	3	3	3	3	3	3	3	NA	NA
IPR006900	3	3	3	3	3	3	3	3	3	3	3	3	3	3	3	3	3	3	3	3	3	3	3	3	3	3	3	3	3	3	3	3	NA	NA
IPR006903	3	3	2	3	2	2	2	2	2	2	2	2	3	2	2	2	1	2	1	2	2	2	2	2	2	2	2	2	2	0	2	2	0.804115	NA
IPR006905	0	0	0	1	0	0	1	1	3	1	2	1	0	0	1	0	0	0	0	0	0	0	0	0	0	0	0	0	0	0	0.909091	0.0588235	0.00119894	NA
IPR006906	1	1	1	1	1	1	1	1	1	1	1	1	1	1	1	1	1	1	1	1	1	1	1	1	1	1	1	1	1	1	1	1	NA	NA
IPR006909	2	2	2	2	2	2	2	2	2	2	2	2	2	2	2	2	2	2	2	2	2	2	2	2	2	2	2	2	2	2	2	2	NA	NA
IPR006910	2	2	2	1	1	2	2	2	2	2	2	2	2	2	2	2	2	1	2	2	2	2	2	2	2	2	2	2	2	2	2	1.88235	0.26848	NA
IPR006913	17	21	14	16	16	19	14	17	16	12	14	16	13	17	16	15	17	16	17	18	16	18	17	17	18	17	19	17	16	14	15.1818	17.2353	0.00510792	NA
IPR006925	1	1	1	1	1	1	1	1	1	1	1	1	1	1	1	1	1	1	1	1	1	1	1	0	1	1	1	1	1	1	1	0.941176	0.464613	NA
[truncated: 5,110 more rows]
