# Supplementary material for: Genome evolution and transcriptome plasticity is associated with adaptation to monocot and dicot plants in Colletotrichum fungi
Source: Gigascience. 2024 Jun 28;13:giae036. doi: 10.1093/gigascience/giae036 (PMC11212070; doi:10.1093/gigascience/giae036)
Supplement: giae036_Supplemental_Figures_and_Tables [file giae036_supplemental_figures_and_tables.zip › Supplementary Table S5 - Pfam terms.xlsx]

## Sheet: Foglio1
	DICO	DICO	BOTH*	DICO	BOTH*	DICO	MONO	MONO	MONO	MONO	MONO	MONO	MONO	MONO	MONO	MONO	DICO	DICO	MONO	DICO	DICO	DICO	DICO	DICO	DICO	DICO	DICO	DICO	DICO	DICO	MONO average	DICO average	P-values (Wilcoxon test)	Disjoint set
Genome	Colorb1	Gloci1	Colch1	Colhig2	Colin1	Colto1	Colce1	Coler1	Colsu1	Colfa1	Colgr1	Colna1	Colca1	Colso1	Colzo1	Color1	Colsa1	Colgo1	Colph1	Colfi1	Colac2	Colab1	Colcu1	Collu1	Colta1	Colpa1	Colco1	Colme1	Colny1	Colsi1
PF00002	3	2	3	2	1	3	2	3	2	2	2	3	3	3	2	3	3	3	3	3	3	3	3	3	3	3	3	3	3	3	2.54545	2.88235	0.0520046	NA
PF00004	52	62	45	56	47	54	56	62	55	53	48	46	51	49	53	51	57	58	54	53	55	60	56	55	54	53	54	55	55	54	52.5455	55.4706	0.0275008	NA
PF00005	59	73	59	71	70	76	74	67	62	63	60	63	63	67	62	62	62	65	60	60	64	60	65	56	61	59	60	61	58	63	63.9091	63.1176	0.320296	NA
PF00006	4	4	4	4	4	4	4	4	4	4	4	4	4	4	4	4	4	4	4	4	4	4	4	4	4	4	4	4	4	4	4	4	NA	NA
PF00009	15	15	15	15	15	14	15	15	15	15	15	15	15	15	15	15	15	15	15	15	15	15	14	15	15	15	15	15	15	15	15	14.8824	0.26848	NA
PF00010	12	11	13	11	11	12	11	11	11	11	11	10	10	11	11	12	12	12	12	12	12	12	13	12	12	12	12	12	12	12	11	11.9412	0.00029456	NA
PF00011	2	2	2	2	2	2	2	2	2	2	2	2	2	2	2	2	2	2	2	2	2	2	2	2	2	2	2	2	2	2	2	2	NA	NA
PF00012	13	13	12	13	12	10	14	14	13	12	11	12	12	12	12	11	12	14	13	13	12	13	12	13	13	14	13	14	13	13	12.3636	12.8235	0.141973	NA
PF00013	7	7	7	7	7	7	6	6	6	7	7	7	7	7	7	7	7	6	6	7	6	7	7	6	7	7	7	7	7	7	6.63636	6.82353	0.286619	NA
PF00018	14	15	12	13	14	15	13	13	13	15	14	14	14	13	12	13	14	14	15	14	14	13	14	14	13	14	13	13	13	13	13.5455	13.7059	0.594041	NA
PF00022	10	11	10	10	11	10	10	10	10	10	10	10	10	10	10	10	11	11	11	11	11	11	12	11	11	11	11	11	11	11	10.0909	10.8824	0.000253979	NA
PF00023	13	27	8	15	9	18	13	8	10	8	7	15	11	9	12	10	12	16	18	18	17	30	14	17	22	21	19	20	17	15	11	18.2941	0.000283349	NA
PF00024	3	5	2	3	3	2	2	3	1	1	3	1	3	2	3	2	2	3	1	2	3	3	2	3	4	3	3	3	3	2	2	2.88235	0.0202406	NA
PF00025	7	8	7	8	7	7	7	8	7	7	7	7	7	7	7	6	7	7	7	7	7	7	7	7	7	7	7	7	7	7	7	7.11765	0.462211	NA
PF00026	21	20	18	24	18	18	18	16	16	17	16	15	17	17	18	17	22	24	23	22	21	23	22	23	22	22	23	22	22	23	17.2727	22	0.00016589	NA
PF00027	4	4	4	4	4	4	4	4	4	4	4	4	4	4	4	4	4	4	4	4	4	4	4	4	4	4	4	4	4	4	4	4	NA	NA
PF00034	1	1	1	1	1	0	1	1	1	1	1	1	1	1	1	1	1	1	1	1	1	1	1	1	1	1	1	1	1	1	1	0.941176	0.464613	NA
PF00035	0	0	0	0	0	0	0	0	1	1	0	0	0	0	0	1	0	1	0	0	1	0	0	0	0	0	0	0	1	0	0.272727	0.176471	0.573951	NA
PF00036	1	1	1	1	1	1	1	1	1	1	1	1	1	1	1	1	0	0	0	0	0	0	0	0	0	0	0	0	0	0	0.909091	0.235294	0.000692121	NA
PF00037	1	0	1	1	1	1	0	0	0	0	1	0	0	0	0	1	1	0	0	1	0	1	1	0	1	1	1	1	1	1	0.181818	0.764706	0.00329504	NA
PF00041	1	1	1	1	1	1	1	1	1	1	1	1	1	1	1	1	1	1	1	1	1	1	1	1	1	1	1	1	1	1	1	1	NA	NA
PF00042	2	2	2	2	2	2	2	2	2	2	2	2	2	2	2	2	2	2	2	2	2	2	2	2	2	2	2	2	2	2	2	2	NA	NA
PF00043	10	10	7	7	7	10	6	6	7	5	5	7	6	5	8	8	7	11	10	10	11	11	9	8	7	9	9	10	8	11	6.63636	9.29412	0.000663686	NA
PF00044	1	1	1	1	1	1	1	1	1	1	1	1	1	1	1	1	1	1	1	1	1	1	1	1	1	1	1	1	1	1	1	1	NA	NA
PF00046	4	4	5	5	3	3	4	4	5	4	4	5	5	4	5	4	4	4	4	4	4	4	4	4	4	4	4	4	4	4	4.36364	4	0.0379683	NA
PF00056	3	3	2	3	2	1	2	2	2	2	2	2	2	2	3	2	3	3	3	3	3	3	2	3	3	3	3	3	3	3	2.18182	2.82353	0.00087646	NA
PF00058	0	0	0	0	0	0	0	0	0	0	0	0	0	0	1	0	0	0	0	0	0	0	0	0	0	0	0	0	0	0	0.0909091	0	0.241987	NA
PF00063	4	4	4	4	4	4	3	3	3	3	4	3	3	3	3	4	4	3	3	4	3	4	4	3	4	4	4	4	4	4	3.18182	3.82353	0.00110122	NA
PF00067	157	278	167	236	197	194	183	172	167	158	143	165	160	193	185	184	193	208	202	218	221	234	200	225	234	228	236	232	222	231	173.818	220.412	0.00018311	NA
PF00069	110	128	90	134	97	109	120	110	114	103	99	108	109	108	111	110	108	130	107	107	119	125	109	111	116	108	109	110	109	105	109	114.529	0.201442	NA
PF00071	26	26	24	26	26	23	26	26	26	25	26	26	26	26	26	26	26	26	26	27	27	26	26	27	26	26	26	26	25	26	25.9091	25.9412	0.450501	NA
PF00072	15	15	15	17	15	16	16	14	15	14	14	14	16	16	16	15	14	15	15	14	15	15	15	15	15	15	15	15	13	15	15	14.9412	0.877024	NA
PF00075	5	6	5	6	14	4	5	5	6	2	5	4	4	4	5	5	4	5	3	5	5	7	5	4	6	5	5	4	4	4	4.36364	4.94118	0.271612	NA
PF00076	61	64	58	62	59	60	61	62	62	63	62	61	61	62	62	60	63	63	61	62	60	62	62	61	62	62	62	62	61	62	61.5455	61.8235	0.431183	NA
PF00078	5	1	1	5	13	4	0	0	0	0	1	0	0	0	0	2	2	0	0	4	0	7	5	0	8	4	3	4	3	4	0.272727	3.47059	0.000435781	NA
PF00080	1	3	3	4	5	2	5	3	4	2	3	2	3	3	3	1	3	6	2	3	3	7	2	2	3	3	3	3	4	3	2.81818	3.23529	0.494613	NA
PF00081	2	3	2	2	2	2	2	2	2	2	2	2	2	2	2	2	2	2	2	2	2	2	2	2	2	2	2	2	2	2	2	2.05882	0.464613	NA
PF00082	26	50	25	56	27	31	35	36	35	29	25	23	24	27	29	47	34	38	31	40	33	37	34	36	39	38	36	36	37	40	31	37.7059	0.0071976	NA
PF00083	104	191	113	127	123	121	97	92	89	84	92	89	87	88	91	129	140	140	139	143	133	139	137	138	140	144	140	148	140	144	97.9091	139.353	8.11985e-05	NA
PF00085	13	14	12	13	13	12	14	12	13	13	14	15	14	14	14	14	13	13	13	14	14	12	13	12	14	14	14	14	14	14	13.6364	13.3529	0.406175	NA
PF00089	2	2	0	1	1	3	1	2	2	0	0	2	2	2	2	2	3	3	3	4	3	4	3	4	4	3	4	3	3	3	1.63636	3.05882	0.0004836	NA
PF00091	5	5	5	5	6	5	5	6	6	6	6	5	6	6	7	5	5	5	5	5	4	5	5	5	5	5	5	5	5	5	5.72727	4.94118	0.000288458	NA
PF00092	3	4	2	2	3	3	2	2	4	2	2	2	3	2	2	3	2	3	2	2	2	2	2	2	3	2	2	2	2	2	2.36364	2.35294	0.976288	NA
PF00096	32	46	25	30	34	37	40	34	36	38	35	36	38	40	39	27	30	47	41	31	43	37	31	37	45	37	36	34	27	31	36.7273	35.9412	0.422428	NA
PF00097	7	5	6	6	6	7	6	4	5	5	6	6	6	6	5	11	9	10	8	6	7	8	6	7	7	7	7	7	7	8	6.18182	7.11765	0.0198874	NA
PF00098	6	4	5	6	6	8	4	3	2	3	6	4	4	1	3	6	5	1	2	6	4	6	6	4	6	6	6	8	5	6	3.45455	5.47059	0.00396416	NA
PF00102	2	2	2	2	2	2	2	2	2	2	2	2	2	2	2	2	2	2	2	2	2	2	2	2	2	2	2	2	2	2	2	2	NA	NA
PF00106	105	160	97	119	115	129	87	97	92	77	90	93	86	97	91	111	120	128	130	136	126	135	129	123	129	133	134	136	136	136	95.5455	130.235	9.13871e-05	NA
PF00107	65	104	66	74	71	75	60	60	58	46	52	53	49	56	54	68	76	78	76	81	78	81	70	75	81	84	82	86	85	89	57.4545	80.2353	4.63209e-05	NA
PF00108	6	7	6	6	6	5	6	6	6	6	6	6	6	6	6	6	6	6	6	6	6	6	6	6	6	6	6	6	6	6	6	6	1	NA
PF00109	24	46	34	50	32	31	52	44	41	33	44	49	36	39	42	31	25	28	27	30	26	28	19	27	28	28	27	29	32	32	39.8182	30	0.00373476	NA
PF00111	3	6	3	3	3	3	2	3	3	3	3	3	3	3	3	3	2	3	3	3	2	3	4	4	3	4	3	4	3	3	2.90909	3.29412	0.193059	NA
PF00113	1	1	1	1	1	1	1	1	1	1	1	1	1	1	1	1	1	1	1	1	1	1	1	1	1	1	1	1	1	1	1	1	NA	NA
PF00117	11	12	10	9	10	9	9	9	9	11	9	10	9	9	9	10	11	11	11	11	11	11	11	11	11	11	11	11	11	11	9.54545	10.8235	0.000656584	NA
PF00118	10	10	10	10	10	8	10	10	10	10	10	10	10	10	10	10	10	10	10	10	10	10	10	10	10	10	10	10	10	10	10	9.88235	0.464613	NA
PF00120	3	4	3	3	3	3	3	3	3	3	3	3	3	3	3	3	4	3	3	3	3	3	3	3	3	3	3	3	3	3	3	3.11765	0.26848	NA
PF00121	2	2	3	2	3	3	2	2	2	2	2	2	2	2	2	2	2	2	2	2	2	2	2	2	2	2	2	2	2	2	2	2.05882	0.464613	NA
PF00122	24	31	24	27	27	26	23	24	24	22	24	25	24	24	24	26	26	26	25	27	25	26	27	26	26	28	27	27	27	28	24.0909	26.7059	8.14365e-05	NA
PF00125	5	5	5	5	5	4	6	6	5	5	5	5	5	7	6	4	6	5	8	5	5	5	5	5	5	5	5	5	5	5	5.63636	5	0.054663	NA
PF00128	12	12	12	12	12	12	13	12	14	12	12	13	12	14	13	12	14	13	13	13	13	13	14	13	12	13	13	13	13	13	12.7273	12.8235	0.660282	NA
PF00130	2	2	1	2	2	2	2	2	2	2	2	1	1	2	1	2	2	2	1	2	1	2	2	1	2	2	2	2	2	2	1.63636	1.88235	0.136675	NA
PF00132	7	8	8	7	7	7	5	5	5	5	8	6	6	6	5	10	6	7	7	6	6	7	7	6	7	7	7	7	6	7	6.18182	6.76471	0.0388445	NA
PF00133	5	5	5	6	5	6	5	5	5	5	5	5	5	5	5	5	5	5	5	5	5	5	5	5	5	5	5	5	5	5	5	5.11765	0.26848	NA
PF00134	8	7	7	7	6	8	11	8	11	8	8	8	9	10	8	8	8	13	7	7	8	13	7	7	12	7	8	7	10	7	8.72727	8.47059	0.174158	NA
PF00135	30	60	28	39	35	36	31	33	31	28	26	31	29	31	29	33	41	44	36	43	36	40	39	38	41	40	39	40	43	44	30.7273	40.7647	5.9879e-05	NA
PF00136	4	4	4	5	4	4	4	4	4	4	4	4	4	4	4	4	4	5	4	4	4	4	4	4	4	4	4	5	4	4	4	4.17647	0.160306	NA
PF00137	5	5	5	5	5	2	5	5	5	5	5	5	5	5	5	5	5	5	5	5	5	6	5	5	5	5	5	5	5	5	5	4.88235	1	NA
PF00141	11	14	12	13	13	13	11	13	12	9	10	11	9	9	10	12	11	11	11	12	11	11	11	13	11	12	12	12	12	12	10.6364	11.8824	0.0190674	NA
PF00144	12	20	11	16	10	14	11	12	10	10	9	11	9	10	11	13	12	14	12	16	15	15	11	16	15	15	16	15	15	15	10.7273	14.8235	5.67536e-05	NA
PF00145	3	4	3	3	2	2	3	3	3	2	3	3	2	3	2	3	3	3	3	3	3	3	3	3	3	3	3	3	3	3	2.72727	3	0.0968704	NA
PF00149	28	29	25	28	25	24	23	24	25	27	26	23	24	27	27	26	26	28	28	27	29	28	28	26	25	27	26	27	28	28	25.4545	27.1765	0.0117192	NA
PF00150	17	23	16	19	18	21	14	14	14	14	14	14	13	14	13	18	20	21	19	19	19	21	20	21	22	20	21	21	20	20	14.6364	20.2941	1.85048e-05	NA
PF00152	7	8	7	8	8	7	7	7	7	7	7	7	7	9	8	8	8	7	8	8	6	7	7	7	7	8	7	7	7	7	7.45455	7.23529	0.503456	NA
PF00153	45	44	43	47	45	43	43	44	43	42	42	43	44	44	44	41	44	46	44	44	45	45	45	46	45	46	45	47	44	45	43.0909	45.0588	0.000218136	NA
PF00154	0	0	0	1	0	0	0	1	0	0	0	0	0	0	0	0	1	0	0	0	0	0	0	0	1	0	1	1	0	0	0.0909091	0.294118	0.221064	NA
PF00155	24	37	17	24	21	25	18	26	22	17	19	17	19	20	21	26	28	27	26	28	28	29	27	29	28	30	29	31	29	27	21	28.2353	7.23991e-05	NA
PF00156	5	3	3	4	4	4	5	5	5	5	5	5	5	5	5	3	6	5	5	5	5	5	5	5	4	5	5	5	5	5	4.81818	4.76471	0.669742	NA
PF00160	10	10	9	10	10	10	10	10	10	10	10	10	10	10	10	10	10	10	10	10	10	10	10	10	10	10	10	10	10	10	10	10	NA	NA
PF00162	1	1	1	1	1	0	1	1	1	1	1	1	1	1	1	1	1	1	1	1	1	1	1	1	1	1	1	1	1	1	1	0.941176	0.464613	NA
PF00163	2	2	2	2	2	0	2	2	2	2	2	2	2	2	2	2	2	3	2	2	2	2	2	1	2	2	2	2	2	2	2	1.88235	0.661437	NA
PF00164	2	2	2	2	2	2	2	2	2	2	2	2	2	2	2	2	2	2	2	2	2	2	2	2	2	2	2	2	2	2	2	2	NA	NA
PF00166	1	1	1	1	1	1	1	1	1	1	1	1	1	1	1	1	1	1	1	1	1	1	1	1	1	1	1	1	1	1	1	1	NA	NA
PF00168	11	11	11	10	10	11	10	11	10	10	11	11	9	10	10	12	11	9	10	11	10	11	11	10	12	11	10	11	9	11	10.3636	10.5882	0.346305	NA
PF00169	9	9	9	9	10	11	9	9	9	10	10	10	9	9	9	8	8	9	9	9	9	9	8	9	9	9	9	9	9	9	9.18182	9	0.264715	NA
PF00170	10	12	10	12	11	17	14	12	12	12	12	11	14	14	12	9	11	15	11	11	11	10	11	9	10	11	10	10	12	10	12.0909	11.2941	0.0667641	NA
PF00171	23	45	20	26	28	25	25	22	23	22	25	23	22	22	23	24	30	30	29	30	29	31	30	29	30	30	32	31	30	30	23.6364	30.0588	6.60587e-05	NA
PF00172	219	426	146	251	178	264	240	224	223	217	183	215	226	245	243	207	210	343	304	253	350	294	225	337	284	283	290	281	262	256	229.727	284	0.00242729	NA
PF00173	26	33	29	33	32	31	32	28	30	30	26	26	26	29	32	28	29	28	28	29	29	30	28	28	29	30	30	30	30	29	28.6364	29.5294	0.240039	NA
PF00174	2	5	5	6	6	7	7	5	6	5	5	6	5	6	6	5	3	3	3	4	4	4	4	4	4	4	4	4	4	4	5.36364	4.11765	0.00387394	NA
PF00175	16	24	22	19	21	23	19	21	20	16	18	17	17	19	18	16	19	19	18	18	21	20	19	17	19	19	20	19	20	18	18.0909	19.4118	0.0675882	NA
PF00176	27	28	24	28	26	26	28	29	30	30	28	26	27	28	30	28	27	26	27	27	27	27	28	27	29	26	29	29	26	26	28.2727	27.2353	0.047641	NA
PF00177	2	2	2	2	2	1	2	2	2	2	2	2	2	2	2	2	2	2	2	2	2	2	2	2	2	2	2	2	2	2	2	1.94118	0.464613	NA
PF00179	23	22	21	22	21	21	22	22	22	21	22	21	21	20	21	19	22	21	22	22	22	22	22	22	22	22	22	20	21	21	21.1818	21.7059	0.13853	NA
PF00180	8	8	7	8	8	8	7	8	10	8	7	8	7	7	7	7	9	9	9	9	9	9	8	9	9	9	9	9	9	9	7.72727	8.70588	0.00368993	NA
PF00181	2	2	2	2	2	2	2	2	2	2	2	2	2	2	2	2	2	2	2	2	2	2	2	2	2	2	2	2	2	2	2	2	NA	NA
PF00183	1	1	1	1	1	1	1	1	1	1	1	1	1	1	1	1	1	1	1	1	1	1	1	1	1	1	1	1	1	1	1	1	NA	NA
PF00185	2	2	2	2	2	2	2	2	2	2	2	2	2	2	2	2	2	2	2	2	2	2	2	2	2	2	2	2	2	2	2	2	NA	NA
PF00186	1	1	1	1	1	1	1	1	1	1	1	1	1	1	1	1	1	1	1	1	1	1	1	1	1	1	1	1	1	1	1	1	NA	NA
PF00187	10	15	9	10	15	14	15	15	13	11	12	10	10	14	13	10	18	13	16	10	13	14	13	13	14	15	14	15	11	11	12.6364	13.1176	0.649813	NA
PF00188	5	5	5	4	4	5	5	5	4	4	5	5	4	5	5	5	4	5	5	4	5	5	5	5	5	5	5	5	5	5	4.72727	4.82353	0.573951	NA
PF00189	1	1	1	1	1	1	1	1	1	1	1	1	1	1	1	1	1	1	1	1	1	1	1	1	1	1	1	1	1	1	1	1	NA	NA
PF00190	11	13	6	10	6	7	6	6	6	4	4	5	6	6	6	8	9	11	10	11	12	11	10	12	11	12	11	12	11	11	6.09091	10.8824	1.99421e-05	NA
PF00191	1	2	2	1	1	1	1	1	1	1	2	1	1	1	1	2	1	1	1	1	1	1	1	1	1	1	1	1	1	1	1.18182	1.05882	0.334405	NA
PF00194	4	4	5	5	4	4	4	4	4	3	3	3	4	4	4	5	4	4	4	4	4	4	4	3	4	4	4	4	4	4	3.81818	4	0.308359	NA
PF00195	1	2	1	1	1	3	2	1	1	1	1	1	1	1	1	1	1	1	1	1	1	1	1	1	1	1	1	1	1	1	1.09091	1.17647	0.826596	NA
PF00198	4	4	4	4	4	4	4	4	4	4	4	4	4	4	4	4	4	4	4	4	4	4	4	4	3	4	4	4	4	4	4	3.94118	0.464613	NA
PF00199	5	7	6	4	5	4	5	6	6	4	5	5	6	6	6	6	5	5	5	4	5	5	5	5	5	5	5	5	5	5	5.45455	4.94118	0.0255561	NA
PF00200	1	1	1	2	1	1	1	1	1	1	1	1	1	1	1	1	1	1	1	1	1	1	1	1	1	1	1	1	1	1	1	1.05882	0.464613	NA
PF00201	8	19	11	12	12	12	14	10	11	9	10	11	11	10	10	15	8	12	11	10	10	13	11	11	12	13	11	13	11	12	11.0909	11.6471	0.269637	NA
PF00202	13	16	12	10	11	12	10	11	11	9	10	10	9	9	10	10	11	13	13	14	12	13	14	12	14	15	14	14	14	14	10.1818	13.2353	0.000108572	NA
PF00203	2	2	2	2	2	1	2	2	2	2	2	2	2	2	2	2	2	2	2	2	2	2	2	2	2	2	2	2	2	2	2	1.94118	0.464613	NA
PF00204	1	1	1	1	1	1	1	1	1	1	1	1	1	1	1	1	1	1	1	1	1	1	1	1	1	1	1	1	1	1	1	1	NA	NA
PF00205	6	8	4	7	7	7	6	7	6	4	5	5	6	5	5	3	6	6	6	7	6	6	7	6	6	7	6	7	7	6	5.27273	6.52941	0.00166865	NA
PF00206	5	6	5	6	5	5	6	6	5	4	5	5	4	4	5	6	5	5	5	5	5	5	5	5	5	5	5	5	5	5	5	5.11765	0.656547	NA
PF00208	2	3	2	2	2	2	2	2	2	2	2	2	2	2	2	3	3	3	3	3	3	3	2	3	3	3	4	3	3	3	2.18182	2.82353	0.00331135	NA
PF00209	1	2	4	2	2	2	2	2	2	1	2	1	1	1	1	2	2	2	2	2	2	1	1	1	1	1	1	1	1	1	1.54545	1.41176	0.513716	NA
PF00211	1	1	0	1	1	1	1	1	1	1	1	1	1	1	1	1	1	1	1	1	1	1	1	1	1	1	1	1	1	1	1	1	NA	NA
PF00213	1	1	1	1	1	1	1	1	1	1	1	1	1	1	1	1	1	1	1	1	1	1	1	1	1	1	1	1	1	1	1	1	NA	NA
PF00215	1	2	1	1	1	1	1	1	1	1	1	1	1	1	1	2	1	1	1	1	1	1	1	1	1	1	1	1	1	1	1.09091	1.05882	0.792189	NA
PF00218	1	1	1	1	1	1	1	1	1	1	1	1	1	1	1	1	1	1	1	1	1	1	1	1	1	1	1	1	1	1	1	1	NA	NA
PF00221	1	1	1	1	1	2	2	2	2	2	1	2	2	1	1	1	3	2	1	2	2	2	2	2	2	2	2	2	2	2	1.54545	1.88235	0.10018	NA
PF00224	1	1	1	1	1	1	1	1	1	1	1	1	1	1	1	1	1	1	1	1	1	1	1	1	1	1	1	1	1	1	1	1	NA	NA
PF00225	11	11	11	11	11	11	11	11	11	11	11	11	11	11	11	11	11	10	10	11	10	11	11	11	11	11	11	11	11	11	10.9091	10.8824	0.860683	NA
PF00226	25	26	22	27	23	25	28	27	26	25	26	24	27	25	26	23	25	26	25	25	23	25	25	24	25	25	25	25	24	25	25.6364	25	0.143026	NA
PF00227	14	14	14	13	13	12	15	14	14	14	14	14	14	14	14	14	14	14	14	14	14	14	14	14	14	14	14	14	14	14	14.0909	13.8235	0.114899	NA
PF00230	6	6	7	6	6	6	6	6	6	5	5	4	5	6	7	5	8	6	6	6	6	6	6	6	6	6	6	8	6	6	5.54545	6.23529	0.0166412	NA
PF00231	1	1	1	1	1	1	1	1	1	1	1	1	1	1	1	1	1	1	1	1	1	1	1	1	1	1	1	1	1	1	1	1	NA	NA
PF00232	2	6	3	2	3	4	2	1	1	1	1	1	1	1	2	4	6	4	4	4	4	4	4	4	4	5	5	5	4	4	1.72727	4.17647	0.000137195	NA
PF00233	1	1	1	1	1	1	1	1	1	1	1	1	1	1	1	1	1	1	1	1	1	1	1	1	1	1	1	1	1	1	1	1	NA	NA
PF00235	1	1	1	1	1	0	1	1	1	1	1	1	1	1	1	1	1	1	1	1	1	1	1	1	1	1	1	1	1	1	1	0.941176	0.464613	NA
PF00237	2	2	2	2	2	1	2	2	2	2	2	2	2	2	2	2	2	2	2	1	2	2	2	2	2	2	2	2	2	2	2	1.88235	0.26848	NA
PF00238	2	2	2	2	2	2	2	2	2	2	2	2	2	2	2	2	2	2	2	2	2	2	2	2	2	2	2	2	2	2	2	2	NA	NA
PF00240	8	11	7	10	10	5	7	8	9	9	10	9	9	9	10	11	8	9	9	9	9	8	9	11	8	8	8	8	9	8	9.09091	8.58824	0.198509	NA
PF00241	5	5	5	5	5	3	5	5	5	5	5	5	5	5	5	5	5	5	5	5	4	5	5	5	5	5	5	5	4	5	5	4.76471	0.160903	NA
PF00244	3	2	3	3	2	1	2	2	2	2	2	2	2	2	2	2	3	3	3	3	3	3	3	3	3	3	3	3	3	3	2.09091	2.82353	0.000205936	NA
PF00245	4	4	3	4	4	4	4	4	4	3	4	3	4	3	4	4	4	4	4	4	4	4	4	4	4	4	4	4	4	4	3.72727	4	0.0282485	NA
PF00246	11	13	11	12	12	12	10	11	11	10	11	11	11	11	11	10	10	10	10	10	11	11	11	11	11	11	11	11	11	11	10.6364	11.0588	0.127167	NA
PF00248	39	53	35	39	41	45	30	33	32	29	31	33	31	32	30	40	39	38	37	40	42	43	43	39	44	43	44	41	41	42	32.5455	42.0588	3.65169e-05	NA
PF00249	10	6	9	8	9	8	8	9	9	8	8	9	9	8	9	6	9	10	9	9	10	10	10	11	10	9	9	11	10	10	8.36364	9.41176	0.00757759	NA
PF00250	5	6	4	4	6	6	7	4	6	4	4	4	5	6	4	4	6	10	4	4	6	11	4	4	10	4	5	4	6	4	4.72727	5.82353	0.232917	NA
PF00251	2	3	0	2	0	1	3	3	3	2	3	2	2	3	2	3	2	2	3	3	3	2	2	2	3	3	3	3	3	4	2.63636	2.52941	0.671327	NA
PF00252	2	2	2	2	2	2	2	2	2	2	2	2	2	2	2	2	2	2	2	2	2	2	2	2	2	2	2	2	2	2	2	2	NA	NA
PF00253	2	2	2	2	2	1	2	2	2	2	2	2	2	2	2	1	2	2	2	2	2	2	2	2	2	2	2	2	2	2	1.90909	1.94118	0.792189	NA
PF00254	3	3	3	3	3	3	3	3	3	3	3	3	3	3	3	3	3	3	3	3	3	3	3	3	3	3	3	3	3	3	3	3	NA	NA
PF00255	1	1	0	1	0	1	1	1	1	1	1	1	1	1	1	1	1	1	1	1	1	1	1	1	1	1	1	1	1	1	1	1	NA	NA
PF00258	8	12	11	10	10	12	9	10	9	8	10	9	9	10	9	9	10	11	9	11	11	11	10	10	10	11	11	11	11	11	9.18182	10.6471	0.0002505	NA
PF00262	1	1	1	1	1	1	1	1	1	1	1	1	1	2	1	1	1	1	1	1	1	1	1	1	1	1	1	1	1	1	1.09091	1	0.241987	NA
PF00264	15	35	15	23	19	20	17	19	18	14	13	14	13	12	14	25	28	28	24	29	25	29	27	29	29	29	29	30	28	29	16.6364	27.1765	7.37559e-05	NA
PF00266	12	13	9	10	9	9	9	9	10	10	9	9	11	10	9	8	13	14	13	13	12	13	11	12	13	13	13	13	13	13	9.72727	12.3529	0.000394298	NA
PF00268	1	1	1	1	1	1	1	1	1	1	1	1	1	1	1	1	1	1	1	1	1	1	1	1	1	1	1	1	1	1	1	1	NA	NA
PF00270	44	44	42	42	42	42	41	43	42	41	42	40	42	41	41	43	45	43	42	43	41	44	43	43	43	44	45	45	44	44	41.6364	43.4706	0.000542907	NA
PF00271	73	74	71	74	73	74	75	75	75	71	74	68	74	75	73	72	71	71	73	74	72	77	70	72	75	74	77	77	72	74	73.1818	73.5882	1	NA
PF00275	1	1	1	1	1	1	1	1	1	1	1	1	1	1	1	1	1	1	1	1	1	1	1	1	1	1	1	1	1	1	1	1	NA	NA
PF00276	2	2	2	2	2	2	1	2	2	2	2	2	2	2	2	2	2	2	2	2	2	2	2	2	2	2	2	2	2	2	1.90909	2	0.241987	NA
PF00278	1	1	1	1	1	1	1	1	1	1	1	1	1	1	1	1	1	1	1	1	1	1	1	1	1	1	1	1	1	1	1	1	NA	NA
PF00281	1	1	1	1	1	1	1	1	1	1	1	1	1	1	1	1	1	1	1	1	1	1	1	1	1	1	1	1	1	1	1	1	NA	NA
PF00282	8	7	6	6	6	5	6	6	6	6	6	6	6	6	6	8	7	7	7	8	7	8	7	8	8	8	8	7	8	8	6.27273	7.35294	0.0020428	NA
PF00285	5	5	4	4	4	5	5	5	5	5	5	5	5	5	5	5	5	5	5	5	5	5	5	5	5	5	5	5	5	5	5	4.94118	0.464613	NA
PF00288	5	5	4	5	4	5	5	5	6	5	5	6	6	5	5	5	5	5	6	5	5	5	4	5	5	5	5	5	5	5	5.36364	4.94118	0.00894989	NA
PF00289	5	6	5	6	5	3	5	5	4	5	5	4	4	4	4	4	6	6	5	6	5	6	6	6	6	6	6	6	6	6	4.45455	5.70588	8.58685e-05	NA
PF00290	1	1	1	1	1	1	1	1	1	1	1	1	1	1	1	1	1	1	1	1	1	1	1	1	1	1	1	1	1	1	1	1	NA	NA
PF00291	16	21	13	14	14	14	15	13	15	11	10	11	12	14	12	14	16	16	15	17	21	19	19	19	19	19	20	19	19	17	12.9091	17.9412	5.30415e-05	NA
PF00293	21	18	15	24	19	20	19	20	20	22	20	18	20	21	20	18	15	17	15	19	18	20	18	18	18	18	19	18	19	19	19.3636	18.7647	0.146759	NA
PF00294	7	6	4	4	4	5	6	6	6	6	6	6	5	5	6	6	6	7	7	6	7	7	7	8	8	7	6	8	7	7	5.90909	6.64706	0.0164912	NA
PF00295	12	22	17	15	14	14	7	9	9	8	7	8	7	7	8	17	17	17	16	16	15	18	17	18	18	18	18	18	17	17	9.36364	16.8824	0.000115042	NA
PF00296	8	10	3	6	5	4	5	4	4	4	5	5	5	5	5	7	7	8	6	8	8	8	8	8	8	8	8	8	8	8	5	7.70588	4.71176e-05	NA
PF00297	2	2	2	2	2	2	2	2	2	2	2	2	2	2	2	2	2	2	2	2	2	2	2	2	2	2	2	2	2	2	2	2	NA	NA
PF00298	2	2	2	2	2	1	2	2	2	2	2	2	2	2	2	1	2	2	2	2	2	2	2	2	2	2	2	2	2	3	1.90909	2	0.511048	NA
PF00300	12	14	11	10	14	12	11	11	11	10	11	11	10	12	12	10	10	13	11	12	11	14	11	11	13	11	12	11	11	11	10.9091	11.7059	0.0800611	NA
PF00303	1	1	1	1	1	1	1	1	1	1	1	1	1	1	1	1	1	1	1	1	1	1	1	1	1	1	1	1	1	1	1	1	NA	NA
PF00305	1	3	0	0	0	2	1	0	0	0	0	0	0	0	0	3	1	0	1	1	1	1	1	1	1	1	1	1	1	1	0.454545	1.05882	0.00680365	NA
PF00306	1	1	1	1	1	1	1	1	1	1	1	1	1	1	1	1	1	1	1	1	1	1	1	1	1	1	1	1	1	1	1	1	NA	NA
PF00307	5	4	5	5	5	4	5	5	5	4	5	5	5	5	5	4	5	5	5	5	5	5	5	5	5	5	5	5	5	5	4.81818	4.88235	0.669673	NA
PF00310	1	1	1	1	1	1	1	1	1	1	1	1	1	1	1	1	1	1	1	1	1	1	1	1	1	1	1	1	1	1	1	1	NA	NA
PF00312	2	2	2	2	2	2	2	2	2	2	2	2	2	2	2	2	2	2	2	2	2	2	2	2	2	2	2	2	2	2	2	2	NA	NA
PF00314	2	1	1	1	1	1	3	1	2	1	1	1	1	3	1	1	1	3	1	1	1	3	1	1	1	1	1	1	1	1	1.45455	1.29412	0.576417	NA
PF00316	2	2	2	2	2	2	1	2	2	2	2	2	2	2	2	2	2	2	2	2	2	2	2	2	2	2	2	2	2	2	1.90909	2	0.241987	NA
PF00317	1	1	1	1	1	1	1	1	1	1	1	1	1	1	1	1	1	1	1	1	1	1	1	1	1	1	1	1	1	1	1	1	NA	NA
PF00318	2	2	2	2	2	2	2	2	2	2	2	2	2	2	2	2	1	2	2	2	2	2	2	2	2	2	2	2	2	2	2	1.94118	0.464613	NA
PF00319	2	2	2	2	2	2	2	3	2	2	2	2	2	1	2	2	2	3	2	2	1	2	3	1	2	2	2	2	2	2	2	2	1	NA
PF00320	8	8	5	8	6	8	9	9	9	8	9	9	11	10	10	6	4	9	8	7	8	8	8	9	9	8	9	7	7	8	8.90909	7.82353	0.0134513	NA
PF00324	24	38	19	20	20	21	21	22	24	21	20	21	19	22	20	22	29	29	27	29	27	27	28	27	29	29	29	29	28	27	21.7273	27.6471	0.000419287	NA
PF00326	9	11	7	7	7	9	9	9	9	10	10	11	9	8	9	9	8	8	9	8	8	8	8	8	9	9	8	9	9	8	9.27273	8.47059	0.00945878	NA
PF00327	2	2	2	1	2	2	2	2	2	2	2	2	2	4	2	2	2	2	2	2	2	2	2	2	2	2	2	2	2	2	2.18182	1.94118	0.170969	NA
PF00328	9	8	7	8	8	7	11	8	10	11	11	13	10	8	10	7	7	7	7	6	7	6	5	7	6	6	6	6	7	7	9.63636	6.76471	0.000249445	NA
PF00329	1	1	1	1	1	1	1	1	1	1	1	1	1	1	1	1	1	1	1	1	1	1	1	1	1	1	1	1	1	1	1	1	NA	NA
PF00330	5	7	6	7	8	7	5	4	5	5	5	6	4	6	5	6	6	6	5	6	6	6	6	6	6	7	6	7	6	6	5.09091	6.23529	0.000333485	NA
PF00331	6	7	8	8	12	12	9	9	9	10	10	10	10	10	12	9	6	6	6	6	6	6	6	6	6	6	6	6	6	6	9.45455	6.52941	0.000159162	NA
PF00332	3	3	3	3	3	3	2	1	1	3	2	1	2	2	2	2	3	4	4	4	4	4	3	4	4	3	4	4	3	4	2	3.52941	0.000163514	NA
PF00333	2	2	2	2	2	2	2	2	2	2	2	2	2	2	2	2	2	2	2	2	2	2	2	2	2	2	2	2	2	2	2	2	NA	NA
PF00334	1	1	1	1	1	1	1	1	1	1	1	1	1	1	1	1	1	1	1	1	1	1	1	1	1	1	1	1	1	1	1	1	NA	NA
PF00338	2	2	2	2	2	1	2	2	2	2	2	2	2	2	2	2	2	2	2	2	2	2	2	2	2	2	2	2	2	2	2	1.94118	0.464613	NA
PF00339	4	4	3	3	3	3	3	3	3	3	3	3	4	3	3	4	4	4	3	4	4	4	4	4	4	4	4	4	4	3	3.18182	3.82353	0.00110122	NA
PF00342	1	1	1	1	1	1	1	1	1	1	1	1	1	1	1	1	1	1	1	1	1	1	1	1	1	1	1	1	1	1	1	1	NA	NA
PF00343	1	1	1	1	1	1	1	1	1	1	1	1	1	1	1	1	1	1	1	1	1	1	1	1	1	1	1	1	1	1	1	1	NA	NA
PF00344	1	1	1	1	1	0	1	1	1	1	1	1	1	1	1	1	1	1	1	1	1	1	1	1	1	1	1	1	1	1	1	0.941176	0.464613	NA
PF00346	1	1	1	1	1	1	1	1	1	1	1	1	1	1	1	1	1	1	1	1	1	1	1	1	1	1	1	1	1	1	1	1	NA	NA
PF00347	2	2	2	2	2	2	2	2	2	2	2	2	2	2	2	2	2	2	2	2	1	2	2	2	2	2	2	2	2	2	2	1.94118	0.464613	NA
PF00348	3	7	9	9	11	9	11	9	6	8	5	10	6	11	8	7	3	3	3	4	4	4	3	3	4	4	4	4	4	4	7.63636	4.47059	0.00284679	NA
PF00349	5	5	5	5	5	4	5	5	5	5	5	5	5	5	5	4	5	5	5	5	5	5	5	5	5	5	5	5	5	5	4.90909	4.94118	0.792189	NA
PF00350	17	16	12	19	18	15	21	22	20	17	15	15	18	17	18	17	15	16	17	17	15	15	15	14	14	14	15	14	17	14	17.9091	15.4118	0.00243337	NA
PF00352	1	1	1	2	3	1	2	2	3	1	1	1	1	2	1	1	1	1	1	1	1	1	1	1	1	1	1	1	1	1	1.45455	1.05882	0.0440665	NA
PF00355	7	9	5	5	6	8	7	7	7	7	7	7	7	8	8	7	6	8	8	7	8	8	7	7	7	8	8	8	8	8	7.27273	7.47059	0.243084	NA
PF00360	2	1	1	1	1	1	2	1	1	1	1	1	1	1	1	1	1	1	1	1	2	2	2	2	2	2	2	2	2	2	1.09091	1.64706	0.00473486	NA
PF00361	0	0	0	0	0	0	0	0	0	0	0	1	0	0	0	0	0	0	0	0	0	0	0	0	0	0	0	0	0	0	0.0909091	0	0.241987	NA
PF00364	10	11	10	11	10	8	10	10	10	9	10	10	9	9	9	10	11	11	10	11	11	11	11	11	10	11	11	11	11	11	9.63636	10.7059	0.000118301	NA
PF00365	1	1	1	1	1	1	1	1	1	1	1	1	1	1	1	1	1	1	1	1	1	1	1	1	1	1	1	1	1	1	1	1	NA	NA
PF00366	2	2	2	2	2	2	2	2	2	2	2	2	2	2	2	2	2	2	2	2	2	2	2	2	2	2	2	2	2	2	2	2	NA	NA
PF00368	3	1	1	3	2	3	2	2	3	1	1	1	1	2	2	2	1	2	1	1	1	1	1	1	1	1	1	1	1	1	1.63636	1.41176	0.234106	NA
PF00370	4	4	4	4	4	3	4	4	4	4	4	4	4	4	4	4	4	4	4	4	4	4	4	4	4	4	4	4	4	4	4	3.94118	0.464613	NA
PF00375	1	1	1	1	1	1	1	1	1	1	1	1	1	1	1	1	1	1	1	1	1	1	1	1	1	1	1	1	1	1	1	1	NA	NA
PF00378	12	17	12	19	17	19	12	11	11	13	12	11	10	11	10	14	16	16	16	17	16	17	16	16	17	17	17	18	18	18	11.9091	16.8235	3.78792e-05	NA
PF00380	2	2	2	2	2	2	2	2	2	2	2	2	2	2	2	2	2	2	2	2	2	2	2	2	2	2	2	2	2	2	2	2	NA	NA
PF00382	2	2	2	2	2	2	2	2	2	2	2	2	2	2	2	2	2	2	2	2	2	2	2	2	2	2	2	2	2	2	2	2	NA	NA
PF00383	8	9	7	9	6	8	9	9	9	9	9	9	8	9	9	8	7	9	9	9	9	9	9	9	9	9	9	9	9	9	8.81818	8.76471	1	NA
PF00384	1	1	1	2	1	1	2	1	1	1	1	2	1	2	1	2	1	1	1	1	1	1	1	1	1	1	1	1	1	1	1.36364	1.05882	0.047226	NA
PF00385	4	6	6	9	6	9	7	6	7	8	6	5	4	7	6	5	4	4	4	4	4	4	4	4	4	4	5	5	4	3	5.90909	4.76471	0.0157982	NA
PF00387	4	5	4	5	4	5	4	4	4	5	5	4	4	4	5	4	5	4	5	5	5	5	5	5	5	5	5	5	5	5	4.36364	4.88235	0.00527812	NA
PF00388	6	7	6	7	6	6	5	6	6	6	7	6	5	5	6	6	8	6	7	8	8	8	8	8	8	8	8	8	8	8	5.90909	7.52941	0.000144619	NA
PF00389	14	19	12	11	11	13	9	12	11	10	9	9	11	11	10	10	13	13	11	14	13	15	11	15	13	13	15	15	13	15	10.2727	13.8235	3.16281e-05	NA
PF00390	2	2	2	2	2	2	2	2	2	2	2	2	2	2	2	2	2	2	2	2	2	2	2	2	2	2	2	2	2	2	2	2	NA	NA
PF00393	1	2	1	1	1	1	1	1	1	1	1	1	1	1	1	1	1	1	1	1	1	1	1	1	1	1	1	1	1	1	1	1.05882	0.464613	NA
PF00394	18	25	15	19	19	20	17	22	20	19	18	18	20	19	19	18	23	20	19	21	19	20	18	19	21	21	20	21	20	20	19	20.2941	0.0301704	NA
PF00397	10	9	9	10	9	10	10	10	10	10	10	10	9	10	10	10	10	10	10	10	8	10	10	10	10	10	10	10	10	9	9.90909	9.76471	0.535834	NA
PF00398	2	1	1	2	2	2	2	2	1	2	1	1	2	2	2	1	2	2	2	3	2	2	2	2	2	2	2	2	2	2	1.63636	2	0.0379683	NA
PF00400	85	100	87	89	97	90	96	90	86	91	87	86	92	96	90	83	81	81	83	83	84	84	83	83	85	83	85	84	87	86	89.0909	85.4706	0.0243783	NA
PF00403	6	7	6	5	6	5	5	6	6	5	6	6	6	6	6	6	6	6	6	6	4	6	5	6	6	6	6	6	6	5	5.81818	5.70588	0.699261	NA
PF00406	4	4	3	5	3	3	5	4	4	4	3	3	5	3	4	5	3	6	3	4	5	6	5	4	5	5	5	5	5	5	3.90909	4.64706	0.0383967	NA
PF00408	2	2	2	2	2	2	2	2	2	2	2	2	2	2	2	2	2	2	2	2	2	2	2	2	2	2	2	2	2	2	2	2	NA	NA
PF00410	2	2	2	2	2	2	2	2	2	2	2	2	2	2	2	2	2	2	2	3	2	3	2	2	3	3	3	2	3	3	2	2.41176	0.0172255	NA
PF00411	2	2	2	3	3	3	2	2	2	2	2	2	2	2	2	2	2	2	2	2	2	2	2	2	2	2	2	2	2	2	2	2.11765	0.26848	NA
PF00412	4	4	4	4	4	4	4	4	4	4	4	4	4	4	4	4	4	4	4	4	4	4	4	4	4	4	4	4	4	4	4	4	NA	NA
PF00413	0	1	0	0	0	0	0	0	0	0	0	0	0	0	0	0	0	0	0	1	0	0	0	0	0	0	0	0	0	0	0	0.117647	0.26848	NA
PF00415	4	4	4	3	3	3	3	3	3	3	3	3	3	3	3	3	3	3	4	3	3	3	3	3	3	3	3	3	3	3	3.09091	3.11765	0.860683	NA
PF00416	2	2	2	2	2	2	2	2	2	2	2	2	2	2	2	2	2	2	2	2	2	2	2	2	2	2	2	2	2	2	2	2	NA	NA
PF00420	0	0	0	0	0	0	0	0	0	0	0	0	0	0	0	0	0	0	0	0	0	1	0	0	0	0	0	0	0	0	0	0.0588235	0.464613	NA
PF00424	0	0	0	0	0	0	0	0	0	1	0	0	0	0	0	0	0	0	0	0	0	0	0	0	0	0	0	0	0	0	0.0909091	0	0.241987	NA
PF00425	2	2	2	2	2	1	2	2	2	2	2	2	2	2	2	2	2	2	2	2	2	2	2	2	2	2	2	2	2	2	2	1.94118	0.464613	NA
PF00428	3	3	3	3	3	3	3	3	2	3	3	3	3	3	3	3	3	3	3	3	3	3	3	3	3	3	3	3	3	3	2.90909	3	0.241987	NA
PF00432	3	4	2	3	2	3	3	3	3	3	3	3	3	3	3	3	3	3	3	3	3	3	3	3	3	3	3	3	3	3	3	3.05882	0.464613	NA
PF00433	3	4	4	5	5	5	3	2	2	3	4	3	3	4	4	4	0	3	3	1	2	3	1	3	3	3	4	3	2	1	3.18182	2.70588	0.335742	NA
PF00436	1	1	1	1	1	1	1	1	1	1	1	1	1	1	1	1	1	1	1	1	1	1	1	1	1	1	1	1	1	1	1	1	NA	NA
PF00438	1	1	1	1	1	1	1	1	1	1	1	1	1	1	1	1	1	1	1	1	1	1	1	1	1	1	1	1	1	1	1	1	NA	NA
PF00439	7	7	7	8	7	7	7	7	7	7	7	7	7	7	7	7	7	7	7	7	7	7	7	7	7	7	7	7	7	7	7	7.05882	0.464613	NA
PF00441	12	13	9	10	11	12	11	11	11	11	10	10	10	11	9	10	12	13	13	13	13	13	12	13	13	13	13	14	13	14	10.6364	12.7059	0.000202799	NA
PF00443	13	13	12	13	12	11	13	13	13	13	13	13	13	13	13	13	13	12	13	13	13	13	13	13	13	13	13	13	13	13	13	12.8235	0.268809	NA
PF00444	1	1	1	1	1	1	1	1	1	1	1	1	1	1	1	1	0	1	1	1	1	1	1	1	1	1	1	1	0	0	1	0.823529	0.160306	NA
PF00445	2	2	2	2	2	2	3	2	2	2	2	2	2	2	2	2	3	3	2	3	2	2	2	3	2	3	3	3	3	2	2.09091	2.47059	0.0419468	NA
PF00447	3	3	3	3	3	2	3	3	3	3	3	3	3	3	3	3	3	3	3	3	3	3	3	3	3	3	3	3	3	3	3	2.94118	0.464613	NA
PF00448	2	2	2	2	2	2	2	2	2	2	3	2	2	2	2	2	3	3	3	3	2	2	2	2	2	2	2	2	2	2	2.18182	2.17647	1	NA
PF00449	1	1	1	1	1	1	1	1	1	1	1	1	1	1	1	1	1	1	1	1	1	1	1	1	1	1	1	1	1	1	1	1	NA	NA
PF00450	13	20	11	15	12	15	11	10	10	11	10	10	10	10	10	14	13	15	14	14	12	14	14	16	13	14	14	14	14	14	10.9091	14.3529	0.000182717	NA
PF00454	8	8	8	8	8	8	8	8	8	8	8	8	8	8	8	8	8	8	8	8	8	8	8	8	8	8	8	8	8	8	8	8	NA	NA
PF00456	2	4	3	3	3	3	2	2	2	2	2	2	2	2	2	3	2	2	2	2	2	2	2	2	2	2	2	2	2	2	2.09091	2.23529	0.535834	NA
PF00457	4	5	3	3	6	6	5	6	6	6	6	6	6	6	6	3	4	4	4	4	3	4	4	5	4	4	4	4	4	4	5.45455	4.11765	0.00171734	NA
PF00459	4	4	4	4	4	4	4	4	4	4	4	4	4	4	4	4	4	4	4	4	4	4	4	4	4	4	4	4	4	4	4	4	NA	NA
PF00462	4	4	4	4	4	3	4	4	4	4	4	4	4	4	4	4	4	4	4	4	4	4	4	4	4	4	4	4	4	4	4	3.94118	0.464613	NA
PF00463	3	3	2	2	2	2	2	2	2	3	2	2	2	2	2	2	3	3	3	3	3	2	2	2	2	2	2	2	3	2	2.18182	2.41176	0.222303	NA
PF00464	2	2	2	2	2	2	2	2	2	2	2	2	2	2	2	2	2	2	2	2	2	3	2	3	2	2	2	2	2	2	2	2.11765	0.26848	NA
PF00465	2	2	2	2	2	2	2	2	2	2	2	2	2	2	2	2	1	2	2	2	2	3	3	3	3	3	3	3	2	2	2	2.35294	0.0523172	NA
PF00466	2	2	2	2	2	3	3	1	2	2	2	2	2	2	2	2	2	2	2	2	2	2	2	2	2	2	2	2	2	2	2	2.05882	0.693342	NA
PF00467	2	2	2	2	2	1	2	2	2	2	2	2	2	2	2	2	2	2	2	2	2	2	2	2	2	2	2	2	2	2	2	1.94118	0.464613	NA
PF00468	1	1	1	1	1	1	1	1	1	1	1	1	1	1	1	1	1	1	1	1	1	1	1	1	1	1	1	1	1	1	1	1	NA	NA
PF00471	1	1	1	0	1	0	1	1	1	1	1	1	1	1	1	1	0	1	1	1	0	1	1	1	1	1	1	1	1	1	1	0.764706	0.0953936	NA
PF00472	3	3	3	3	3	2	3	3	3	3	3	3	3	3	3	3	3	3	3	3	3	3	3	3	3	3	3	3	3	3	3	2.94118	0.464613	NA
PF00474	3	4	3	3	3	3	2	2	2	2	2	2	2	2	1	3	3	3	2	4	4	4	4	3	4	4	4	4	4	4	2	3.64706	7.34112e-06	NA
PF00475	1	1	1	1	1	1	1	1	1	1	1	1	1	1	1	1	1	1	1	1	1	1	1	1	1	1	1	1	1	1	1	1	NA	NA
PF00476	1	1	1	1	1	1	1	1	1	1	1	1	1	1	1	1	1	1	1	1	1	1	1	1	1	1	1	1	1	1	1	1	NA	NA
PF00478	1	1	1	1	1	1	1	1	1	1	1	1	1	1	1	1	1	1	1	1	1	1	1	1	1	1	1	1	1	1	1	1	NA	NA
PF00479	1	1	1	1	1	1	1	1	1	1	1	1	1	1	1	1	1	1	1	1	1	1	1	1	1	1	1	1	1	1	1	1	NA	NA
PF00481	6	6	5	6	6	6	6	6	6	6	6	6	6	6	6	6	6	6	6	6	6	6	7	6	6	6	6	6	5	6	6	6	1	NA
PF00483	4	2	3	2	2	1	2	2	2	2	2	2	2	2	2	2	2	2	2	3	3	3	3	3	3	3	3	3	3	3	2	2.70588	0.0014603	NA
PF00484	3	3	2	3	3	3	3	3	3	3	3	3	3	3	3	2	2	3	3	3	3	3	3	3	3	3	3	3	2	3	2.90909	2.88235	0.860683	NA
PF00485	2	5	1	3	3	2	2	4	3	2	3	3	2	2	3	2	2	3	3	3	2	3	1	3	3	2	3	3	3	2	2.63636	2.64706	1	NA
PF00487	7	7	7	10	7	8	9	8	8	7	7	7	7	8	8	7	6	8	8	7	7	7	7	8	8	8	8	8	8	8	7.63636	7.64706	1	NA
PF00488	6	6	5	6	4	6	6	6	6	6	6	6	6	6	6	6	6	6	6	6	6	6	6	6	6	6	6	6	6	6	6	6	NA	NA
PF00490	1	1	1	1	1	1	1	2	1	1	1	1	1	1	1	1	1	1	1	1	1	1	1	1	1	1	1	1	1	1	1.09091	1	0.241987	NA
PF00491	5	8	5	7	4	4	4	6	5	5	4	4	5	4	4	4	6	8	7	7	7	8	7	8	8	7	10	8	8	8	4.72727	7.29412	0.000182477	NA
PF00493	6	6	6	6	6	6	6	6	6	6	6	6	6	6	6	6	6	6	6	6	6	6	6	6	6	6	6	6	6	6	6	6	NA	NA
PF00494	3	3	3	3	3	2	3	3	3	3	3	3	3	3	3	3	3	3	4	3	3	3	3	3	3	3	3	3	3	3	3.09091	2.94118	0.170969	NA
PF00496	1	1	0	1	0	1	1	1	1	0	0	0	1	0	0	1	1	1	0	1	1	1	1	1	1	1	1	1	1	1	0.454545	1	0.000836647	NA
PF00497	1	1	1	1	1	1	1	1	1	1	1	1	1	1	1	1	1	1	1	1	0	1	1	1	1	1	1	1	1	1	1	0.941176	0.464613	NA
PF00498	8	9	8	10	9	10	10	10	10	9	10	10	9	11	11	10	9	13	9	9	9	9	10	8	10	9	9	10	11	9	9.90909	9.52941	0.132097	NA
PF00501	48	61	38	58	50	50	53	48	49	48	45	53	50	61	51	49	47	49	59	52	53	55	52	54	55	56	55	54	54	56	51.4545	53.4706	0.130977	NA
PF00503	3	3	3	3	3	3	3	3	3	3	3	3	3	3	3	3	3	3	3	4	3	3	4	3	3	4	3	3	4	4	3	3.29412	0.0556968	NA
PF00505	8	8	8	8	9	8	8	8	8	8	8	8	8	8	8	8	6	8	7	8	8	8	7	8	8	8	8	7	7	7	7.90909	7.64706	0.210677	NA
PF00507	0	0	0	0	0	0	0	0	0	0	0	0	0	0	0	0	0	0	0	0	0	1	0	0	0	0	0	0	0	0	0	0.0588235	0.464613	NA
PF00512	11	11	12	13	12	13	13	11	11	11	11	11	12	13	13	11	11	11	11	11	11	11	11	11	11	11	11	11	10	11	11.6364	11.1765	0.120308	NA
PF00514	2	2	2	2	2	2	2	2	2	2	2	2	2	2	2	2	2	1	2	2	2	2	2	2	2	2	2	2	2	2	2	1.94118	0.464613	NA
PF00515	6	5	4	5	5	5	6	7	9	6	5	6	5	5	6	3	6	6	6	6	5	6	6	6	6	6	6	6	6	6	5.81818	5.76471	0.977879	NA
PF00520	3	3	3	3	3	3	3	3	3	3	3	3	3	3	3	3	3	3	3	3	3	3	3	3	3	3	3	3	3	3	3	3	NA	NA
PF00521	1	1	1	1	1	1	1	1	1	1	1	1	1	1	1	1	1	1	1	1	1	1	1	1	1	1	1	1	1	1	1	1	NA	NA
PF00533	7	5	6	6	5	5	5	4	4	6	6	6	6	6	6	5	4	5	3	5	4	4	4	6	4	4	4	5	4	5	5.18182	4.76471	0.199526	NA
PF00534	6	6	4	6	6	5	6	6	6	6	7	6	6	6	6	5	6	6	6	6	6	6	6	6	6	6	6	6	6	6	6	5.94118	0.693342	NA
PF00535	4	4	3	3	3	3	4	3	3	3	3	3	3	3	3	2	3	4	3	4	3	4	5	4	4	4	4	4	4	4	3	3.82353	0.000633403	NA
PF00536	1	1	0	2	1	1	1	1	1	2	1	1	1	1	1	0	1	1	1	1	1	1	1	1	1	1	1	1	1	1	1	1.05882	0.693342	NA
PF00538	1	1	0	1	1	1	1	1	1	1	1	1	1	1	1	1	1	1	1	1	1	1	1	1	1	1	1	1	1	1	1	1	NA	NA
PF00542	1	1	1	1	1	1	1	1	1	1	1	1	1	1	1	1	1	1	1	1	1	1	1	1	1	1	1	1	1	1	1	1	NA	NA
PF00544	12	14	17	16	14	14	7	7	7	6	6	6	6	7	6	16	12	12	12	13	12	13	12	12	13	13	14	14	12	13	7.81818	13	0.000458018	NA
PF00545	2	3	2	2	3	3	1	4	3	2	2	2	2	2	3	2	2	2	2	2	2	2	2	2	2	2	2	2	2	2	2.27273	2.11765	0.622173	NA
PF00547	1	1	1	1	1	1	1	1	1	1	1	1	1	1	1	1	1	1	1	1	1	1	1	1	1	1	1	1	1	1	1	1	NA	NA
PF00549	5	5	5	5	5	4	5	5	5	5	5	5	5	5	5	5	5	5	5	5	5	5	4	5	5	5	5	5	5	5	5	4.88235	0.26848	NA
PF00550	35	61	38	62	48	50	62	47	54	45	50	54	43	53	54	47	35	38	40	36	37	39	33	36	39	42	40	41	40	41	49.9091	41.4706	0.00298144	NA
PF00551	5	3	3	3	3	3	3	3	3	3	3	3	3	3	3	3	3	4	4	4	4	4	4	4	4	4	4	4	4	4	3.09091	3.82353	0.000766855	NA
PF00557	11	11	10	11	11	10	13	12	12	12	11	11	12	11	11	12	10	11	11	12	11	12	11	12	12	12	12	12	12	11	11.6364	11.3529	0.421233	NA
PF00560	1	0	1	0	1	1	0	0	0	0	0	0	0	0	0	0	0	0	0	0	0	0	0	0	0	0	0	0	0	0	0	0.117647	0.26848	NA
PF00561	30	49	32	43	36	43	38	38	40	34	35	36	31	35	33	37	42	41	34	36	37	37	36	38	37	41	40	41	38	36	35.5455	39.1176	0.0114112	NA
PF00562	3	3	3	4	3	3	3	3	3	3	3	3	3	3	3	3	3	3	3	3	3	3	3	3	3	3	3	3	3	3	3	3.05882	0.464613	NA
PF00564	4	4	3	4	4	4	4	4	4	4	4	4	4	4	4	4	4	4	4	4	4	4	4	4	4	4	4	4	4	4	4	4	NA	NA
PF00565	2	2	2	2	2	2	2	2	2	2	2	2	2	2	2	2	2	2	2	2	2	2	2	2	2	2	2	2	2	2	2	2	NA	NA
PF00566	12	12	12	12	12	11	12	12	12	12	12	12	12	12	12	12	12	12	12	12	12	12	12	12	12	12	12	12	13	12	12	12	1	NA
PF00567	1	1	1	1	1	1	1	1	1	1	1	1	1	1	1	1	1	1	1	1	1	1	1	1	1	1	1	1	1	1	1	1	NA	NA
PF00568	1	1	1	1	1	1	1	1	1	1	1	1	1	1	1	1	1	1	1	1	1	1	1	1	1	1	1	1	1	1	1	1	NA	NA
PF00569	3	3	3	2	3	3	3	4	3	3	4	3	4	3	3	4	3	3	4	5	4	3	3	3	4	4	4	4	4	5	3.45455	3.52941	0.875781	NA
PF00570	1	1	1	1	1	1	1	1	1	2	1	1	1	1	1	1	1	1	1	1	1	1	1	1	1	1	1	1	1	1	1.09091	1	0.241987	NA
PF00571	6	6	6	6	6	6	6	6	6	6	6	6	6	6	6	6	6	6	6	6	6	6	6	6	6	6	6	6	6	6	6	6	NA	NA
PF00572	2	2	2	2	2	2	2	2	2	2	2	2	2	2	2	2	2	2	2	2	2	2	2	2	2	2	2	2	2	2	2	2	NA	NA
PF00573	2	2	2	2	2	2	2	2	2	2	2	2	2	2	2	2	2	2	2	2	2	2	2	2	2	2	2	2	2	2	2	2	NA	NA
PF00574	1	1	1	1	1	0	1	1	1	1	1	1	1	1	1	1	1	1	1	1	1	1	1	1	1	1	1	1	1	1	1	0.941176	0.464613	NA
PF00575	4	4	4	4	4	4	4	3	3	3	4	2	3	3	3	4	4	3	4	4	3	4	4	3	4	4	4	4	4	4	3.27273	3.82353	0.0134969	NA
PF00576	1	1	0	1	0	1	1	1	1	1	1	1	1	1	1	1	1	1	1	1	1	1	1	1	1	1	1	1	1	1	1	1	NA	NA
PF00578	4	4	4	4	4	4	4	4	4	4	4	3	4	4	5	5	3	4	4	3	4	4	4	4	4	4	4	4	5	4	4.09091	3.94118	0.430687	NA
PF00579	4	4	4	4	4	4	4	4	4	4	4	4	4	4	4	4	4	4	4	4	4	4	4	4	4	4	4	4	4	4	4	4	NA	NA
PF00580	1	0	1	1	1	1	0	0	0	0	1	0	0	0	0	1	1	0	0	1	0	1	1	0	1	1	1	1	1	1	0.181818	0.764706	0.00329504	NA
PF00581	10	12	10	13	10	9	11	9	9	8	8	9	8	9	10	10	10	10	10	11	11	10	10	10	9	10	10	10	9	10	9.18182	10.2353	0.0141623	NA
PF00582	2	2	2	2	2	2	2	2	2	1	2	2	2	2	2	2	2	2	2	2	1	2	2	2	2	2	2	2	2	2	1.90909	1.94118	0.792189	NA
PF00583	34	41	22	34	27	32	34	32	34	32	29	32	29	31	31	26	32	38	36	31	34	36	32	36	36	35	36	35	34	32	31.4545	34.5882	0.00741792	NA
PF00584	1	1	1	1	1	1	1	1	1	1	1	1	1	1	1	1	1	1	1	1	1	1	1	1	1	1	1	1	1	1	1	1	NA	NA
PF00585	1	1	1	1	1	1	1	1	1	1	1	1	1	1	1	1	1	1	1	1	1	1	1	1	1	1	1	1	1	1	1	1	NA	NA
PF00586	1	1	1	1	1	1	1	1	1	1	1	0	1	1	1	1	1	1	1	1	1	1	1	1	1	1	1	1	1	1	0.909091	1	0.241987	NA
PF00587	7	7	5	7	5	6	7	6	6	6	6	6	7	7	7	6	7	6	7	7	6	7	6	7	7	7	7	7	7	7	6.45455	6.76471	0.10645	NA
PF00588	1	1	1	1	1	1	1	1	1	1	1	1	1	1	1	1	1	1	1	1	1	1	1	1	1	1	1	1	1	1	1	1	NA	NA
PF00590	2	2	2	2	2	2	2	2	2	2	2	2	2	2	2	2	2	2	2	2	2	2	2	2	2	2	2	2	2	2	2	2	NA	NA
PF00591	1	1	1	1	1	1	1	1	1	1	1	1	1	1	1	1	1	1	1	1	1	1	1	1	1	1	1	1	1	1	1	1	NA	NA
PF00595	0	0	0	0	0	1	1	1	1	1	1	1	0	1	1	0	0	0	0	0	0	0	0	0	0	0	0	0	0	0	0.727273	0.0588235	0.00031436	NA
PF00596	8	9	5	7	7	7	6	6	6	6	7	7	6	7	6	5	9	8	9	9	9	10	8	11	10	9	10	10	9	9	6.45455	8.94118	8.97816e-05	NA
PF00610	4	4	4	4	4	4	4	4	4	4	4	4	4	4	4	4	4	4	4	4	4	4	4	4	4	4	4	4	4	4	4	4	NA	NA
PF00611	5	4	5	4	4	4	5	5	5	5	5	5	5	5	5	5	5	5	5	5	5	5	5	5	5	5	5	5	4	4	5	4.70588	0.0556968	NA
PF00612	3	2	3	3	3	3	2	2	2	3	2	3	3	2	2	3	3	2	2	3	2	3	3	2	3	3	3	3	3	3	2.36364	2.76471	0.0397602	NA
PF00613	2	2	2	2	2	2	2	2	2	2	2	2	2	2	2	2	2	2	2	2	2	2	2	2	2	2	2	2	2	2	2	2	NA	NA
PF00614	3	3	3	3	2	2	3	3	3	3	3	3	3	3	3	3	3	3	3	3	3	3	3	3	3	3	3	3	3	3	3	2.94118	0.464613	NA
PF00615	5	6	5	5	6	6	7	7	7	7	6	7	7	7	7	6	4	6	5	6	5	6	6	6	6	6	6	6	5	6	6.63636	5.64706	0.000615889	NA
PF00616	4	4	4	4	4	3	4	4	4	4	4	4	4	4	4	4	4	4	4	4	4	4	4	4	4	4	4	4	4	4	4	3.94118	0.464613	NA
PF00617	4	4	4	4	4	4	4	4	4	4	4	4	4	4	4	4	4	4	4	4	4	4	4	4	4	4	4	4	3	4	4	3.94118	0.464613	NA
PF00618	4	4	4	4	4	4	4	4	4	4	4	4	4	4	4	4	4	4	4	4	4	4	4	4	4	4	4	4	3	4	4	3.94118	0.464613	NA
PF00620	7	8	7	7	7	8	8	8	8	8	8	8	8	8	8	8	8	8	8	8	8	8	8	8	8	8	8	8	8	8	8	7.88235	0.26848	NA
PF00621	6	6	5	6	6	5	6	6	6	6	6	6	6	6	6	6	6	6	6	6	6	6	6	6	6	6	6	6	6	6	6	5.94118	0.464613	NA
PF00622	4	3	3	3	3	3	3	3	3	4	3	3	3	3	3	3	3	3	3	4	3	4	3	3	4	3	3	3	3	4	3.09091	3.29412	0.221064	NA
PF00623	3	3	3	4	3	3	3	3	3	3	3	3	3	3	3	3	3	3	3	3	3	3	3	3	3	3	3	3	3	3	3	3.05882	0.464613	NA
PF00625	2	2	2	2	2	1	2	2	2	2	2	2	2	2	2	2	3	2	2	2	2	2	2	2	2	2	2	2	2	2	2	2	1	NA
PF00626	4	4	4	4	4	3	4	3	4	4	3	4	4	4	3	4	4	4	4	4	4	4	4	4	4	4	4	4	4	4	3.72727	3.94118	0.130411	NA
PF00627	6	5	5	6	5	6	6	5	5	5	6	5	4	5	5	5	6	4	5	6	5	6	6	5	6	6	6	6	6	6	5.09091	5.70588	0.00629345	NA
PF00628	9	10	10	10	11	9	11	11	12	11	12	11	11	11	11	11	9	10	10	9	10	9	9	10	9	9	9	9	9	8	11.0909	9.23529	7.81447e-06	NA
PF00631	1	1	1	1	1	1	0	1	1	1	1	1	1	1	1	1	1	1	1	1	1	1	1	1	1	1	1	1	1	1	0.909091	1	0.241987	NA
PF00632	6	6	6	6	6	5	6	6	6	6	6	6	6	6	6	6	6	6	6	6	6	6	6	6	6	6	6	6	6	6	6	5.94118	0.464613	NA
PF00633	2	2	1	2	2	2	2	1	2	1	2	2	2	2	2	1	1	2	2	2	2	2	2	2	2	2	2	2	2	2	1.72727	1.94118	0.130411	NA
PF00635	0	1	1	1	1	1	1	1	1	1	1	1	1	1	1	1	1	1	1	1	1	1	1	1	1	1	1	1	1	1	1	0.941176	0.464613	NA
PF00636	3	3	3	3	3	3	3	3	3	3	3	3	3	3	4	4	3	3	3	3	3	3	3	3	3	3	3	3	3	3	3.18182	3	0.0820532	NA
PF00637	4	4	4	4	4	4	4	4	4	4	4	4	4	4	4	4	4	4	4	4	4	4	4	4	4	4	4	4	3	4	4	3.94118	0.464613	NA
PF00638	2	3	3	3	3	3	3	3	3	2	3	2	3	3	3	3	3	3	2	3	3	3	3	3	3	3	3	3	3	3	2.72727	2.94118	0.130411	NA
PF00639	1	1	1	1	1	1	1	1	1	1	1	1	1	1	1	1	1	1	1	1	1	1	1	1	1	1	1	1	1	1	1	1	NA	NA
PF00641	1	1	1	1	1	1	1	1	1	1	1	1	1	1	1	1	1	1	1	1	1	1	1	1	1	1	1	1	1	1	1	1	NA	NA
PF00642	7	6	5	7	8	6	5	5	5	5	5	5	4	5	5	7	6	7	7	7	7	6	8	7	8	6	7	6	5	6	5.27273	6.58824	0.00119911	NA
PF00644	2	2	2	2	2	2	2	2	2	2	2	2	1	2	2	2	2	2	2	2	2	2	2	2	2	2	2	2	2	2	1.90909	2	0.241987	NA
PF00645	1	1	1	1	1	1	1	1	1	1	1	1	1	1	1	1	1	1	1	1	1	1	1	1	1	1	1	1	1	1	1	1	NA	NA
PF00646	13	17	6	10	5	5	9	8	6	10	9	9	7	9	9	14	8	17	14	11	11	10	11	13	11	12	11	12	13	12	9.45455	11.5882	0.0275224	NA
PF00647	1	1	1	1	1	1	1	1	1	1	1	1	1	1	1	1	1	1	1	1	1	1	1	1	1	1	1	1	1	1	1	1	NA	NA
PF00648	6	5	5	5	5	5	5	5	5	5	5	5	5	5	5	4	6	6	5	5	5	6	4	5	7	5	5	5	6	5	4.90909	5.35294	0.0541403	NA
PF00649	2	2	2	2	2	2	2	2	2	2	1	2	1	2	2	2	2	1	2	2	1	2	1	1	2	2	2	2	1	2	1.81818	1.70588	0.530787	NA
PF00650	5	5	5	6	5	5	5	5	5	5	6	5	5	5	5	5	5	5	5	5	5	5	5	5	5	5	5	5	5	5	5.09091	5.05882	0.792189	NA
PF00651	14	27	9	18	11	16	19	18	19	20	13	14	13	13	16	17	17	17	19	15	18	17	14	15	17	14	15	13	12	13	16.4545	16	0.419856	NA
PF00653	2	2	2	2	2	1	2	2	2	2	2	2	2	2	2	2	2	2	1	2	2	2	2	2	2	2	2	2	2	2	1.90909	1.94118	0.792189	NA
PF00654	4	4	4	4	4	4	4	4	4	4	4	3	4	4	4	4	4	4	4	4	4	4	4	4	4	4	4	4	4	4	3.90909	4	0.241987	NA
PF00656	3	4	2	3	2	4	3	4	4	3	3	2	3	4	2	2	2	2	2	3	3	3	3	3	4	3	3	5	4	4	2.90909	3.29412	0.25589	NA
PF00657	3	5	2	3	4	5	3	3	3	3	3	3	2	3	3	4	4	6	4	3	3	4	4	4	5	4	5	5	3	5	3.09091	4.17647	0.00354639	NA
PF00658	1	1	1	1	1	0	1	1	1	1	1	1	1	1	1	1	1	1	1	1	1	1	1	1	1	1	1	1	1	1	1	0.941176	0.464613	NA
PF00664	30	44	31	38	39	41	38	39	33	33	30	31	33	38	34	33	32	36	30	31	34	32	33	26	31	29	30	31	30	33	33.8182	33	0.34207	NA
PF00665	0	0	0	3	0	2	0	0	0	0	0	0	0	0	0	0	0	0	0	0	0	0	0	0	0	0	0	0	0	0	0	0.294118	0.268809	NA
PF00667	7	14	12	11	11	13	9	10	10	8	9	8	9	10	8	8	11	12	11	12	12	12	11	11	11	12	12	12	12	11	9.09091	11.5294	0.000145142	NA
PF00668	13	19	8	23	21	20	27	18	21	18	14	18	22	30	19	16	14	14	23	12	16	14	13	14	14	14	13	14	12	15	20.5455	14.9412	0.00140345	NA
PF00670	1	1	1	1	1	1	1	1	1	1	1	1	1	1	1	1	1	1	1	1	1	1	1	1	1	1	1	1	1	1	1	1	NA	NA
PF00672	1	1	1	1	1	1	1	1	1	1	1	1	1	1	1	1	1	1	1	1	1	1	1	1	1	1	1	1	1	1	1	1	NA	NA
PF00673	2	2	2	2	2	2	2	2	2	2	2	2	2	2	2	2	2	2	2	2	2	2	2	2	2	2	2	2	2	2	2	2	NA	NA
PF00675	6	7	5	6	7	6	6	6	6	6	6	6	6	7	6	6	6	6	6	6	6	8	6	5	7	6	6	6	7	6	6.09091	6.23529	0.576519	NA
PF00676	3	4	3	4	4	4	3	3	3	3	3	3	3	3	3	3	4	4	4	4	4	4	3	4	3	4	4	4	4	4	3.09091	3.82353	0.000215014	NA
PF00677	1	1	1	1	1	1	1	1	1	1	1	1	1	1	1	1	1	1	1	1	1	1	1	1	1	1	1	1	1	1	1	1	NA	NA
PF00679	5	5	5	4	5	4	4	5	5	5	5	5	5	5	5	5	5	5	5	5	5	5	5	5	5	5	5	5	5	5	4.90909	4.88235	0.860683	NA
PF00682	5	7	5	6	5	4	4	5	5	5	4	7	6	6	5	5	6	6	5	6	6	6	6	6	6	6	6	7	7	7	5.18182	6.05882	0.00781452	NA
PF00684	4	4	4	4	4	4	4	4	4	4	4	4	4	4	4	4	4	4	4	4	4	4	4	4	4	4	4	4	4	4	4	4	NA	NA
PF00686	3	3	3	3	3	3	3	3	4	4	3	4	4	4	4	3	3	3	3	3	2	3	3	3	3	3	3	3	3	3	3.54545	2.94118	0.000948933	NA
PF00687	3	3	3	3	3	3	3	3	3	3	3	3	3	3	3	3	3	3	3	3	3	3	3	3	3	3	3	3	3	3	3	3	NA	NA
PF00689	13	17	13	15	15	15	13	13	13	12	13	14	13	13	13	15	14	14	13	15	13	14	14	13	14	15	14	14	14	15	13.1818	14.2941	0.00266214	NA
PF00690	14	19	15	17	16	17	15	15	15	14	15	15	15	15	15	15	15	15	15	15	14	15	15	14	15	16	15	16	16	17	14.9091	15.5882	0.155905	NA
PF00692	0	1	0	1	1	0	1	1	1	1	1	1	1	1	1	1	0	1	1	0	1	0	0	1	0	0	0	0	0	0	1	0.294118	0.000327677	NA
PF00694	5	7	5	6	7	7	5	4	4	5	5	6	4	6	5	6	6	6	5	6	6	6	7	6	6	7	6	7	6	6	5	6.23529	0.000314723	NA
PF00696	4	4	4	4	4	4	4	4	4	4	4	4	4	5	5	4	4	4	4	4	4	4	4	4	4	4	4	4	4	4	4.18182	4	0.0820532	NA
PF00697	1	1	1	1	1	1	1	1	1	1	1	1	1	1	1	1	1	1	1	1	1	1	1	1	1	1	1	1	1	1	1	1	NA	NA
PF00698	25	45	32	49	32	31	46	39	38	32	44	47	36	39	39	32	25	26	29	30	25	29	21	27	27	29	27	29	31	31	38.2727	29.8235	0.00143746	NA
PF00699	1	1	1	1	1	1	1	1	1	1	1	1	1	1	1	1	1	1	1	1	1	1	1	1	1	1	1	1	1	1	1	1	NA	NA
PF00701	9	17	9	11	10	10	7	9	9	8	8	9	7	9	9	9	11	12	12	12	12	12	12	12	13	12	12	13	13	12	8.72727	12.0588	7.5168e-05	NA
PF00702	20	25	17	21	18	20	17	15	15	20	17	17	17	18	17	26	18	20	19	19	18	18	18	15	18	18	18	18	20	19	18	19	0.0430997	NA
PF00703	6	10	6	8	7	8	6	5	6	6	5	8	6	7	6	8	7	7	7	7	7	7	7	7	7	7	7	7	7	6	6.36364	7.17647	0.0328431	NA
PF00704	17	28	18	20	24	17	24	24	23	17	20	19	17	25	20	18	21	21	22	17	19	25	18	21	20	21	20	22	18	19	20.8182	20.2353	0.601797	NA
PF00705	1	1	1	1	1	1	1	1	1	1	1	1	1	1	1	1	1	1	1	1	1	1	1	1	1	1	1	1	1	1	1	1	NA	NA
PF00707	1	1	1	0	1	1	1	1	1	1	1	1	1	1	1	1	1	1	1	1	1	1	1	1	1	1	1	1	1	1	1	0.941176	0.464613	NA
PF00708	1	1	1	1	1	0	1	1	1	1	1	1	0	1	1	1	1	1	1	1	1	1	1	1	1	1	1	1	1	1	0.909091	0.941176	0.792189	NA
PF00709	1	1	1	1	1	0	1	1	1	1	1	1	1	1	1	1	1	1	1	1	1	1	1	1	1	1	1	1	1	1	1	0.941176	0.464613	NA
PF00710	2	4	2	4	3	4	3	3	3	3	3	3	3	3	3	3	5	4	4	4	4	4	4	4	4	4	4	4	4	4	3.09091	3.94118	6.41469e-05	NA
PF00717	2	4	1	2	2	2	3	2	2	3	3	2	2	2	3	2	2	2	2	2	3	2	2	2	2	2	2	2	2	2	2.36364	2.17647	0.176848	NA
PF00719	2	2	3	2	2	2	2	2	2	2	2	2	2	2	2	2	2	2	2	2	2	2	2	2	2	2	2	2	2	2	2	2	NA	NA
PF00722	19	23	23	21	21	21	21	21	20	20	19	18	20	20	19	22	19	20	16	19	19	19	19	20	19	19	19	19	17	19	19.6364	19.4706	0.368917	NA
PF00723	3	3	3	3	3	3	3	4	3	3	3	3	3	3	3	4	3	3	3	3	3	3	3	3	3	3	3	3	3	3	3.18182	3	0.0820532	NA
PF00724	11	14	12	14	17	16	12	12	12	10	11	12	10	14	15	12	14	14	14	15	12	13	13	13	12	13	13	13	14	13	12.1818	13.3529	0.0430099	NA
PF00725	4	4	4	4	4	5	3	5	4	4	4	4	2	4	3	4	5	5	5	5	5	4	4	5	5	5	5	5	5	5	3.81818	4.70588	0.00352319	NA
PF00728	3	3	1	3	3	3	3	3	3	3	3	3	3	3	3	3	3	3	3	3	2	3	3	3	3	3	3	3	3	3	3	2.94118	0.464613	NA
PF00730	6	6	6	7	7	6	6	5	6	5	6	6	6	6	6	7	5	7	6	6	6	5	5	6	6	5	6	6	7	7	5.90909	6	0.746387	NA
PF00731	1	1	1	1	1	1	1	1	1	1	1	1	1	1	1	1	1	1	1	1	1	1	1	1	1	1	1	1	1	1	1	1	NA	NA
PF00732	34	54	32	39	47	46	36	33	32	30	33	33	35	40	35	37	47	45	44	45	43	44	44	45	44	44	44	45	44	45	35.2727	44.2353	0.000116575	NA
PF00733	4	7	4	7	4	4	7	7	7	5	4	5	5	5	5	5	6	6	5	6	6	5	6	6	7	6	6	6	6	6	5.45455	5.88235	0.166459	NA
PF00734	22	24	24	22	29	31	22	19	19	18	20	21	22	20	21	21	18	24	22	23	22	24	22	24	23	24	25	25	20	22	20.4545	23.2353	0.00115096	NA
PF00735	6	5	6	7	7	7	7	6	5	5	5	6	6	6	6	5	6	6	5	6	5	6	6	6	5	6	5	6	6	6	5.63636	5.88235	0.29897	NA
PF00736	1	1	1	1	1	1	1	1	1	1	1	1	1	1	1	1	1	1	1	1	1	1	1	1	1	1	1	1	1	1	1	1	NA	NA
PF00742	1	1	1	1	1	1	1	1	1	1	1	1	1	2	1	1	1	1	1	1	1	1	1	1	1	1	1	1	1	1	1.09091	1	0.241987	NA
PF00743	29	43	16	21	22	28	22	21	22	18	19	19	18	19	21	26	27	34	28	33	32	33	31	33	35	34	34	33	36	34	21.1818	32.3529	4.38186e-05	NA
PF00749	3	3	3	3	3	3	3	3	3	3	3	3	3	3	3	3	3	3	3	3	3	3	3	3	3	3	3	3	3	3	3	3	NA	NA
PF00750	2	2	2	2	2	2	2	2	2	2	2	2	2	2	2	2	2	2	2	2	2	2	2	2	2	2	2	2	2	2	2	2	NA	NA
PF00752	4	4	3	4	4	2	5	5	6	5	5	5	4	4	4	4	3	4	4	3	5	3	3	5	3	4	3	4	4	4	4.63636	3.64706	0.00354639	NA
PF00753	13	24	13	16	13	15	10	13	12	11	12	13	10	11	14	16	16	20	18	19	17	24	20	19	23	19	24	18	19	19	12.7273	19.1176	9.59426e-05	NA
PF00754	1	1	0	0	0	0	0	0	0	0	0	0	0	0	0	0	0	0	0	1	0	0	0	1	0	1	1	1	1	1	0	0.529412	0.00440411	NA
PF00755	3	3	3	2	3	4	3	3	3	3	4	3	3	3	3	3	2	3	3	3	3	4	4	3	4	4	4	4	4	3	3.09091	3.35294	0.172631	NA
PF00756	1	2	1	1	1	1	1	2	1	1	1	1	1	1	1	1	1	2	2	1	2	2	2	2	2	2	2	2	1	1	1.18182	1.58824	0.0397147	NA
PF00762	1	1	1	1	1	1	1	1	1	1	1	1	1	1	1	1	1	1	1	1	1	1	1	1	1	1	1	1	1	1	1	1	NA	NA
PF00763	3	3	2	2	2	3	2	2	2	3	2	3	2	2	2	2	3	3	3	3	3	3	3	3	3	3	3	3	2	3	2.27273	2.88235	0.0013724	NA
PF00764	1	2	1	3	1	0	3	1	1	3	2	2	3	1	1	2	1	1	1	1	1	1	1	1	1	1	1	1	1	1	1.81818	1.11765	0.0167833	NA
PF00766	1	1	1	1	1	1	1	1	1	1	1	1	1	1	1	1	1	1	1	1	1	1	1	1	1	1	1	1	1	1	1	1	NA	NA
PF00773	3	3	3	3	3	3	3	3	3	3	3	3	3	3	3	3	3	3	3	3	3	3	3	3	3	3	3	3	3	3	3	3	NA	NA
PF00775	4	11	9	7	9	8	5	6	6	8	8	6	6	7	7	9	8	9	9	9	9	9	9	9	9	9	9	9	8	10	7	8.58824	0.00428641	NA
PF00780	3	3	3	3	4	3	3	3	3	3	3	3	3	3	3	3	3	3	3	3	3	3	3	3	3	3	3	3	3	3	3	3	NA	NA
PF00781	2	2	2	2	2	2	2	2	2	2	2	2	2	2	2	2	2	2	2	2	2	2	2	2	2	2	2	2	2	2	2	2	NA	NA
PF00782	7	8	6	7	7	7	7	7	7	7	7	7	7	7	7	8	6	6	7	7	6	6	7	7	6	6	6	6	6	6	7.09091	6.47059	0.00484461	NA
PF00786	2	2	2	2	2	2	2	2	2	2	2	2	2	2	2	2	2	2	2	2	2	2	2	2	2	2	2	2	2	2	2	2	NA	NA
PF00787	13	13	13	13	13	13	13	13	13	13	13	13	13	13	13	13	11	13	12	12	13	13	13	13	13	13	13	13	13	13	12.9091	12.8235	0.826596	NA
PF00788	1	1	1	1	1	1	1	1	1	1	1	1	1	1	1	1	1	1	1	1	1	1	1	1	1	1	1	1	1	1	1	1	NA	NA
PF00789	5	5	5	5	5	5	5	5	5	5	5	5	5	5	5	5	5	5	5	5	5	5	5	5	5	5	5	5	5	5	5	5	NA	NA
PF00790	4	4	4	4	4	4	4	4	4	4	4	4	4	4	4	4	4	4	4	4	4	4	4	4	4	4	4	4	4	4	4	4	NA	NA
PF00792	1	1	1	1	1	1	1	1	1	1	1	1	1	1	1	1	1	1	1	1	1	1	1	1	1	1	1	1	1	1	1	1	NA	NA
PF00793	2	2	2	2	2	2	2	2	2	2	2	2	2	2	2	2	2	2	2	2	2	2	2	2	2	2	2	2	2	2	2	2	NA	NA
PF00795	12	17	8	19	15	13	11	16	14	12	12	10	13	13	12	11	16	16	16	16	15	15	16	14	15	15	16	15	16	16	12.7273	15.4118	0.00245441	NA
PF00797	1	2	1	2	1	2	1	1	1	1	1	1	2	2	2	2	1	1	2	2	1	2	3	2	2	2	2	2	2	2	1.45455	1.82353	0.0881996	NA
PF00800	1	1	1	1	1	1	1	1	1	1	1	1	1	1	1	1	1	1	1	1	1	1	1	1	1	1	1	1	1	1	1	1	NA	NA
PF00804	2	2	2	2	2	2	2	2	2	2	2	2	2	2	2	2	2	2	2	2	2	2	2	2	2	2	2	2	2	2	2	2	NA	NA
PF00806	4	4	4	4	4	4	4	4	4	4	4	4	4	4	4	4	4	4	4	4	4	4	4	4	4	4	4	4	4	3	4	3.94118	0.464613	NA
PF00808	7	7	6	6	6	6	7	6	7	6	7	7	7	7	7	6	6	10	6	6	7	9	6	7	6	6	6	6	7	7	6.63636	6.76471	0.674091	NA
PF00809	1	1	1	1	1	1	1	1	1	1	1	1	1	1	1	1	1	1	1	1	1	1	1	1	1	1	1	1	1	1	1	1	NA	NA
PF00810	2	2	2	2	2	1	2	2	2	2	2	2	2	2	2	2	2	2	2	2	2	2	2	2	2	2	2	2	1	2	2	1.88235	0.26848	NA
PF00814	2	2	1	2	1	2	2	2	2	2	2	2	2	2	2	2	2	2	2	2	2	2	2	2	2	2	2	2	2	2	2	2	NA	NA
PF00815	1	2	1	1	1	1	1	1	2	1	1	1	1	1	1	2	2	2	2	2	2	2	2	2	2	2	2	2	2	2	1.27273	1.82353	0.00459312	NA
PF00817	5	5	4	5	4	4	4	4	4	4	4	4	4	4	4	4	5	5	5	5	5	5	5	4	5	5	5	5	5	5	4.09091	4.88235	5.55071e-05	NA
PF00827	1	1	1	1	1	1	1	1	1	1	1	1	1	1	1	1	1	1	1	1	1	1	1	1	1	1	1	1	1	1	1	1	NA	NA
PF00828	2	2	2	2	2	2	2	2	2	2	2	2	2	2	2	2	2	2	2	2	2	2	2	2	2	2	2	2	2	2	2	2	NA	NA
PF00829	1	1	1	1	1	1	1	1	1	1	1	1	1	1	1	1	1	1	1	1	1	1	1	1	1	1	1	1	1	1	1	1	NA	NA
PF00830	1	1	1	1	1	1	1	1	1	1	1	1	1	1	1	1	1	1	1	1	1	1	1	1	1	1	1	1	1	1	1	1	NA	NA
PF00831	1	1	1	1	1	1	1	1	1	1	1	1	1	1	1	1	1	1	1	1	1	1	1	1	1	1	2	1	1	1	1	1.05882	0.464613	NA
PF00832	1	1	1	1	1	0	1	1	1	1	1	1	1	1	1	1	0	1	1	1	1	1	1	1	1	1	1	1	1	1	1	0.882353	0.26848	NA
PF00833	1	1	1	1	1	0	1	1	1	1	1	1	1	1	1	1	1	1	1	1	1	1	1	1	1	1	1	1	1	1	1	0.941176	0.464613	NA
PF00834	1	1	1	1	1	1	1	1	1	1	1	1	1	1	1	1	1	1	1	1	1	1	1	1	1	1	1	1	1	1	1	1	NA	NA
PF00838	1	1	1	1	1	1	1	1	1	1	1	1	1	1	1	1	1	1	1	1	1	1	1	1	1	1	1	1	1	1	1	1	NA	NA
PF00840	6	7	5	8	8	8	6	7	8	5	6	6	6	5	5	9	6	7	7	7	5	7	7	7	7	7	7	7	7	7	6.36364	6.88235	0.0996441	NA
PF00848	3	5	1	1	2	3	2	2	2	2	2	2	2	3	3	2	4	4	4	4	4	4	4	4	3	4	4	4	4	4	2.36364	3.70588	0.000421267	NA
PF00849	1	1	1	1	1	1	1	1	1	1	1	1	1	1	1	1	1	1	1	1	1	1	1	1	1	1	1	1	1	1	1	1	NA	NA
PF00850	4	4	4	4	4	4	4	4	4	4	4	4	3	4	4	4	4	4	4	4	3	4	4	3	4	4	4	4	4	4	3.90909	3.88235	0.860683	NA
PF00854	5	7	7	10	6	9	7	6	6	7	7	7	5	6	6	5	5	5	5	5	4	4	4	4	4	5	5	5	5	5	6.09091	5.35294	0.0166571	NA
PF00855	1	1	1	1	1	1	1	1	1	1	1	1	1	1	1	1	1	1	1	1	1	1	1	1	1	1	1	1	1	1	1	1	NA	NA
PF00856	24	24	22	23	24	26	25	23	26	25	24	24	24	26	25	29	24	27	24	25	23	26	23	23	25	24	24	24	26	24	25	24.4118	0.327547	NA
PF00857	7	10	7	8	7	7	8	10	9	7	7	7	7	8	8	7	9	8	10	9	9	10	9	10	11	11	10	10	9	10	8	9.23529	0.0190156	NA
PF00859	0	0	0	0	0	0	0	0	0	0	0	0	0	0	1	0	0	0	0	0	0	0	0	0	0	0	0	0	0	0	0.0909091	0	0.241987	NA
PF00860	3	3	3	3	3	3	3	3	4	3	3	3	3	3	3	3	3	3	3	3	3	3	3	3	3	3	3	3	3	3	3.09091	3	0.241987	NA
PF00867	5	5	4	5	5	2	5	5	5	5	5	5	5	5	5	4	5	5	5	4	5	5	5	4	5	5	5	5	5	5	4.90909	4.70588	0.535834	NA
PF00871	1	1	1	1	1	1	1	1	1	1	1	1	1	1	1	1	1	1	1	1	1	1	1	1	1	1	1	1	1	1	1	1	NA	NA
PF00875	3	3	3	3	3	3	3	3	3	3	3	3	3	3	3	3	3	3	2	3	3	3	3	3	3	3	3	3	3	3	2.90909	3	0.241987	NA
PF00881	1	4	2	1	1	1	1	1	1	1	1	1	1	1	2	1	1	1	1	2	1	4	1	2	3	3	2	2	2	2	1.09091	1.94118	0.0096352	NA
PF00884	5	16	5	8	5	6	5	7	7	7	5	4	5	6	5	9	9	8	9	10	11	10	11	10	10	10	10	10	10	10	6.27273	9.64706	0.00034459	NA
PF00885	1	1	1	1	1	1	1	1	1	1	1	1	1	1	1	1	1	1	0	1	1	1	1	1	1	1	1	1	1	1	0.909091	1	0.241987	NA
PF00886	1	1	1	1	1	1	1	1	1	1	1	1	1	1	1	1	1	1	1	1	1	1	1	1	1	1	1	1	1	1	1	1	NA	NA
PF00887	2	2	2	2	2	2	2	2	2	2	2	2	2	2	2	2	2	2	2	2	2	2	2	2	2	2	2	2	1	2	2	1.94118	0.464613	NA
PF00888	5	4	4	4	4	3	4	4	4	4	4	4	4	4	4	5	4	5	5	4	4	4	4	4	4	4	4	4	4	4	4.18182	4.05882	0.479892	NA
PF00890	8	15	5	5	4	7	4	5	6	7	5	5	8	7	6	5	10	12	10	9	9	16	11	11	15	12	12	12	11	12	6.18182	11	0.000218978	NA
PF00891	12	25	13	19	17	13	8	14	15	14	15	9	15	15	17	18	17	18	17	19	18	19	15	18	18	18	19	18	17	18	14.2727	17.7059	0.00277484	NA
PF00892	3	2	3	2	2	1	1	4	2	2	3	1	2	2	2	2	3	3	3	3	2	3	3	2	1	2	2	3	2	3	2.18182	2.35294	0.444737	NA
PF00899	8	8	8	8	8	8	8	8	8	8	8	8	8	8	8	8	8	8	8	8	8	8	8	8	8	8	8	8	8	8	8	8	NA	NA
PF00900	1	1	1	1	1	1	1	1	1	1	1	1	1	1	1	1	1	1	1	1	1	1	1	1	1	1	1	1	1	1	1	1	NA	NA
PF00903	6	13	4	6	6	6	5	5	5	5	5	5	6	6	5	7	10	13	9	11	14	12	11	10	12	12	11	11	12	12	5.72727	10.7059	6.04329e-05	NA
PF00909	4	4	4	4	4	4	4	4	4	4	4	5	4	4	4	4	4	4	4	4	4	4	4	4	4	4	4	4	4	4	4.09091	4	0.241987	NA
PF00916	6	8	6	7	7	7	6	6	6	6	6	6	6	6	6	7	7	7	7	7	7	7	7	7	7	7	7	7	7	7	6.18182	7	8.40894e-05	NA
PF00917	1	1	1	1	1	1	1	1	1	1	1	1	1	1	1	1	1	1	1	1	1	1	1	1	1	1	1	1	1	1	1	1	NA	NA
PF00920	4	4	3	3	3	3	3	3	3	3	3	3	3	3	3	4	4	4	4	4	4	4	3	5	3	4	4	4	4	4	3.18182	3.82353	0.00331135	NA
PF00923	4	5	2	3	2	2	3	2	2	3	2	2	2	2	2	3	3	3	3	3	3	3	4	3	3	3	3	3	3	4	2.36364	3.23529	0.00113299	NA
PF00924	3	3	4	3	3	4	4	4	4	4	3	3	4	4	4	3	3	3	2	3	3	3	3	3	3	3	3	3	3	3	3.54545	3.05882	0.00867505	NA
PF00925	2	2	2	2	2	2	2	2	2	2	2	2	2	2	2	2	2	2	2	2	2	2	2	2	2	2	2	2	2	2	2	2	NA	NA
PF00926	1	1	1	1	1	1	1	1	1	1	1	1	1	1	1	1	1	1	1	1	1	1	1	1	1	1	1	1	1	1	1	1	NA	NA
PF00928	4	4	4	4	4	4	4	4	4	4	4	4	4	4	4	4	4	4	4	4	4	4	4	3	4	4	4	4	4	4	4	3.94118	0.464613	NA
PF00929	6	5	5	6	5	6	5	5	5	5	5	5	6	6	6	5	5	5	5	6	6	5	6	5	5	5	5	6	5	5	5.27273	5.41176	0.478913	NA
PF00930	3	3	2	2	2	2	2	2	2	2	2	2	2	2	2	3	3	3	3	3	3	3	3	3	3	3	3	3	3	3	2.18182	2.88235	0.000303495	NA
PF00931	4	8	5	4	2	4	6	6	6	5	3	2	4	5	7	1	5	4	9	6	3	5	7	8	6	5	7	5	4	3	4.90909	5.17647	0.905095	NA
PF00933	19	32	21	26	23	26	19	20	19	17	18	20	18	19	18	23	26	29	25	28	27	30	26	29	29	27	30	30	30	30	19.6364	27.8824	3.40576e-05	NA
PF00935	1	1	1	1	1	1	1	1	1	1	1	1	1	1	1	1	1	1	1	1	1	1	1	1	1	1	1	1	1	1	1	1	NA	NA
PF00939	1	1	1	1	1	1	1	1	1	1	1	1	1	1	1	1	1	1	1	1	1	1	1	1	1	1	1	1	1	1	1	1	NA	NA
PF00940	1	1	1	1	1	1	1	1	1	1	1	1	1	1	1	1	1	1	1	1	1	1	1	1	1	1	1	1	1	1	1	1	NA	NA
PF00941	1	2	1	1	1	1	1	1	1	1	1	1	1	1	1	1	1	1	1	1	1	1	1	1	1	1	1	1	1	1	1	1.05882	0.464613	NA
PF00953	1	1	1	1	1	1	1	1	1	1	1	1	1	1	1	1	1	1	1	1	1	1	1	1	1	1	1	1	1	1	1	1	NA	NA
PF00955	2	3	2	2	2	2	3	2	2	2	2	2	2	3	2	2	3	3	3	3	3	3	2	3	3	2	3	3	3	3	2.27273	2.70588	0.0294898	NA
PF00956	2	2	2	2	2	2	2	2	2	2	2	2	2	2	2	2	2	2	2	2	2	2	2	2	2	2	2	2	2	2	2	2	NA	NA
PF00957	4	4	3	4	3	4	4	4	4	4	4	4	4	4	4	4	4	4	4	4	4	4	4	4	4	4	4	4	4	4	4	4	NA	NA
PF00958	1	1	1	1	1	0	2	1	1	3	2	1	1	1	1	1	1	1	1	1	1	1	1	1	1	1	1	1	1	1	1.36364	0.941176	0.0249719	NA
PF00962	8	7	5	6	7	6	6	6	6	6	6	6	6	6	6	5	8	7	7	7	6	7	7	7	7	7	7	7	7	7	6	6.94118	0.000254	NA
PF00967	0	1	0	0	1	1	0	0	0	1	0	1	0	0	0	0	0	0	0	0	0	0	0	0	0	0	0	0	0	0	0.181818	0.117647	0.669673	NA
PF00970	8	8	8	8	9	8	8	8	8	7	8	7	8	9	8	7	7	7	7	7	7	7	7	7	7	7	7	7	7	7	7.72727	7.23529	0.0319556	NA
PF00975	6	8	5	11	5	5	6	7	4	6	6	9	4	3	4	9	7	8	7	8	7	7	5	7	7	8	7	8	9	9	5.90909	7.47059	0.0372182	NA
PF00977	2	2	2	2	2	2	2	2	2	2	2	2	2	2	2	2	2	2	2	2	2	2	2	2	2	2	2	2	2	2	2	2	NA	NA
PF00982	3	3	3	3	3	3	3	3	3	3	3	3	3	3	3	3	3	3	3	3	3	3	3	3	3	3	3	3	3	3	3	3	NA	NA
PF00984	4	3	3	7	5	4	5	4	4	5	4	5	4	5	4	3	3	5	4	3	4	4	4	4	4	4	4	4	5	3	4.27273	4.05882	0.246916	NA
PF00988	2	2	2	2	2	2	2	2	2	2	2	2	2	2	2	2	2	2	2	2	2	2	2	2	2	2	2	2	2	2	2	2	NA	NA
PF00989	0	0	1	0	0	0	0	0	0	0	0	0	0	0	0	0	0	0	0	0	0	0	0	0	0	0	0	0	0	0	0	0	NA	NA
PF00994	2	2	3	3	3	2	3	3	3	3	2	3	2	3	3	3	2	2	2	2	2	2	2	2	2	2	2	2	2	2	2.72727	2.05882	0.00031436	NA
PF00995	4	4	4	4	4	4	4	4	4	4	4	4	4	4	4	4	3	4	4	4	4	4	4	4	4	4	4	4	4	4	4	3.94118	0.464613	NA
PF00996	2	2	2	2	2	2	2	2	2	2	2	2	2	2	2	2	2	2	2	2	2	2	2	2	2	2	2	2	2	2	2	2	NA	NA
PF00999	7	9	7	7	8	7	6	6	6	6	6	6	7	6	7	7	6	7	8	7	7	8	7	7	7	7	7	8	7	8	6.45455	7.23529	0.00505637	NA
PF01000	2	2	2	2	2	2	2	2	2	2	2	2	2	2	2	2	2	2	2	2	2	2	2	2	2	2	2	2	2	2	2	2	NA	NA
PF01008	5	5	4	5	4	5	5	5	5	5	5	5	5	5	5	5	5	5	5	5	5	5	5	5	5	5	5	5	5	5	5	5	NA	NA
PF01011	0	1	0	0	0	0	0	0	0	0	0	0	0	0	0	0	0	0	0	0	0	0	0	0	0	0	0	0	0	0	0	0.0588235	0.464613	NA
PF01012	2	2	2	2	2	2	2	2	2	2	2	2	2	2	2	2	2	2	2	2	2	2	2	2	2	2	2	2	2	2	2	2	NA	NA
PF01014	1	1	1	1	1	1	1	1	1	1	1	1	1	1	1	1	1	1	1	1	1	1	1	1	1	1	1	1	1	1	1	1	NA	NA
PF01015	1	1	1	1	1	1	1	1	1	1	1	1	1	1	1	1	1	1	1	1	1	1	1	1	1	1	1	1	1	1	1	1	NA	NA
PF01016	1	1	1	1	1	1	1	1	1	1	1	1	1	1	1	1	1	1	1	1	1	1	1	1	1	1	1	1	1	1	1	1	NA	NA
PF01018	1	1	1	1	1	1	1	1	1	1	1	1	1	1	1	1	1	1	1	1	1	1	1	1	1	1	1	1	1	1	1	1	NA	NA
PF01019	3	3	3	3	3	2	3	3	3	3	3	3	4	3	3	3	3	3	3	3	3	3	3	3	3	3	3	3	3	3	3.09091	2.94118	0.170969	NA
PF01020	0	0	0	1	1	0	1	0	0	0	1	1	0	0	0	1	1	1	1	0	1	0	0	1	0	0	0	0	0	1	0.454545	0.352941	0.616959	NA
PF01025	1	1	1	1	1	1	1	1	1	1	1	1	1	1	1	1	1	1	1	1	1	1	1	1	1	1	1	1	1	1	1	1	NA	NA
PF01026	3	3	3	3	3	3	3	3	3	3	3	3	3	3	3	3	3	3	3	3	3	3	3	3	3	3	3	3	3	3	3	3	NA	NA
PF01027	2	2	2	2	2	2	2	2	2	2	2	2	2	2	2	2	2	2	2	2	2	2	2	2	2	2	2	2	2	2	2	2	NA	NA
PF01028	1	1	1	1	1	1	1	1	1	1	1	1	1	1	1	1	1	1	1	1	1	1	1	1	1	1	1	1	1	1	1	1	NA	NA
PF01031	11	10	7	11	12	10	13	13	13	12	10	9	11	13	12	10	10	12	12	11	10	10	9	8	10	9	10	9	11	10	11.6364	10.0588	0.00662042	NA
PF01034	1	0	0	0	0	0	0	0	0	0	0	0	0	0	0	0	1	0	1	1	1	1	1	1	1	1	1	1	1	0	0.0909091	0.705882	0.00192186	NA
PF01035	2	2	2	2	2	2	2	2	2	2	2	2	2	2	2	2	2	2	2	2	2	2	2	2	2	2	2	2	2	2	2	2	NA	NA
PF01036	2	2	2	2	2	2	2	2	2	2	2	2	2	2	2	2	2	2	2	2	2	2	2	2	2	2	2	2	2	2	2	2	NA	NA
PF01039	2	3	2	3	2	2	2	2	2	2	2	2	2	2	2	2	3	3	2	3	3	3	3	4	3	3	3	3	3	3	2	2.94118	1.19129e-05	NA
PF01040	5	9	6	9	6	6	7	7	7	7	7	7	7	6	8	7	4	5	5	5	5	5	4	5	5	5	5	5	5	4	6.81818	5.35294	0.00148008	NA
PF01041	1	0	0	1	0	0	0	0	1	1	0	1	0	0	0	1	0	1	0	0	0	1	0	1	1	1	0	0	1	0	0.363636	0.470588	0.602345	NA
PF01042	10	21	7	13	13	12	10	9	10	12	11	11	11	11	10	11	8	14	13	11	11	13	11	11	12	13	15	14	10	11	10.8182	12.3529	0.0659801	NA
PF01048	9	23	18	13	21	25	24	21	16	18	11	13	14	16	18	8	14	7	20	5	4	9	8	7	8	6	6	6	7	8	16.2727	9.70588	0.00318473	NA
PF01053	8	13	7	9	7	6	8	7	7	7	7	7	8	8	9	9	8	9	8	10	9	11	8	8	10	9	11	9	10	10	7.72727	9.29412	0.00329211	NA
PF01055	6	9	7	8	7	8	7	6	6	6	6	7	6	7	8	6	8	8	8	8	7	8	8	8	9	9	8	9	9	9	6.63636	8.17647	0.000355782	NA
PF01058	2	4	3	3	3	1	1	1	1	1	1	2	1	1	1	2	2	4	4	2	3	3	3	3	3	3	3	3	3	3	1.45455	2.82353	0.000748804	NA
PF01061	15	17	16	18	18	19	18	14	14	16	14	14	15	14	14	16	18	17	16	17	18	17	17	19	17	17	18	17	17	17	15	17.3529	0.000202947	NA
PF01062	1	1	1	1	1	1	1	1	1	1	1	1	1	1	1	1	1	1	1	1	1	1	1	1	1	1	1	1	1	1	1	1	NA	NA
PF01063	7	11	5	8	7	7	4	6	6	6	5	6	6	5	6	7	9	9	10	9	9	7	8	6	9	9	9	9	9	7	6.09091	8.35294	0.000594288	NA
PF01066	5	5	5	5	5	6	5	5	5	4	5	5	5	5	5	5	5	5	5	5	5	5	5	5	5	5	5	5	5	5	4.90909	5.05882	0.170969	NA
PF01067	1	1	1	1	1	1	1	1	1	1	1	1	1	1	1	1	1	1	1	1	1	1	1	1	1	1	1	1	1	1	1	1	NA	NA
PF01068	4	4	4	4	4	4	4	4	4	4	4	4	4	4	4	4	4	4	4	4	4	4	4	4	4	4	4	4	4	4	4	4	NA	NA
PF01070	11	20	11	12	14	14	10	8	9	10	9	10	7	8	8	14	14	12	12	13	12	14	12	12	12	12	13	12	11	12	9.54545	12.8235	0.000507916	NA
PF01071	2	1	2	2	3	2	2	2	4	3	2	1	2	2	2	2	2	2	2	2	1	2	2	2	2	2	2	2	2	2	2.18182	1.88235	0.230609	NA
PF01073	5	5	4	2	3	3	3	2	2	3	2	3	2	2	2	4	3	3	5	5	3	3	3	4	3	3	3	3	4	5	2.72727	3.52941	0.0239161	NA
PF01074	2	2	2	1	2	2	2	2	2	2	2	2	2	2	2	1	2	2	2	2	2	2	2	2	2	2	2	2	2	2	1.90909	1.94118	0.792189	NA
PF01077	2	2	2	2	2	2	2	2	2	2	2	2	2	2	2	2	2	2	2	2	2	2	2	2	2	2	2	2	2	2	2	2	NA	NA
PF01083	17	18	13	15	15	14	12	12	11	11	12	12	13	13	13	16	20	18	18	18	18	18	18	18	18	18	18	19	18	18	13	17.7059	4.61338e-05	NA
PF01084	1	1	1	1	1	1	1	1	1	1	1	1	1	1	1	1	1	1	1	1	1	1	1	1	1	1	1	1	1	1	1	1	NA	NA
PF01086	1	1	1	1	1	1	1	1	1	1	1	1	1	1	1	1	1	1	1	1	1	1	1	1	1	1	1	1	1	1	1	1	NA	NA
PF01087	1	1	1	1	1	1	1	1	1	1	1	1	1	1	1	1	1	1	1	1	1	1	1	1	1	1	1	1	1	1	1	1	NA	NA
PF01088	5	5	4	5	4	4	5	5	5	5	5	5	5	5	5	5	5	5	5	5	5	5	5	5	5	5	5	5	5	5	5	4.94118	0.464613	NA
PF01090	1	1	1	1	1	1	1	1	1	1	1	1	1	1	1	1	1	1	1	1	1	1	1	1	1	1	1	1	1	1	1	1	NA	NA
PF01092	1	1	1	1	1	0	1	1	1	1	1	1	1	1	1	1	1	1	1	1	1	1	1	1	1	1	1	1	1	1	1	0.941176	0.464613	NA
PF01095	5	5	6	6	7	8	3	3	3	3	3	3	3	3	3	5	9	5	4	5	5	5	4	3	5	5	5	6	5	5	3.27273	5.35294	6.45372e-05	NA
PF01096	4	4	4	2	4	1	4	3	3	4	4	4	4	3	4	4	4	3	4	3	4	4	3	4	3	3	3	3	4	3	3.72727	3.23529	0.0896377	NA
PF01097	0	0	0	0	0	0	0	0	0	0	0	0	0	0	0	0	0	0	0	0	1	0	1	1	0	0	1	0	0	0	0	0.235294	0.0953936	NA
PF01103	1	1	0	1	0	0	1	1	1	1	1	1	1	1	1	1	1	1	1	1	1	1	1	1	1	1	1	1	1	1	1	0.941176	0.464613	NA
PF01105	4	4	4	4	4	4	4	4	4	4	4	4	4	4	4	4	4	4	4	4	4	4	4	4	4	4	4	4	4	4	4	4	NA	NA
PF01106	1	1	1	1	1	1	1	1	1	1	1	1	1	1	1	1	1	1	1	1	1	1	1	1	1	1	1	1	1	1	1	1	NA	NA
PF01111	1	1	1	1	1	1	1	1	1	1	1	1	1	1	1	1	1	1	1	1	1	1	1	1	1	1	1	1	1	1	1	1	NA	NA
PF01112	3	4	3	3	3	3	3	4	3	3	3	3	3	4	3	3	4	3	4	4	3	3	3	3	3	4	3	3	3	3	3.27273	3.23529	0.850844	NA
PF01115	1	1	1	1	1	1	1	1	1	1	1	1	1	1	1	1	1	1	1	1	1	1	1	1	1	1	1	1	1	1	1	1	NA	NA
PF01116	4	8	2	3	3	4	3	2	2	2	2	2	2	2	2	6	5	5	5	5	4	5	3	4	5	6	5	6	5	5	2.72727	4.82353	0.00114579	NA
PF01118	2	2	2	2	2	2	2	2	2	2	2	2	2	2	2	2	2	2	2	2	2	2	2	2	2	2	2	2	2	2	2	2	NA	NA
PF01119	2	2	2	3	3	2	2	2	2	2	2	2	2	2	2	1	2	2	2	2	2	2	2	2	2	2	2	2	2	2	1.90909	2.05882	0.170969	NA
PF01120	2	2	1	1	1	1	2	2	2	2	2	2	2	2	2	1	1	1	1	2	1	1	1	2	1	2	2	2	2	2	1.81818	1.52941	0.133338	NA
PF01121	1	1	1	1	1	1	1	1	1	1	1	1	1	1	1	1	1	1	1	1	1	1	2	1	1	1	1	1	1	1	1	1.05882	0.464613	NA
PF01124	3	4	2	5	2	2	3	3	3	2	4	3	3	3	3	2	3	3	3	3	3	3	3	4	4	4	4	4	3	4	2.90909	3.47059	0.0365497	NA
PF01125	1	1	1	1	1	1	1	1	1	1	1	1	1	1	1	1	1	1	1	1	1	1	1	1	1	1	1	1	1	1	1	1	NA	NA
PF01126	1	1	1	1	1	1	1	1	1	1	1	1	1	1	1	1	1	1	1	1	1	1	1	1	1	1	1	1	1	1	1	1	NA	NA
PF01127	1	1	2	1	1	1	1	1	1	1	1	1	1	1	1	1	1	1	1	1	1	1	1	1	1	1	1	1	1	1	1	1	NA	NA
PF01131	1	1	1	1	1	1	1	1	1	1	1	1	1	1	1	1	1	1	1	1	1	1	1	1	1	1	1	1	1	1	1	1	NA	NA
PF01134	1	1	1	1	1	1	1	1	1	1	1	1	1	1	1	1	1	1	1	2	1	1	1	1	1	1	1	1	1	1	1	1.05882	0.464613	NA
PF01135	1	1	1	1	1	1	1	1	2	1	1	2	1	1	1	1	1	1	1	1	1	2	1	1	1	1	1	1	0	1	1.18182	1	0.230312	NA
PF01137	2	2	2	2	2	2	2	2	2	2	2	2	2	2	2	2	2	2	2	2	2	2	2	2	2	2	2	2	2	2	2	2	NA	NA
PF01138	6	6	6	6	6	6	6	6	6	6	6	6	6	6	6	6	6	6	6	6	6	6	6	6	6	6	6	6	6	6	6	6	NA	NA
PF01142	1	1	1	1	1	1	1	1	1	1	1	1	1	1	1	1	1	1	1	1	1	1	1	1	1	1	1	1	1	1	1	1	NA	NA
PF01144	2	2	2	2	2	2	2	2	2	2	2	2	2	2	2	2	2	2	2	2	2	2	2	2	2	2	2	2	2	2	2	2	NA	NA
PF01145	5	5	5	5	5	5	5	5	5	5	5	5	5	5	5	5	5	5	5	5	5	5	5	5	5	5	5	5	5	5	5	5	NA	NA
PF01148	1	1	1	1	1	1	1	1	1	1	1	1	1	1	1	1	1	1	1	1	1	1	1	1	1	1	1	1	1	1	1	1	NA	NA
PF01149	1	1	1	1	1	0	1	1	1	1	1	1	1	1	1	1	1	1	1	1	1	1	1	1	1	1	1	1	1	1	1	0.941176	0.464613	NA
PF01150	2	2	2	2	2	2	2	2	2	2	2	2	2	2	2	2	2	2	2	2	2	2	2	2	2	2	2	2	2	2	2	2	NA	NA
PF01151	3	3	3	3	3	3	3	3	3	3	3	3	3	3	3	3	3	3	3	3	3	3	3	3	3	3	3	3	3	3	3	3	NA	NA
PF01154	2	3	2	2	1	1	1	2	2	1	2	1	1	1	1	1	2	2	2	2	2	2	1	2	2	2	2	2	2	2	1.36364	1.94118	0.00499661	NA
PF01156	4	5	4	4	4	4	4	4	4	3	4	4	4	4	4	4	5	5	5	4	4	4	4	4	4	4	4	4	4	4	4	4.17647	0.305651	NA
PF01157	1	1	1	1	1	1	1	1	1	1	1	1	1	1	1	1	1	2	1	1	1	1	1	1	1	1	1	1	1	1	1	1.05882	0.464613	NA
PF01158	1	1	1	1	1	1	1	1	1	1	1	1	1	1	1	1	1	1	1	1	1	1	1	1	1	1	1	1	1	1	1	1	NA	NA
PF01159	1	1	1	1	1	1	1	1	2	1	1	1	1	1	1	1	1	1	1	1	1	1	1	1	1	1	1	1	1	1	1.09091	1	0.241987	NA
PF01161	7	8	6	6	6	8	8	8	8	8	7	8	8	7	8	9	7	7	7	7	7	7	7	7	7	7	7	7	7	7	7.81818	7.05882	0.001291	NA
PF01163	2	2	2	2	2	2	3	3	2	3	2	2	3	2	2	2	2	2	2	2	2	2	2	2	2	2	2	2	2	2	2.36364	2	0.00936687	NA
PF01165	1	1	0	1	0	1	1	1	1	1	1	0	1	1	1	1	1	1	1	1	1	1	1	1	1	1	1	1	1	1	0.909091	1	0.241987	NA
PF01168	4	4	3	3	3	4	3	3	3	3	3	3	2	2	2	3	4	4	4	4	4	4	4	4	4	4	4	4	4	4	2.81818	3.94118	1.27121e-05	NA
PF01169	1	1	1	1	1	1	1	1	1	1	1	1	1	1	1	1	1	1	1	1	1	1	1	1	1	1	1	1	1	1	1	1	NA	NA
PF01170	1	1	1	1	1	1	1	1	1	1	1	1	1	1	1	1	1	1	1	1	1	1	1	1	1	1	1	1	1	1	1	1	NA	NA
PF01171	2	2	2	2	2	2	2	2	2	2	2	2	2	2	2	2	2	2	2	2	2	2	2	2	2	2	2	2	2	2	2	2	NA	NA
PF01172	2	2	2	2	2	2	2	2	2	2	2	2	2	2	2	2	2	2	2	2	2	2	2	2	2	2	2	2	2	2	2	2	NA	NA
PF01174	1	1	1	1	1	1	1	1	1	1	1	1	1	1	1	1	1	1	1	1	1	1	1	1	1	1	1	1	1	1	1	1	NA	NA
PF01176	2	2	2	2	2	2	2	2	2	2	2	2	2	2	2	2	2	2	2	2	2	2	2	2	2	2	2	2	2	2	2	2	NA	NA
PF01177	2	3	0	1	1	2	2	2	2	2	2	2	2	2	2	2	2	1	2	2	2	2	2	1	2	2	3	2	2	2	2	1.94118	0.724318	NA
PF01179	9	12	6	7	9	9	6	8	7	4	7	5	6	6	5	8	10	10	10	10	9	10	10	10	9	10	11	10	10	10	6.54545	9.76471	9.89064e-05	NA
PF01180	2	2	1	2	2	2	2	2	2	2	2	2	2	2	2	2	2	2	2	2	2	2	2	2	2	2	2	2	2	1	2	1.94118	0.464613	NA
PF01182	3	3	3	3	3	3	3	3	3	3	3	3	3	3	3	3	3	3	3	3	2	3	3	3	3	3	3	3	3	3	3	2.94118	0.464613	NA
PF01184	4	3	2	4	3	3	3	4	4	4	3	3	3	3	3	3	4	4	3	4	4	4	4	4	4	4	4	4	4	4	3.27273	3.88235	0.0013724	NA
PF01185	1	1	0	0	0	0	0	0	0	0	0	0	0	0	0	0	1	1	0	1	1	1	1	1	1	1	1	1	1	1	0	0.882353	8.09724e-06	NA
PF01187	1	1	1	1	1	1	1	1	1	1	1	1	1	1	1	1	1	1	1	1	1	1	1	1	1	1	1	1	1	1	1	1	NA	NA
PF01189	3	3	3	3	3	2	3	3	3	3	3	3	3	3	3	3	3	3	3	3	3	3	3	3	3	3	3	3	3	3	3	2.94118	0.464613	NA
PF01191	1	1	1	1	1	1	1	1	1	1	1	1	1	1	1	1	1	1	1	1	1	1	1	1	1	1	1	1	1	1	1	1	NA	NA
PF01192	1	1	1	1	1	1	1	1	1	1	1	1	1	1	1	1	1	1	1	1	1	1	1	1	1	1	1	1	1	1	1	1	NA	NA
PF01193	2	2	2	2	2	2	2	2	2	2	2	2	2	2	2	2	2	2	2	2	2	2	2	2	2	2	2	2	2	2	2	2	NA	NA
PF01194	1	1	0	1	0	1	1	1	1	1	1	1	1	1	1	1	1	1	1	1	1	1	1	1	1	1	1	1	1	1	1	1	NA	NA
PF01195	1	1	1	1	1	1	1	1	1	1	1	1	1	1	1	1	1	1	1	1	1	1	1	1	1	1	1	1	1	1	1	1	NA	NA
PF01196	1	1	1	1	1	1	1	1	1	1	1	1	1	1	1	1	1	1	1	1	1	1	1	1	1	1	1	1	1	1	1	1	NA	NA
PF01197	1	1	1	1	1	1	1	1	1	1	0	0	1	1	1	1	1	1	1	0	1	1	1	1	1	1	1	1	0	0	0.818182	0.823529	1	NA
PF01198	1	1	1	1	1	1	1	1	1	1	1	1	1	1	1	1	1	1	1	1	1	1	1	1	1	1	1	1	1	1	1	1	NA	NA
PF01199	1	1	1	1	1	1	1	1	1	1	1	1	1	1	1	1	1	1	1	1	1	1	1	1	1	1	1	1	1	1	1	1	NA	NA
PF01200	1	1	1	1	1	1	1	1	1	1	1	1	1	1	1	1	1	1	1	1	1	1	1	1	1	1	1	1	1	1	1	1	NA	NA
PF01201	2	3	2	2	2	2	2	2	2	2	2	2	2	2	2	2	2	2	2	1	2	2	2	2	2	2	2	2	2	2	2	2	1	NA
PF01202	4	4	4	3	3	4	4	4	4	3	4	3	3	2	2	4	3	5	5	5	5	4	4	5	4	4	4	4	4	4	3.45455	4.11765	0.0489611	NA
PF01204	2	2	1	2	1	2	2	2	2	2	2	2	2	2	2	2	3	2	2	3	2	2	2	2	3	2	3	2	3	3	2	2.35294	0.0315752	NA
PF01205	2	2	2	2	2	2	2	2	2	2	2	2	2	2	2	1	2	2	2	2	2	2	2	2	2	2	2	2	2	2	1.90909	2	0.241987	NA
PF01207	4	4	4	4	4	4	4	4	4	4	4	4	4	4	4	4	4	4	4	4	4	4	4	4	4	4	4	4	4	4	4	4	NA	NA
PF01208	1	1	1	1	1	1	1	1	1	1	1	1	1	1	1	1	1	1	1	1	1	1	1	1	1	1	1	1	1	1	1	1	NA	NA
PF01209	1	2	1	1	1	1	2	1	1	1	1	2	2	2	2	1	1	2	2	2	2	1	1	1	1	1	1	1	2	2	1.54545	1.35294	0.337158	NA
PF01210	1	2	1	1	1	2	2	2	2	2	2	2	2	2	2	2	1	1	1	1	1	1	1	1	1	1	1	1	1	1	1.90909	1.11765	5.55071e-05	NA
PF01212	3	5	2	2	2	4	3	4	4	3	4	4	3	4	4	3	3	3	4	3	2	3	3	3	3	3	3	3	3	4	3.63636	3.11765	0.0220711	NA
PF01213	1	1	1	1	1	1	1	1	1	1	1	1	1	1	1	1	1	1	1	1	1	1	1	1	1	1	1	1	1	1	1	1	NA	NA
PF01214	2	2	2	2	2	2	2	2	2	2	2	2	2	2	2	2	2	2	2	2	2	2	2	2	2	2	2	2	2	2	2	2	NA	NA
PF01215	1	1	1	1	1	1	1	1	1	1	1	1	1	1	1	1	1	1	1	1	1	1	1	1	1	1	1	1	1	1	1	1	NA	NA
PF01217	6	6	7	6	7	6	7	7	6	6	7	6	6	6	6	7	6	6	6	7	6	7	7	5	7	7	7	7	7	7	6.36364	6.47059	0.539114	NA
PF01218	1	2	2	1	2	2	2	2	2	1	2	2	1	2	2	1	1	1	1	1	1	1	1	1	1	1	1	1	1	1	1.63636	1.11765	0.00527812	NA
PF01220	1	1	1	1	2	1	1	1	1	1	1	1	1	1	1	1	1	1	1	1	1	1	1	1	1	1	1	1	1	1	1	1	NA	NA
PF01221	1	1	1	1	1	0	1	1	1	1	1	1	1	1	1	1	1	1	1	1	1	1	1	1	1	1	1	1	1	1	1	0.941176	0.464613	NA
PF01222	3	5	3	5	4	4	5	5	5	4	5	6	5	8	6	5	3	3	4	3	4	4	3	4	4	4	4	4	4	4	5.27273	3.82353	0.000279201	NA
PF01223	1	1	1	1	1	1	1	1	1	1	1	1	1	1	1	1	1	1	1	1	1	1	1	1	1	1	1	1	1	1	1	1	NA	NA
PF01226	0	1	0	0	0	1	0	0	0	0	0	0	1	1	1	1	1	1	1	0	0	0	0	0	0	0	0	0	0	0	0.454545	0.235294	0.245108	NA
PF01227	1	1	1	1	1	1	1	1	1	1	1	1	1	1	1	1	1	1	1	1	1	1	1	1	1	1	1	1	1	1	1	1	NA	NA
PF01229	0	1	0	0	0	0	0	0	0	0	0	1	0	0	0	0	0	1	1	1	1	1	1	1	1	1	1	1	1	1	0.181818	0.764706	0.00329504	NA
PF01230	4	3	4	4	4	1	4	4	4	4	4	4	4	4	4	4	4	4	4	4	4	4	3	4	4	3	4	4	4	3	4	3.58824	0.0564577	NA
PF01231	4	6	6	6	8	6	6	6	6	6	5	5	5	5	5	5	6	6	6	6	6	6	6	6	6	6	6	6	6	6	5.45455	5.88235	0.0088123	NA
PF01232	2	2	2	2	2	2	2	2	2	2	2	2	2	2	2	2	2	2	2	2	2	2	2	2	2	2	2	2	2	2	2	2	NA	NA
PF01233	1	1	1	1	1	1	1	1	1	1	1	1	1	1	1	1	1	1	1	1	1	1	0	1	1	1	1	1	1	1	1	0.941176	0.464613	NA
PF01237	6	6	6	6	6	6	6	6	6	6	6	6	6	6	6	6	6	6	6	6	6	6	6	5	5	6	6	6	6	6	6	5.88235	0.26848	NA
PF01238	1	2	2	2	2	2	2	2	2	2	2	2	2	2	2	2	2	2	3	2	2	2	2	2	2	2	2	2	2	2	2.09091	1.94118	0.170969	NA
PF01239	2	2	2	1	2	2	2	2	2	2	2	2	2	2	2	2	2	2	2	2	2	2	2	2	2	2	2	2	2	2	2	1.94118	0.464613	NA
PF01243	2	4	3	2	3	3	2	3	3	3	2	2	2	2	2	2	2	2	2	2	2	2	2	2	2	2	2	2	2	2	2.27273	2.17647	0.377185	NA
PF01244	1	4	1	3	3	3	2	4	3	2	2	3	4	3	3	4	2	2	2	2	2	2	2	2	2	2	2	2	2	2	2.90909	2.17647	0.0143608	NA
PF01245	1	1	1	1	1	1	1	1	1	1	1	1	1	1	1	1	1	1	1	1	1	1	1	1	1	1	1	1	1	1	1	1	NA	NA
PF01246	2	2	2	2	2	1	2	2	2	2	2	2	2	2	2	2	2	2	2	2	2	2	2	2	2	2	2	2	2	2	2	1.94118	0.464613	NA
PF01247	1	1	1	1	1	0	1	1	1	1	1	1	1	1	1	1	1	1	1	1	1	1	1	1	1	1	1	1	1	1	1	0.941176	0.464613	NA
PF01248	5	8	5	6	5	3	5	6	6	6	5	5	5	6	6	6	5	5	5	5	5	5	6	6	5	5	5	5	5	5	5.54545	5.23529	0.126718	NA
PF01249	1	1	1	1	1	1	1	1	1	1	1	1	1	1	1	1	1	1	1	1	1	1	1	1	1	1	1	1	1	1	1	1	NA	NA
PF01250	1	1	1	1	1	0	1	1	1	1	1	1	1	1	1	1	1	1	1	1	1	1	1	1	1	1	1	1	1	1	1	0.941176	0.464613	NA
PF01251	1	1	1	1	1	1	1	1	1	1	1	1	1	1	1	1	1	1	1	1	1	1	1	1	1	1	1	1	0	1	1	0.941176	0.464613	NA
PF01253	3	4	3	4	3	3	3	3	3	3	3	3	3	3	3	4	3	3	3	3	3	3	3	3	3	3	3	3	3	3	3.09091	3.11765	0.860683	NA
PF01255	1	1	1	1	1	1	1	1	1	1	1	1	1	1	1	1	1	1	1	1	1	1	1	1	1	1	1	1	1	1	1	1	NA	NA
PF01256	1	1	1	1	1	1	1	1	1	1	1	1	1	1	1	1	1	1	1	1	1	1	1	1	1	1	1	1	1	1	1	1	NA	NA
PF01257	1	1	1	1	1	1	1	1	1	1	1	1	1	1	1	1	1	1	1	1	1	1	1	1	1	1	1	1	1	1	1	1	NA	NA
PF01259	1	1	1	1	1	1	1	1	1	1	1	1	1	1	1	1	1	1	1	1	1	1	1	1	1	1	1	1	1	1	1	1	NA	NA
PF01261	2	4	3	3	3	4	3	3	3	3	3	3	3	3	3	4	4	4	4	4	4	4	4	3	4	4	4	4	4	4	3.18182	3.76471	0.00288122	NA
PF01262	1	1	1	1	1	1	1	1	1	1	1	1	1	1	1	1	1	1	1	1	0	1	1	1	1	1	1	1	1	1	1	0.941176	0.464613	NA
PF01263	3	3	2	3	2	4	3	3	3	3	3	3	3	4	3	3	3	3	3	4	3	3	3	3	3	3	3	3	4	4	3.09091	3.23529	0.356911	NA
PF01264	2	2	1	1	1	1	1	2	3	1	2	1	2	2	1	1	1	1	1	1	1	1	1	1	1	1	1	1	1	1	1.54545	1.11765	0.0459753	NA
PF01265	2	2	2	2	2	2	2	2	2	2	2	2	2	2	2	2	2	2	2	2	2	2	2	2	2	2	2	2	2	2	2	2	NA	NA
PF01266	28	49	23	25	26	30	25	23	23	21	23	24	21	21	22	30	32	33	35	35	33	34	35	35	32	35	35	35	34	33	24.3636	33.7059	0.000253863	NA
PF01267	1	1	1	1	1	0	1	1	1	1	1	1	1	1	1	1	1	1	1	1	1	1	1	1	1	1	1	1	1	1	1	0.941176	0.464613	NA
PF01268	1	1	1	1	1	1	1	1	1	1	1	1	1	1	1	1	1	1	1	1	1	1	1	1	1	1	1	1	1	1	1	1	NA	NA
PF01269	1	1	1	1	1	1	1	1	1	1	1	1	1	1	1	1	1	1	1	1	1	1	1	1	1	1	1	1	1	1	1	1	NA	NA
PF01274	2	2	1	2	2	2	2	2	2	3	2	2	2	2	2	2	2	2	2	2	2	2	2	2	2	2	2	2	2	2	2.09091	2	0.241987	NA
PF01280	1	1	1	1	1	1	1	1	1	1	1	1	1	1	1	1	1	1	1	1	1	1	1	1	1	1	1	1	1	1	1	1	NA	NA
PF01282	1	1	1	1	1	0	1	1	1	1	1	1	1	1	1	1	1	1	1	1	1	1	1	1	1	1	1	1	1	1	1	0.941176	0.464613	NA
PF01283	1	1	1	1	1	1	1	1	1	1	1	1	1	1	1	1	1	1	1	1	1	1	1	1	1	1	1	1	1	1	1	1	NA	NA
PF01284	5	6	6	7	6	6	6	4	5	5	5	6	5	5	5	5	7	7	5	5	6	6	6	7	6	6	5	6	5	6	5.09091	6	0.00232179	NA
PF01285	1	1	1	1	1	1	1	1	1	1	1	1	1	1	1	1	1	1	1	1	1	1	1	1	1	1	1	1	1	1	1	1	NA	NA
PF01287	2	2	1	2	2	3	2	2	2	2	2	2	2	2	2	2	2	2	2	2	2	2	2	2	2	2	2	2	2	2	2	2.05882	0.464613	NA
PF01288	1	1	1	1	1	1	1	1	1	1	1	1	1	1	1	1	1	1	1	1	1	1	1	1	1	1	1	1	1	1	1	1	NA	NA
PF01293	1	1	1	1	1	1	1	1	1	1	1	1	1	1	1	1	1	1	1	1	1	1	1	1	1	1	1	1	1	1	1	1	NA	NA
PF01294	1	1	1	1	1	1	1	1	1	1	1	1	1	1	1	1	1	1	1	1	1	1	1	1	1	1	1	1	1	1	1	1	NA	NA
PF01300	1	1	1	1	1	1	1	1	1	1	1	1	1	1	1	1	1	1	1	1	1	1	1	1	1	1	1	1	1	1	1	1	NA	NA
PF01301	4	6	3	3	3	4	4	4	4	4	4	4	5	4	5	4	5	5	4	5	5	5	5	5	5	5	5	5	6	7	4.18182	5	0.00291046	NA
PF01302	4	4	4	4	4	4	4	4	4	4	4	4	4	4	4	4	4	4	4	4	4	4	4	4	4	4	4	4	4	4	4	4	NA	NA
PF01315	1	2	1	1	1	1	1	1	1	1	1	1	1	1	1	1	1	1	1	1	1	1	1	1	1	1	1	1	1	1	1	1.05882	0.464613	NA
PF01321	2	2	1	1	2	1	1	2	1	1	1	1	1	1	1	2	1	1	1	1	1	1	1	1	1	1	1	1	1	1	1.18182	1.11765	0.669673	NA
PF01323	3	5	4	4	4	3	4	4	4	3	4	3	4	5	4	4	3	3	3	5	3	3	3	3	3	3	3	3	3	3	3.81818	3.29412	0.0158239	NA
PF01328	4	12	10	11	9	11	9	7	6	5	5	9	5	6	6	10	12	10	8	11	11	11	9	10	11	11	11	11	11	12	6.90909	10.5294	0.000136739	NA
PF01329	1	1	1	1	1	1	1	1	1	1	1	1	1	1	1	1	0	1	1	1	1	1	1	1	1	1	1	1	1	1	1	0.941176	0.464613	NA
PF01331	1	1	1	1	1	1	1	1	1	1	1	1	1	1	1	1	1	1	1	1	1	1	1	1	1	1	1	1	1	1	1	1	NA	NA
PF01336	5	5	6	6	6	6	6	5	6	6	6	6	6	6	6	5	5	6	6	5	5	5	5	6	5	5	5	5	5	5	5.81818	5.23529	0.00329504	NA
PF01341	4	4	3	3	4	3	4	3	3	3	4	3	2	3	3	3	4	4	4	4	3	4	4	4	4	4	4	4	4	4	3.18182	3.82353	0.00388375	NA
PF01344	1	6	7	4	6	7	5	5	4	2	7	6	2	3	3	5	4	2	3	3	3	2	1	2	3	2	2	2	3	2	4.09091	2.88235	0.0477051	NA
PF01351	1	1	1	1	1	1	1	1	1	1	1	1	1	1	1	1	1	1	1	1	1	1	1	1	1	1	1	1	1	1	1	1	NA	NA
PF01357	1	0	0	0	0	0	0	0	0	0	0	0	0	0	0	0	1	1	1	1	1	1	1	1	1	1	1	1	1	0	0.0909091	0.764706	0.000692121	NA
PF01363	5	5	5	5	4	5	5	5	5	5	4	5	5	5	5	5	5	5	5	5	5	5	5	4	5	5	5	5	5	5	4.90909	4.94118	0.792189	NA
PF01368	1	1	1	1	1	1	1	1	1	1	2	1	1	1	1	1	1	1	1	1	1	1	1	1	1	1	1	1	1	1	1.09091	1	0.241987	NA
PF01369	4	4	4	4	4	4	4	4	4	4	4	4	4	4	4	3	4	4	4	4	3	4	4	4	4	4	4	4	4	4	3.90909	3.94118	0.792189	NA
PF01370	14	42	20	32	29	31	20	20	20	20	19	23	19	18	18	26	23	23	21	27	21	25	24	23	27	27	26	27	27	23	20.3636	26	0.000765928	NA
PF01375	2	3	0	2	0	2	4	2	2	2	1	2	1	2	2	2	2	2	2	2	2	2	1	2	2	2	2	2	2	2	2	2	0.621574	NA
PF01379	1	1	1	1	1	1	1	2	2	1	1	1	1	2	1	1	1	1	1	1	1	1	1	1	1	1	1	1	1	1	1.27273	1	0.0282485	NA
PF01380	3	3	3	3	3	3	2	3	3	3	3	3	3	3	3	3	3	3	3	3	3	3	3	3	3	3	3	3	3	3	2.90909	3	0.241987	NA
PF01381	1	1	1	1	1	1	1	1	1	1	1	1	1	1	1	1	1	1	1	1	1	1	1	1	1	1	1	1	1	1	1	1	NA	NA
PF01384	4	4	4	5	5	5	4	4	4	3	4	2	2	3	3	4	4	4	4	4	4	4	4	4	4	4	4	4	4	4	3.36364	4.11765	0.00295127	NA
PF01388	4	4	4	4	4	4	4	4	4	4	4	4	4	4	4	4	4	4	4	4	3	3	3	2	3	3	3	3	3	4	4	3.41176	0.00470607	NA
PF01391	1	0	0	1	0	0	0	0	0	0	0	0	0	1	0	2	0	0	0	1	0	1	2	0	0	0	0	0	0	1	0.272727	0.411765	0.422247	NA
PF01393	1	1	1	1	1	1	1	1	1	1	1	1	1	1	1	1	1	1	1	1	1	1	1	1	1	1	1	1	1	1	1	1	NA	NA
PF01394	1	1	1	1	1	1	1	1	1	1	1	1	1	1	1	1	1	1	1	1	1	1	1	1	1	1	1	1	1	1	1	1	NA	NA
PF01398	7	7	7	7	7	7	7	6	6	6	7	7	6	7	7	7	7	7	6	7	7	7	6	6	7	7	7	7	7	7	6.54545	6.88235	0.0520046	NA
PF01399	14	14	14	13	14	14	14	14	14	14	14	14	14	14	14	14	14	13	14	14	14	14	14	14	14	14	14	14	14	14	14	13.8824	0.26848	NA
PF01400	1	1	1	1	1	1	3	2	2	1	1	1	2	3	2	1	1	1	1	2	1	1	1	1	0	1	1	1	1	1	1.72727	1	0.00405622	NA
PF01406	1	1	1	1	1	1	1	1	1	1	1	1	1	1	1	1	1	1	1	1	1	1	1	1	1	1	1	1	1	1	1	1	NA	NA
PF01408	14	29	11	17	13	21	15	14	14	12	13	14	14	13	13	18	24	25	23	26	24	26	25	26	26	26	26	24	25	25	14.8182	24.0588	5.36838e-05	NA
PF01409	2	2	2	2	2	2	2	2	2	2	2	2	2	2	2	2	2	2	2	2	2	2	2	2	2	2	2	2	2	2	2	2	NA	NA
PF01411	1	2	1	1	2	2	1	1	1	1	1	2	1	2	1	1	2	2	2	2	1	2	2	1	1	2	2	2	2	1	1.27273	1.64706	0.0611015	NA
PF01412	5	5	5	5	5	4	5	5	5	5	5	5	6	5	5	5	5	5	5	5	5	5	5	5	5	5	5	5	5	5	5.09091	4.94118	0.170969	NA
PF01416	2	2	2	2	2	2	2	2	2	2	2	2	2	2	2	2	2	2	2	2	2	2	2	2	2	2	2	2	2	2	2	2	NA	NA
PF01417	2	2	2	2	2	2	2	2	2	2	2	2	2	2	2	2	2	2	2	2	2	2	2	2	2	2	2	2	2	2	2	2	NA	NA
PF01419	1	0	2	2	1	1	1	2	2	0	0	1	1	3	2	1	1	1	1	2	0	2	1	2	1	2	1	1	1	2	1.27273	1.23529	1	NA
PF01422	1	1	1	1	1	1	1	1	1	1	1	1	1	1	1	0	1	1	1	0	1	1	1	1	1	1	1	1	1	1	0.909091	0.941176	0.792189	NA
PF01423	16	16	16	14	16	13	16	16	16	16	16	16	16	16	16	15	15	16	16	16	15	16	14	16	16	16	16	16	14	16	15.9091	15.3529	0.107177	NA
PF01424	4	4	4	4	4	4	4	4	4	4	4	4	4	4	4	4	4	4	4	4	4	4	3	4	4	4	4	4	4	4	4	3.94118	0.464613	NA
PF01425	27	31	16	20	23	24	22	25	25	20	24	23	21	24	24	21	25	29	27	27	26	28	28	27	28	29	28	28	28	30	23.2727	27.2353	0.000488144	NA
PF01426	3	3	3	3	3	3	3	3	3	3	3	3	3	3	3	3	3	3	3	3	3	3	3	3	3	3	3	3	3	3	3	3	NA	NA
PF01428	2	2	2	2	2	2	2	2	2	2	2	2	2	2	2	2	2	2	2	2	2	2	2	2	2	2	2	2	2	2	2	2	NA	NA
PF01431	2	2	3	3	2	3	3	3	3	3	2	2	2	2	2	2	2	2	2	2	2	2	2	2	2	2	2	2	2	2	2.36364	2.11765	0.136675	NA
PF01432	5	5	4	5	5	4	4	5	6	7	4	4	5	4	5	3	4	4	4	4	4	4	4	4	4	4	4	4	4	4	4.63636	4.17647	0.219493	NA
PF01433	4	4	4	3	3	4	3	3	3	3	3	3	3	3	3	4	4	4	4	4	4	4	4	4	4	4	4	4	4	4	3.18182	3.94118	6.51297e-05	NA
PF01434	2	2	2	2	2	2	2	2	2	2	2	2	2	2	2	2	2	2	2	2	2	2	2	1	2	2	2	2	2	2	2	1.94118	0.464613	NA
PF01435	2	2	2	2	2	2	2	2	2	2	2	2	2	2	2	2	2	2	2	2	2	2	2	2	2	2	2	2	2	2	2	2	NA	NA
PF01437	0	0	0	0	0	0	0	0	0	0	0	0	0	0	0	0	0	0	0	0	0	0	0	0	0	0	0	0	0	0	0	0	NA	NA
PF01447	1	1	0	1	0	1	1	1	1	1	0	0	1	1	1	1	1	1	1	1	1	1	1	1	1	1	1	1	1	1	0.818182	1	0.0820532	NA
PF01450	1	1	1	1	1	1	1	1	1	1	1	1	1	1	1	1	1	1	1	1	1	1	1	1	1	1	1	1	1	1	1	1	NA	NA
PF01451	1	1	1	1	1	1	1	1	1	1	1	1	1	1	2	1	1	1	1	1	1	1	1	1	1	1	1	1	1	1	1.09091	1	0.241987	NA
PF01454	1	1	1	1	1	1	1	1	1	1	1	1	1	1	1	1	1	1	1	1	1	1	1	1	1	1	1	1	1	1	1	1	NA	NA
PF01459	2	2	2	2	2	2	2	2	2	2	2	2	2	2	2	2	2	2	2	2	2	2	2	2	2	2	2	2	2	2	2	2	NA	NA
PF01465	1	1	1	1	1	1	1	1	1	1	1	1	1	1	1	1	0	1	1	1	1	1	1	1	1	1	1	1	1	1	1	0.941176	0.464613	NA
PF01466	1	1	1	1	1	1	1	1	0	1	1	1	1	1	1	1	1	1	1	1	1	1	1	1	1	1	1	1	1	1	0.909091	1	0.241987	NA
PF01467	5	4	4	5	5	5	5	5	5	5	4	5	4	5	6	4	3	3	4	4	4	3	3	3	4	4	4	3	6	4	4.72727	3.94118	0.0183199	NA
PF01469	1	0	0	0	0	0	0	0	0	0	0	0	0	0	0	1	0	0	0	0	0	0	0	0	0	0	0	0	0	0	0.0909091	0.0588235	0.792189	NA
PF01470	1	1	1	1	1	1	1	1	1	1	1	1	1	0	1	1	1	1	0	1	1	1	1	1	1	1	1	1	1	1	0.818182	1	0.0820532	NA
PF01472	3	3	3	3	3	1	3	3	3	3	3	3	3	3	3	3	3	3	3	3	3	3	3	3	3	3	3	3	3	3	3	2.88235	0.464613	NA
PF01474	1	1	1	1	1	1	1	1	1	1	1	1	1	1	1	1	1	1	1	1	1	1	1	1	1	1	1	1	1	1	1	1	NA	NA
PF01476	12	22	15	17	14	19	13	16	12	9	16	15	11	18	14	16	18	15	20	13	11	17	11	15	15	14	15	14	12	12	14.5455	14.8235	1	NA
PF01479	4	3	3	4	4	2	4	4	4	3	4	3	4	4	4	3	4	4	4	4	4	4	4	4	4	4	4	4	4	4	3.72727	3.82353	0.377185	NA
PF01480	3	3	3	3	3	3	3	3	3	3	3	2	3	3	3	3	3	3	3	2	3	2	2	3	2	3	2	2	3	2	2.90909	2.58824	0.076334	NA
PF01483	1	1	1	1	1	1	1	1	1	1	1	1	1	1	1	1	1	1	1	1	1	1	1	1	1	1	1	1	1	1	1	1	NA	NA
PF01485	12	13	9	11	10	12	14	8	10	12	11	12	11	12	11	14	8	9	10	9	10	7	8	9	8	8	8	7	8	9	11.3636	9.17647	0.00809788	NA
PF01487	4	5	3	3	3	4	3	3	3	3	3	3	3	3	3	4	3	4	4	4	4	4	4	4	4	4	4	4	4	4	3.18182	3.94118	0.000348677	NA
PF01488	2	3	1	1	1	3	1	1	1	1	1	1	1	1	1	2	1	3	2	3	4	3	2	3	2	3	3	2	3	2	1.18182	2.52941	0.000186754	NA
PF01490	15	21	14	16	14	15	15	15	15	15	16	15	15	15	15	15	16	18	17	15	16	17	16	17	17	17	17	17	17	17	15.2727	16.7059	0.00148264	NA
PF01491	1	1	1	1	1	1	1	1	1	1	1	1	1	1	1	1	1	1	1	1	1	1	1	1	1	1	1	1	1	1	1	1	NA	NA
PF01493	1	1	1	1	1	1	1	1	1	1	1	1	1	1	1	1	1	1	1	1	1	1	1	1	1	1	1	1	1	1	1	1	NA	NA
PF01494	63	98	34	55	43	58	49	52	48	44	45	46	49	49	50	56	68	72	71	74	71	77	71	71	77	76	78	77	82	82	50.8182	73.5294	4.51107e-05	NA
PF01496	1	1	1	1	1	1	1	1	1	1	1	1	1	1	1	1	1	1	1	1	1	1	1	1	1	1	1	1	1	1	1	1	NA	NA
PF01498	0	0	0	2	1	0	1	0	0	0	0	0	0	0	1	0	0	0	0	0	0	0	0	0	0	0	0	0	0	0	0.181818	0.117647	0.38088	NA
PF01501	3	3	3	3	3	3	3	3	3	3	3	3	2	3	3	2	2	3	2	3	3	3	2	3	3	3	3	3	3	3	2.72727	2.88235	0.321132	NA
PF01502	1	1	1	1	1	1	1	1	1	1	1	1	1	1	1	1	1	1	1	1	1	1	1	1	1	1	1	1	1	1	1	1	NA	NA
PF01503	1	1	1	1	1	1	1	1	1	1	1	1	1	1	1	1	1	1	1	1	1	1	1	1	1	1	1	1	1	1	1	1	NA	NA
PF01504	3	3	3	3	3	3	3	3	3	3	3	3	3	3	3	3	3	4	3	3	3	3	3	3	3	3	3	3	3	3	3	3.05882	0.464613	NA
PF01507	2	2	2	2	2	1	2	2	2	2	2	2	2	2	2	2	2	2	2	2	2	2	2	2	2	2	2	2	2	2	2	1.94118	0.464613	NA
PF01509	2	2	1	1	2	1	2	2	2	2	2	2	2	2	2	2	2	2	2	2	2	2	2	2	2	2	2	2	2	2	2	1.88235	0.26848	NA
PF01512	1	1	1	1	1	1	1	1	1	1	1	1	1	1	1	1	1	1	1	1	1	1	1	1	1	1	1	1	1	1	1	1	NA	NA
PF01513	3	3	3	3	3	3	3	3	3	3	3	3	3	3	3	3	3	3	3	3	3	3	3	3	3	3	3	3	3	3	3	3	NA	NA
PF01521	2	2	1	2	1	2	2	2	2	2	2	2	2	2	2	2	2	2	2	2	2	2	2	2	2	2	2	2	2	2	2	2	NA	NA
PF01522	16	20	13	15	16	16	18	17	17	15	15	16	16	16	16	17	17	17	16	15	17	17	16	16	17	17	17	16	17	17	16.2727	16.6471	0.365046	NA
PF01529	6	6	6	6	6	7	7	7	6	7	7	7	6	7	7	6	7	6	6	6	6	6	6	6	6	6	6	6	6	6	6.63636	6.11765	0.00527812	NA
PF01532	11	11	11	11	10	12	11	11	12	11	11	12	11	12	11	11	11	10	11	11	11	12	11	11	11	11	11	11	11	11	11.2727	11.0588	0.235691	NA
PF01535	3	2	5	4	3	3	3	4	4	4	4	3	4	3	3	4	2	2	2	2	3	3	3	3	3	3	3	3	3	3	3.45455	2.82353	0.0130434	NA
PF01536	1	1	1	1	1	1	1	1	1	1	1	1	1	1	1	1	1	1	1	1	1	1	1	1	1	1	1	1	1	1	1	1	NA	NA
PF01541	1	1	1	1	1	1	1	1	1	1	1	1	1	1	1	1	1	1	1	1	1	1	1	1	1	1	1	1	1	1	1	1	NA	NA
PF01544	16	17	7	11	9	11	12	15	15	11	10	12	11	14	14	9	8	16	12	11	9	15	12	13	14	16	17	16	13	9	12.2727	13.1765	0.355413	NA
PF01545	9	8	8	9	8	9	8	8	8	8	8	8	8	8	8	7	9	9	9	9	9	9	9	9	9	9	9	9	9	10	8	9	1.76996e-05	NA
PF01546	14	16	13	14	13	15	12	14	13	13	13	12	14	13	14	13	15	15	14	16	15	16	13	16	15	16	16	16	16	16	13.1818	15.2941	6.38856e-05	NA
PF01547	1	0	0	0	0	0	0	0	0	0	1	0	0	0	0	0	0	0	0	0	0	0	0	0	0	0	0	0	0	0	0.0909091	0.0588235	0.792189	NA
PF01553	7	7	6	7	6	6	7	7	7	7	7	7	7	7	7	6	7	7	7	7	7	7	7	7	7	7	7	7	7	7	6.90909	6.94118	0.792189	NA
PF01554	3	4	3	4	3	3	3	3	3	3	3	3	3	3	3	3	3	3	3	4	3	3	3	3	3	3	4	3	4	4	3	3.35294	0.0315752	NA
PF01556	5	5	5	5	5	5	5	5	5	5	5	5	5	5	5	5	5	5	5	5	5	5	5	5	5	5	5	5	5	5	5	5	NA	NA
PF01557	14	16	11	11	11	8	9	10	9	8	7	10	8	10	9	13	11	14	11	14	12	13	11	12	13	14	13	14	14	15	9.45455	12.8824	0.000307609	NA
PF01558	1	1	1	1	1	1	1	1	1	1	1	1	1	1	1	1	1	1	1	1	1	1	1	1	1	1	1	1	1	1	1	1	NA	NA
PF01564	2	2	1	1	2	2	2	2	2	2	2	2	2	2	2	2	2	2	2	2	2	2	2	2	2	2	2	2	2	2	2	1.94118	0.464613	NA
PF01565	46	87	40	58	47	58	45	49	47	36	37	43	42	48	44	58	73	71	67	82	75	79	63	74	75	76	82	77	81	83	46.9091	72.9412	7.665e-05	NA
PF01566	2	2	2	2	2	2	2	2	2	2	2	2	2	2	2	2	2	2	2	2	2	2	2	2	2	2	2	2	2	2	2	2	NA	NA
PF01568	0	0	0	1	0	1	1	1	1	0	0	1	0	1	0	1	0	0	0	0	0	0	0	0	0	0	0	0	0	0	0.545455	0.117647	0.0176363	NA
PF01569	7	7	6	7	6	7	7	7	7	6	7	7	7	7	7	7	7	8	8	8	8	8	8	8	8	8	8	8	8	8	7	7.70588	0.00148513	NA
PF01571	2	4	3	3	3	3	3	3	3	3	3	3	3	3	3	3	2	2	3	3	4	3	3	3	2	3	3	3	2	3	3	2.82353	0.319995	NA
PF01575	6	5	5	6	5	6	5	5	5	4	4	4	5	4	5	4	4	5	6	5	5	5	5	5	5	5	5	5	5	5	4.63636	5.11765	0.0379572	NA
PF01576	1	1	1	1	1	1	0	0	0	0	0	0	0	0	0	1	1	0	0	1	0	1	1	0	1	1	1	1	1	1	0.0909091	0.823529	0.000215014	NA
PF01583	2	2	2	2	2	1	2	2	2	2	2	2	2	2	2	1	2	2	2	2	2	2	2	2	2	2	2	2	2	2	1.90909	1.94118	0.792189	NA
PF01585	7	7	7	8	8	8	8	8	8	8	7	8	8	8	8	8	7	6	7	6	6	7	7	6	7	7	7	7	7	7	7.81818	6.88235	0.000389859	NA
PF01588	1	1	1	1	1	1	1	1	1	1	1	1	1	1	1	1	1	1	1	1	1	1	1	1	1	1	1	1	1	1	1	1	NA	NA
PF01590	3	2	1	3	2	2	4	2	2	2	2	2	2	2	2	2	3	3	3	3	3	3	3	3	3	3	3	3	3	3	2.27273	2.88235	0.00183574	NA
PF01591	3	3	3	3	3	3	3	3	3	3	3	3	3	3	3	3	3	3	3	3	3	3	3	3	3	3	3	3	3	3	3	3	NA	NA
PF01592	1	1	1	1	1	1	1	1	1	1	1	1	1	1	1	1	1	1	1	1	1	1	1	1	1	1	1	1	1	1	1	1	NA	NA
PF01593	16	28	11	18	14	18	14	19	15	16	12	14	14	14	14	17	18	19	20	19	22	22	21	20	19	21	20	22	22	21	15.3636	20.3529	0.000218978	NA
PF01595	1	1	1	1	1	1	1	1	1	1	1	1	1	1	1	1	1	1	1	1	1	1	1	1	1	1	1	1	1	1	1	1	NA	NA
PF01596	4	3	2	3	2	4	3	5	3	2	5	3	3	2	2	2	2	3	3	3	3	3	3	3	3	3	3	3	3	3	3	3.05882	0.332872	NA
PF01597	1	1	1	1	1	1	1	1	1	1	1	1	1	1	1	1	1	1	1	1	1	1	1	1	1	1	1	1	1	1	1	1	NA	NA
PF01599	1	1	1	1	1	1	1	1	1	1	1	1	1	1	1	1	1	1	1	1	1	1	1	1	1	1	1	1	1	1	1	1	NA	NA
PF01602	8	8	8	8	8	7	8	8	8	8	8	8	8	8	8	8	8	8	8	8	8	8	8	8	8	8	8	8	8	8	8	7.94118	0.464613	NA
PF01603	1	1	1	1	1	1	1	1	1	1	1	1	1	1	1	1	1	1	1	1	1	1	1	1	1	1	1	1	1	1	1	1	NA	NA
PF01608	1	1	1	1	1	1	1	1	1	1	1	1	1	1	1	1	1	1	1	1	1	1	1	1	1	1	1	1	1	1	1	1	NA	NA
PF01612	3	2	2	2	2	2	3	3	4	2	3	2	3	4	2	3	4	5	3	4	4	3	4	3	4	3	4	3	4	3	2.90909	3.35294	0.16773	NA
PF01613	4	5	2	4	3	4	2	2	2	2	2	2	2	2	2	2	3	5	4	4	5	5	3	5	5	4	5	4	4	4	2.18182	4.29412	1.71864e-05	NA
PF01619	3	7	3	4	4	3	3	3	3	3	3	3	3	3	3	3	5	5	5	5	5	6	5	5	5	6	6	6	4	4	3.18182	4.94118	0.000211752	NA
PF01624	4	3	4	4	4	4	4	4	4	4	4	4	4	4	4	4	4	4	4	4	4	4	4	4	4	4	4	4	4	4	4	3.94118	0.464613	NA
PF01625	1	1	1	1	1	1	1	1	1	1	1	1	1	1	1	1	1	1	1	1	1	1	1	1	1	1	1	1	1	1	1	1	NA	NA
PF01627	1	1	1	1	1	1	1	1	1	1	1	1	1	1	1	1	1	1	1	1	1	1	1	1	1	1	1	1	1	1	1	1	NA	NA
PF01633	3	2	2	2	2	2	3	2	2	2	2	2	2	2	2	2	2	2	2	2	3	2	2	2	2	3	2	3	2	3	2.09091	2.29412	0.221064	NA
PF01634	1	1	1	1	1	1	1	1	1	1	1	1	1	1	1	1	1	1	1	1	1	1	1	1	1	1	1	1	1	1	1	1	NA	NA
PF01636	23	14	5	30	7	14	24	22	18	11	4	15	16	18	18	15	7	16	16	8	7	12	10	7	10	7	10	6	12	9	16.0909	11.8824	0.0207279	NA
PF01641	1	1	1	1	1	1	1	1	1	1	1	1	1	1	1	1	1	1	1	1	1	1	1	1	1	1	1	1	1	1	1	1	NA	NA
PF01644	3	3	3	3	4	2	3	3	3	3	3	3	3	3	3	3	3	3	3	3	3	3	3	3	3	3	3	3	3	3	3	2.94118	0.464613	NA
PF01645	1	1	1	1	1	1	1	1	1	1	1	1	1	1	1	1	1	1	1	2	1	1	1	1	1	1	1	1	1	1	1	1.05882	0.464613	NA
PF01648	3	3	2	2	2	3	3	3	2	2	2	2	2	2	3	2	3	3	3	3	3	3	3	3	3	3	3	3	3	3	2.36364	2.94118	0.00130768	NA
PF01650	1	1	1	1	1	1	1	1	1	1	1	1	1	1	1	1	1	1	1	1	1	1	1	1	1	1	1	1	0	1	1	0.941176	0.464613	NA
PF01652	3	3	3	3	3	3	3	3	3	3	3	3	3	3	3	3	3	3	3	3	3	3	3	3	3	3	3	3	3	3	3	3	NA	NA
PF01655	1	1	1	1	1	0	1	1	1	1	1	1	1	1	1	1	1	1	1	1	1	1	1	1	1	1	1	1	1	1	1	0.941176	0.464613	NA
PF01658	1	1	1	1	1	1	1	1	1	1	1	1	1	1	1	1	1	1	1	1	1	1	1	1	1	1	1	1	1	1	1	1	NA	NA
PF01661	2	2	2	2	1	2	2	2	2	1	1	1	1	1	1	2	2	2	2	2	2	2	2	2	2	2	2	2	2	2	1.45455	2	0.000836647	NA
PF01663	3	4	3	3	3	3	4	5	4	3	3	3	3	3	4	3	3	3	3	3	3	3	3	3	3	3	3	3	3	3	3.45455	3.05882	0.0440665	NA
PF01667	1	1	0	1	0	1	1	1	1	1	1	1	1	1	1	1	1	1	1	1	1	1	1	1	1	1	1	1	1	1	1	1	NA	NA
PF01670	7	7	7	7	8	7	7	6	6	6	6	5	7	6	6	5	7	7	7	7	7	7	7	7	7	7	7	7	7	7	6.09091	7	6.00419e-05	NA
PF01676	1	1	1	1	1	1	1	1	1	1	1	1	1	1	1	1	1	1	1	1	1	1	1	1	1	1	1	1	1	1	1	1	NA	NA
PF01679	4	3	3	3	3	2	4	4	4	4	3	4	4	4	4	3	3	3	3	3	3	3	4	4	4	4	4	4	3	3	3.72727	3.35294	0.101703	NA
PF01680	1	1	1	1	1	1	1	1	1	1	1	1	1	1	1	1	1	1	1	1	1	1	1	1	1	1	1	1	1	1	1	1	NA	NA
PF01687	2	2	1	2	1	2	2	2	2	2	2	2	2	2	2	2	2	2	2	2	2	2	2	2	2	2	2	2	2	2	2	2	NA	NA
PF01693	3	5	1	3	3	2	2	1	0	1	2	1	1	1	0	1	3	2	1	1	2	2	2	2	2	1	2	2	1	1	1	2.11765	0.00185724	NA
PF01694	4	4	4	4	4	4	4	4	4	4	5	4	4	4	4	3	4	4	4	4	4	4	4	4	4	4	4	4	4	4	4	4	1	NA
PF01699	8	10	8	8	12	8	9	10	9	9	9	10	11	13	10	9	9	10	8	8	9	9	11	9	11	8	9	8	8	9	9.72727	8.94118	0.0889366	NA
PF01702	2	2	2	2	2	2	2	2	2	2	2	2	2	2	2	2	2	2	2	2	2	2	2	2	2	2	2	2	2	2	2	2	NA	NA
PF01704	2	2	2	2	2	2	2	2	2	2	2	2	2	2	2	2	2	2	2	2	2	1	2	2	1	1	2	1	2	1	2	1.70588	0.0556968	NA
PF01709	1	1	1	1	1	1	1	1	1	1	1	1	1	1	1	1	1	1	1	1	1	1	1	1	1	1	1	1	1	1	1	1	NA	NA
PF01713	2	2	2	2	2	2	2	2	2	2	2	2	2	2	2	2	2	2	2	2	2	2	2	2	2	2	2	2	2	2	2	2	NA	NA
PF01715	2	1	1	1	1	1	1	1	1	1	1	1	1	2	2	1	2	1	1	1	1	1	1	1	1	1	1	1	1	1	1.18182	1.11765	0.669673	NA
PF01717	3	4	3	4	4	3	3	3	3	3	3	3	3	3	3	2	4	4	4	4	4	4	4	4	4	4	4	4	4	4	3	3.88235	5.4202e-05	NA
PF01722	3	3	3	3	3	3	3	3	3	3	3	3	3	3	3	3	3	3	3	3	3	3	3	3	3	3	3	3	3	3	3	3	NA	NA
PF01725	1	1	1	1	1	1	1	1	1	1	1	1	1	1	1	1	1	1	1	1	1	1	1	1	1	1	1	1	1	1	1	1	NA	NA
PF01728	5	5	3	5	3	3	5	4	3	5	5	3	5	4	4	4	3	4	4	4	4	5	5	4	5	4	4	4	5	4	4.18182	4.29412	0.718977	NA
PF01729	1	1	0	1	0	1	1	1	1	1	1	1	1	1	1	1	1	1	1	1	1	1	1	1	1	1	1	1	1	1	1	1	NA	NA
PF01730	1	1	1	1	1	1	1	1	1	1	1	1	1	1	1	1	1	1	1	0	1	1	1	1	1	1	1	1	1	1	1	0.941176	0.464613	NA
PF01733	1	1	1	1	1	1	1	1	1	1	1	1	1	1	1	1	1	1	1	1	1	1	1	1	1	1	1	1	1	1	1	1	NA	NA
PF01734	9	11	5	6	5	7	13	8	11	7	6	7	7	10	9	6	10	9	10	9	11	12	9	9	10	9	10	9	9	8	8.54545	9.23529	0.312463	NA
PF01735	3	3	3	3	3	3	3	4	4	3	4	3	3	3	3	3	3	3	3	3	3	3	3	3	3	3	3	3	3	3	3.27273	3	0.0282485	NA
PF01738	9	11	9	8	9	9	10	10	10	8	9	8	8	10	9	7	12	12	11	12	11	11	10	9	12	12	12	12	11	12	9.09091	10.8824	0.00311714	NA
PF01740	6	8	6	7	7	7	6	6	6	5	6	6	6	6	6	7	7	7	7	7	7	7	7	7	7	7	7	7	7	7	6.09091	7	8.60056e-05	NA
PF01741	1	1	1	1	1	1	1	1	1	1	1	1	1	1	1	1	1	1	1	1	1	1	1	1	1	1	1	1	1	1	1	1	NA	NA
PF01743	1	1	1	1	1	1	1	1	1	1	1	1	1	1	1	1	1	1	1	1	1	1	1	1	1	1	1	1	1	1	1	1	NA	NA
PF01746	1	1	1	1	1	1	1	1	1	1	1	1	1	1	1	1	1	1	1	1	1	1	1	1	1	1	1	1	1	1	1	1	NA	NA
PF01747	1	1	1	1	1	1	1	1	1	1	1	1	1	1	1	1	1	1	1	1	1	1	1	1	1	1	1	1	1	1	1	1	NA	NA
PF01749	1	1	1	1	1	1	0	0	0	1	1	1	1	1	0	1	1	0	1	1	0	1	1	1	1	1	1	1	1	1	0.636364	0.882353	0.136675	NA
PF01751	2	2	2	2	2	2	2	2	2	2	2	2	2	2	2	2	2	2	2	2	2	2	2	2	2	2	2	2	2	2	2	2	NA	NA
PF01753	8	9	3	5	5	5	10	8	9	9	6	7	10	7	10	9	6	6	10	5	9	7	7	7	6	6	6	6	7	7	8.63636	6.58824	0.00166055	NA
PF01755	2	2	1	2	1	3	2	2	2	2	2	0	2	2	2	2	1	1	2	1	1	1	1	1	1	1	1	1	1	1	1.81818	1.29412	0.00734143	NA
PF01756	1	2	1	1	1	1	1	1	1	1	1	1	1	2	1	1	1	1	1	1	1	1	1	1	1	1	1	1	1	1	1.09091	1.05882	0.792189	NA
PF01757	8	12	5	7	6	6	10	8	8	7	7	8	9	9	9	9	9	10	9	10	10	10	10	10	10	10	10	10	10	10	8.45455	9.52941	0.00601204	NA
PF01758	1	1	2	2	1	1	1	1	1	1	1	1	1	1	1	1	1	1	1	1	1	1	1	1	1	1	1	1	1	1	1	1.05882	0.464613	NA
PF01761	2	2	2	2	2	2	2	2	2	2	2	2	2	2	2	2	2	2	2	2	2	2	2	2	2	2	2	2	2	2	2	2	NA	NA
PF01762	2	1	1	1	1	1	1	1	1	1	1	1	1	1	1	1	1	1	1	1	0	1	1	1	1	1	1	1	1	1	1	1	1	NA
PF01764	5	6	5	4	5	6	6	6	6	7	7	7	7	8	8	5	6	5	7	6	7	6	5	6	6	6	6	7	6	7	6.72727	5.88235	0.0180602	NA
PF01765	1	1	1	1	1	1	1	1	1	1	1	1	1	1	1	1	1	1	1	1	1	1	1	1	1	1	1	1	1	1	1	1	NA	NA
PF01773	2	2	2	2	2	2	2	2	2	2	2	2	2	2	2	2	2	2	2	2	2	2	2	2	2	2	2	2	2	2	2	2	NA	NA
PF01774	1	1	1	1	1	1	1	1	1	1	1	1	1	1	1	1	1	1	1	1	1	1	1	1	1	1	1	1	1	1	1	1	NA	NA
PF01775	1	1	1	1	1	0	1	1	1	1	1	1	1	1	1	1	1	1	1	1	1	1	1	1	1	1	1	1	1	1	1	0.941176	0.464613	NA
PF01776	1	1	1	1	1	1	1	1	1	1	1	0	1	1	1	1	1	1	1	1	1	1	1	1	1	1	1	1	1	1	0.909091	1	0.241987	NA
PF01777	1	1	1	1	1	1	1	1	1	1	1	1	1	1	1	1	1	1	1	1	0	1	1	1	1	1	1	1	1	1	1	0.941176	0.464613	NA
PF01778	2	2	2	2	2	2	2	2	2	2	2	2	2	2	2	2	2	2	2	2	2	2	2	2	2	2	2	2	2	2	2	2	NA	NA
PF01779	1	1	1	1	1	0	1	1	1	1	1	1	1	1	1	1	1	1	1	1	1	1	1	1	1	1	1	1	1	1	1	0.941176	0.464613	NA
PF01780	1	1	1	1	1	1	1	1	1	1	1	1	1	1	1	1	1	1	1	1	1	1	1	1	1	1	1	1	1	1	1	1	NA	NA
PF01781	1	1	1	1	1	0	1	1	1	1	1	1	1	1	1	1	1	1	1	1	1	1	1	1	1	1	1	1	1	1	1	0.941176	0.464613	NA
PF01783	1	1	1	1	1	1	1	1	1	1	1	1	1	1	1	1	1	1	1	1	1	1	1	1	1	1	1	1	1	1	1	1	NA	NA
PF01784	1	1	1	1	1	1	1	1	1	1	1	1	1	1	1	1	1	1	1	1	1	1	1	1	1	1	1	1	1	1	1	1	NA	NA
PF01786	1	1	1	1	1	1	1	1	1	1	1	1	1	1	1	1	1	1	1	1	1	1	1	1	1	1	1	1	1	1	1	1	NA	NA
PF01791	1	2	0	1	0	1	0	0	0	0	0	0	0	0	0	0	0	1	1	0	0	1	1	1	1	1	1	1	0	0	0.0909091	0.764706	0.00203216	NA
PF01793	5	5	4	4	4	4	4	4	4	4	4	4	4	4	4	5	5	5	5	5	5	5	5	5	5	5	5	5	5	5	4.18182	4.88235	0.000303495	NA
PF01794	15	24	16	19	16	16	17	14	15	14	15	14	16	15	15	20	16	16	15	16	16	17	16	16	16	16	16	16	16	16	15.4545	16.6471	0.00790571	NA
PF01798	3	3	3	3	3	3	3	3	3	3	3	3	3	3	3	3	3	3	3	3	3	3	3	3	3	3	3	3	3	3	3	3	NA	NA
PF01799	1	2	1	1	1	1	1	1	1	1	1	1	1	1	1	1	1	1	1	1	1	1	1	1	1	1	1	1	1	1	1	1.05882	0.464613	NA
PF01803	1	1	1	1	1	1	1	1	1	1	1	1	1	1	1	1	1	1	1	1	1	1	1	1	1	1	1	1	1	1	1	1	NA	NA
PF01805	2	2	2	2	2	2	2	2	2	2	2	2	2	2	2	2	2	2	2	2	2	2	2	2	2	2	2	2	2	2	2	2	NA	NA
PF01808	1	1	1	1	1	1	1	1	1	1	1	1	1	1	1	1	1	1	1	1	1	1	1	1	1	1	1	1	1	1	1	1	NA	NA
PF01812	1	1	1	1	1	1	1	1	1	1	1	1	1	1	1	0	1	1	1	1	1	1	1	1	1	1	1	1	1	1	0.909091	1	0.241987	NA
PF01813	1	1	1	2	1	0	1	1	1	1	1	1	1	1	1	1	1	1	1	1	1	1	1	1	1	1	1	1	1	1	1	1	1	NA
PF01814	4	5	6	6	5	8	4	8	8	6	5	5	6	5	5	5	4	4	4	5	5	4	4	4	4	4	4	4	4	5	5.54545	4.58824	0.0200122	NA
PF01822	15	23	14	17	18	14	17	18	16	15	18	16	15	14	18	19	16	19	16	18	17	21	18	18	20	20	20	19	18	20	16.5455	18.4118	0.0251999	NA
PF01823	1	1	0	0	0	0	0	0	0	0	0	0	0	1	1	0	1	1	1	1	0	1	1	1	1	0	1	0	1	1	0.272727	0.705882	0.0294898	NA
PF01828	1	1	2	2	2	2	2	1	1	1	1	2	2	3	1	1	1	1	1	1	1	1	1	1	1	1	1	1	1	1	1.45455	1.11765	0.121583	NA
PF01833	1	1	1	1	1	1	1	1	1	1	1	1	1	1	1	1	1	1	1	1	1	1	1	1	1	1	1	1	1	1	1	1	NA	NA
PF01841	2	2	2	2	2	2	2	2	2	2	2	2	2	2	2	2	2	2	2	2	2	2	2	2	2	2	2	2	2	2	2	2	NA	NA
PF01842	2	2	2	2	2	2	2	2	2	2	2	2	2	2	2	2	2	2	2	2	2	2	2	2	2	2	2	2	2	2	2	2	NA	NA
PF01843	2	2	2	2	2	2	2	2	2	2	2	2	2	2	2	2	2	2	2	2	2	2	2	2	2	2	2	2	2	2	2	2	NA	NA
PF01844	0	0	0	1	0	0	0	0	0	0	1	0	0	0	0	0	0	0	0	0	0	0	0	0	0	0	0	0	0	0	0.0909091	0.0588235	0.792189	NA
PF01846	2	2	2	2	2	2	2	2	2	2	2	2	2	2	2	2	2	2	2	2	2	2	2	2	2	2	2	2	2	2	2	2	NA	NA
PF01847	1	0	0	0	0	0	0	0	0	0	0	0	0	0	0	1	1	1	1	1	1	1	1	1	1	1	1	1	1	1	0.181818	0.823529	0.00110122	NA
PF01849	2	2	2	2	2	2	2	2	2	2	2	2	2	2	2	2	2	2	2	2	2	2	2	2	2	2	2	2	2	2	2	2	NA	NA
PF01851	2	2	2	2	2	2	2	2	2	2	2	2	2	2	2	2	2	2	2	2	2	2	2	2	2	2	2	2	2	2	2	2	NA	NA
PF01853	3	3	3	3	3	3	3	3	3	3	3	3	3	3	3	3	3	3	3	3	3	3	3	3	3	3	3	3	3	3	3	3	NA	NA
PF01855	1	1	1	1	1	1	1	1	1	1	1	1	1	1	1	1	1	0	1	1	1	1	1	1	1	1	1	1	1	1	1	0.941176	0.464613	NA
PF01866	2	2	2	2	2	2	2	2	3	2	2	2	2	2	2	2	2	2	2	2	2	2	2	2	2	2	2	2	2	2	2.09091	2	0.241987	NA
PF01868	1	1	1	1	1	1	1	1	1	1	1	1	1	1	1	1	1	1	1	1	1	1	1	1	1	1	1	1	1	1	1	1	NA	NA
PF01871	1	1	1	1	1	1	1	1	1	1	1	1	1	1	1	1	1	1	1	1	1	1	1	1	1	1	1	1	1	1	1	1	NA	NA
PF01872	2	2	2	2	2	2	2	2	2	2	2	2	2	2	2	2	2	2	2	2	2	2	2	2	2	2	2	2	2	2	2	2	NA	NA
PF01873	2	2	2	2	2	1	2	2	2	2	2	2	2	2	2	2	2	2	2	2	2	2	2	2	2	2	2	2	2	2	2	1.94118	0.464613	NA
PF01875	1	1	1	1	1	1	1	1	1	1	1	1	1	1	1	1	1	1	1	1	1	1	1	1	1	1	1	1	1	1	1	1	NA	NA
PF01876	1	1	1	1	1	1	1	1	1	1	1	1	1	1	1	1	1	0	1	1	1	1	1	1	1	1	1	1	1	1	1	0.941176	0.464613	NA
PF01878	1	1	1	1	1	1	1	1	1	1	1	1	1	1	1	1	1	1	1	1	1	1	1	1	1	1	1	1	1	1	1	1	NA	NA
PF01883	1	1	1	1	1	1	1	1	1	1	1	1	1	1	1	1	1	1	1	1	1	1	1	1	1	1	1	1	1	1	1	1	NA	NA
PF01885	1	1	1	1	1	1	1	1	1	1	1	1	1	1	1	1	1	1	1	1	1	1	1	1	1	1	1	1	1	1	1	1	NA	NA
PF01894	1	1	1	1	1	1	1	1	1	1	1	1	1	1	1	1	1	1	1	1	1	1	1	1	1	1	1	1	1	1	1	1	NA	NA
PF01896	1	1	1	1	1	1	1	1	1	1	1	1	1	1	1	1	1	1	1	1	1	1	1	1	1	1	1	1	1	1	1	1	NA	NA
PF01900	1	1	1	1	1	1	1	1	1	1	1	1	1	1	1	1	1	1	1	1	1	1	1	1	1	1	1	1	1	1	1	1	NA	NA
PF01902	1	1	1	1	1	1	1	1	1	1	1	1	1	1	1	1	1	1	1	1	1	1	1	1	1	1	1	1	1	1	1	1	NA	NA
PF01906	1	1	1	1	1	1	1	1	1	0	0	1	0	1	0	1	0	1	1	0	1	1	1	1	1	1	1	1	0	0	0.636364	0.764706	0.489615	NA
PF01907	1	1	1	1	1	0	1	1	1	1	1	1	1	1	1	1	1	1	1	1	1	1	1	1	1	1	1	1	1	1	1	0.941176	0.464613	NA
PF01909	4	3	3	2	2	3	3	3	3	3	4	4	4	3	4	3	3	3	3	3	4	4	4	3	4	4	4	4	3	3	3.36364	3.41176	0.74748	NA
PF01910	1	1	1	1	1	1	1	1	1	1	1	1	1	1	1	1	1	1	1	0	1	1	1	1	1	1	1	1	1	1	1	0.941176	0.464613	NA
PF01912	1	1	1	1	1	1	1	1	1	1	1	1	1	1	1	1	1	1	1	1	1	1	1	1	1	1	1	1	1	1	1	1	NA	NA
PF01915	20	31	20	24	21	26	18	19	17	16	18	20	17	17	16	23	27	28	25	27	27	29	26	27	28	26	29	29	29	28	18.7273	27.1176	2.33252e-05	NA
PF01916	1	1	1	1	1	1	1	1	1	1	1	1	1	1	1	1	1	1	1	1	1	1	1	1	1	1	1	1	1	1	1	1	NA	NA
PF01918	0	0	1	1	1	0	1	1	1	1	1	1	1	1	1	0	0	0	0	0	0	0	0	0	0	0	0	0	0	0	0.818182	0.0588235	6.51297e-05	NA
PF01920	4	4	4	4	4	4	4	4	4	4	4	4	4	4	4	4	3	4	4	4	4	3	3	4	3	3	3	3	3	4	4	3.52941	0.00896235	NA
PF01922	1	1	0	1	0	1	1	1	1	1	1	1	1	1	1	1	1	1	1	0	1	1	1	1	1	1	1	1	1	1	1	0.941176	0.464613	NA
PF01926	13	17	10	14	12	13	11	15	13	13	11	11	11	12	12	17	17	15	17	14	12	12	14	13	13	13	12	13	12	14	13	13.5882	0.170985	NA
PF01929	1	1	1	1	1	1	1	1	1	1	1	1	1	1	1	1	1	1	1	1	1	1	1	1	1	1	1	1	1	1	1	1	NA	NA
PF01930	1	1	1	1	1	1	0	0	0	0	1	0	0	0	0	1	1	0	0	1	0	1	1	0	1	1	1	1	1	1	0.181818	0.823529	0.00110122	NA
PF01931	1	2	0	1	1	1	1	1	1	1	1	1	1	1	1	1	1	1	1	1	1	1	1	1	1	1	1	1	1	1	1	1.05882	0.464613	NA
PF01936	0	1	0	0	0	0	1	2	2	1	0	1	2	1	1	0	0	0	0	0	0	0	0	0	0	0	0	0	0	0	1	0.0588235	0.000284022	NA
PF01937	1	1	1	1	1	0	1	1	1	1	1	1	1	1	1	1	1	1	1	1	1	1	1	1	1	1	1	1	1	1	1	0.941176	0.464613	NA
PF01940	1	1	1	1	1	1	1	1	1	1	1	1	1	1	1	1	1	1	1	1	1	1	1	1	1	1	1	1	1	1	1	1	NA	NA
PF01946	1	1	1	1	1	1	1	1	1	1	1	1	1	1	1	1	1	1	1	1	1	1	1	1	1	1	1	1	1	1	1	1	NA	NA
PF01947	0	0	0	0	0	0	0	0	0	0	0	0	0	0	1	0	0	0	0	0	0	0	0	0	0	0	0	0	0	0	0.0909091	0	0.241987	NA
PF01956	1	1	1	1	1	1	1	1	1	1	1	1	1	1	1	1	1	1	1	1	1	1	1	1	1	1	1	1	1	1	1	1	NA	NA
PF01960	1	2	1	1	1	1	1	1	1	2	1	1	1	2	1	2	1	1	1	1	1	1	1	1	1	1	1	1	1	1	1.27273	1.05882	0.130411	NA
PF01965	8	11	9	11	11	13	8	10	9	8	8	8	10	10	10	7	8	9	8	7	9	10	7	10	10	9	10	9	7	7	8.72727	9.11765	0.629447	NA
PF01966	1	1	1	2	1	1	2	2	2	1	2	2	1	1	1	3	1	1	1	1	1	1	1	1	1	1	1	1	1	1	1.63636	1.05882	0.00454652	NA
PF01967	1	1	1	1	1	1	1	1	1	1	1	1	1	1	1	1	1	1	1	1	1	1	1	1	1	1	1	1	1	1	1	1	NA	NA
PF01968	9	12	8	7	8	8	7	9	8	8	7	8	8	9	9	7	10	11	11	11	11	10	10	10	10	10	10	10	11	11	8.27273	10.0588	0.00191989	NA
PF01974	2	2	2	2	2	2	2	2	2	2	2	2	2	2	2	1	2	2	2	2	2	2	2	2	2	2	2	2	2	2	1.90909	2	0.241987	NA
PF01975	3	3	3	3	3	2	4	4	4	4	3	3	3	4	4	3	3	3	3	3	3	3	3	3	3	3	3	3	3	3	3.54545	2.94118	0.000948933	NA
PF01977	1	3	1	1	1	2	0	0	0	0	0	0	0	1	0	1	1	1	1	1	1	1	1	1	2	2	2	2	2	2	0.272727	1.52941	6.9255e-05	NA
PF01979	20	32	17	19	16	21	21	18	17	16	15	16	17	18	17	18	20	22	18	19	20	18	18	20	18	19	19	19	18	19	17.3636	20.0588	0.000726546	NA
PF01981	1	1	1	1	1	1	1	1	1	1	1	1	1	1	1	1	1	1	1	1	1	1	1	1	1	1	1	1	1	1	1	1	NA	NA
PF01984	1	1	0	1	0	2	2	1	1	1	1	1	1	1	1	1	1	1	1	1	1	1	1	1	1	1	1	1	1	1	1.09091	1.05882	0.792189	NA
PF01987	2	2	2	2	2	1	2	2	2	2	2	2	2	2	2	2	2	2	2	2	2	2	2	2	2	2	2	2	2	2	2	1.94118	0.464613	NA
PF01988	2	2	1	1	1	1	1	1	1	1	1	1	1	1	1	2	2	2	2	2	2	2	2	2	2	2	2	2	2	2	1.18182	1.88235	0.000303495	NA
PF01989	1	1	0	1	0	0	0	0	0	0	0	0	0	0	0	1	1	1	0	1	1	1	1	1	1	1	1	1	1	1	0.0909091	0.941176	1.13178e-05	NA
PF01990	1	1	1	1	1	1	1	1	1	1	1	1	1	1	1	1	1	1	1	1	1	1	1	1	1	1	1	1	1	1	1	1	NA	NA
PF01991	1	1	1	1	1	1	1	1	1	1	1	1	1	1	1	1	1	1	1	1	1	1	1	1	1	1	1	1	1	1	1	1	NA	NA
PF01992	1	1	1	1	1	1	1	1	1	1	1	1	1	1	1	1	1	1	1	1	1	1	1	1	1	1	1	1	1	1	1	1	NA	NA
PF01997	2	2	2	2	2	1	2	2	2	2	3	2	2	2	2	2	2	2	2	2	2	2	2	2	2	2	2	2	2	2	2.09091	1.94118	0.170969	NA
PF02002	1	1	1	1	1	1	1	1	1	1	1	1	1	1	1	1	1	1	1	1	1	1	1	1	1	1	1	1	1	1	1	1	NA	NA
PF02005	1	1	1	1	1	1	1	1	1	1	1	1	1	1	1	1	1	1	1	1	1	1	1	1	1	1	1	1	1	1	1	1	NA	NA
PF02010	0	0	0	0	0	0	0	0	0	0	0	0	0	0	0	0	1	0	0	0	0	0	0	0	0	0	0	0	0	1	0	0.117647	0.26848	NA
PF02012	0	0	0	0	1	0	1	1	1	1	0	0	0	0	1	0	0	0	0	0	0	0	0	0	0	0	0	0	0	0	0.454545	0	0.00291653	NA
PF02015	1	1	1	1	1	2	3	2	2	1	2	2	3	3	2	1	1	1	1	2	1	1	1	1	1	1	1	1	1	1	2	1.11765	0.000959192	NA
PF02016	1	1	1	1	1	1	1	1	1	1	1	1	1	1	1	1	1	1	1	1	1	1	1	1	1	1	1	1	1	1	1	1	NA	NA
PF02018	0	0	0	1	0	0	0	0	0	0	0	0	0	0	0	0	0	0	0	0	0	0	0	0	0	0	0	0	0	0	0	0.0588235	0.464613	NA
PF02020	2	2	2	2	2	2	2	2	2	2	2	2	2	2	2	2	2	2	2	2	2	2	2	2	2	2	2	2	2	2	2	2	NA	NA
PF02036	1	1	1	1	1	0	1	1	1	1	1	1	1	1	1	1	2	2	2	2	2	2	1	1	2	2	2	2	2	2	1.09091	1.58824	0.0125878	NA
PF02037	4	4	4	4	3	4	4	4	4	5	4	3	3	3	4	3	3	3	3	4	4	3	3	3	3	3	3	3	4	3	3.63636	3.41176	0.405555	NA
PF02040	1	1	0	0	0	0	0	1	1	1	1	1	2	0	1	1	1	1	1	0	0	0	0	0	0	0	0	0	0	0	0.909091	0.235294	0.0026558	NA
PF02045	1	1	1	1	1	1	1	1	1	1	1	1	1	1	1	1	1	1	1	1	1	1	1	1	1	1	1	1	1	1	1	1	NA	NA
PF02046	1	1	0	1	0	1	1	1	1	1	1	1	1	1	1	1	1	1	1	1	1	1	1	1	1	1	1	1	1	1	1	1	NA	NA
PF02055	0	0	0	0	0	0	0	0	0	0	0	0	0	0	0	0	0	0	0	0	0	0	1	0	0	0	0	0	0	0	0	0.0588235	0.464613	NA
PF02064	1	1	1	1	1	1	1	1	1	1	1	1	2	1	1	1	1	1	1	1	1	1	1	1	1	1	1	1	1	1	1.09091	1	0.241987	NA
PF02065	1	1	1	1	1	1	1	1	1	1	1	1	1	1	1	1	1	1	1	2	1	2	2	1	2	2	2	2	2	2	1	1.52941	0.00440411	NA
PF02076	1	1	0	1	1	1	1	1	1	1	1	1	1	1	1	1	0	0	0	0	0	0	0	0	0	0	0	0	0	0	0.909091	0.235294	0.000692121	NA
PF02077	1	1	1	1	1	1	1	1	1	1	1	1	1	1	1	1	1	1	1	1	1	1	1	1	1	1	1	1	1	1	1	1	NA	NA
PF02089	1	1	1	1	1	1	1	1	1	1	1	1	1	1	1	1	1	1	1	1	1	1	1	1	1	1	1	1	1	1	1	1	NA	NA
PF02096	1	1	1	1	2	1	2	1	1	1	1	1	2	2	2	1	1	1	1	1	1	1	1	1	1	1	1	1	1	1	1.36364	1	0.00936687	NA
PF02100	1	1	1	1	1	1	1	1	1	1	1	1	1	1	2	1	1	1	1	1	1	1	1	1	1	1	1	1	1	1	1.09091	1	0.241987	NA
PF02102	4	6	4	5	5	3	3	3	3	3	2	3	2	3	3	3	5	5	5	5	4	5	5	5	5	5	5	5	5	5	3	4.82353	4.59571e-05	NA
PF02104	1	1	1	1	1	1	1	1	1	1	1	1	1	1	1	1	1	1	1	1	1	1	1	1	1	1	1	1	1	1	1	1	NA	NA
PF02109	1	1	1	1	1	1	1	1	1	1	1	1	1	1	1	1	1	1	1	1	1	1	1	1	1	1	1	1	1	1	1	1	NA	NA
PF02110	1	1	1	1	1	1	1	1	1	1	1	1	1	1	1	1	1	1	1	1	1	1	1	1	1	1	1	1	1	1	1	1	NA	NA
PF02112	1	1	1	1	1	1	1	1	1	1	1	1	1	1	1	1	1	1	1	1	1	1	1	1	1	1	1	1	1	1	1	1	NA	NA
PF02114	2	2	2	1	2	2	2	2	2	2	2	2	2	2	2	2	2	2	2	2	2	2	2	2	2	2	2	2	2	2	2	1.94118	0.464613	NA
PF02115	1	1	1	1	1	1	1	1	1	1	1	1	1	1	1	1	1	1	1	1	1	1	1	1	1	1	1	1	1	1	1	1	NA	NA
PF02116	1	1	0	1	0	0	0	0	0	0	0	0	0	0	0	0	1	1	1	1	1	0	0	0	0	0	0	0	0	0	0.0909091	0.411765	0.076334	NA
PF02127	2	2	2	2	2	2	2	2	2	2	2	2	2	2	2	2	2	2	2	2	2	2	2	2	2	2	2	2	2	2	2	2	NA	NA
PF02128	1	2	0	1	1	1	1	1	1	1	2	1	1	1	1	1	1	1	1	1	1	1	1	1	1	1	1	1	1	1	1.09091	1.05882	0.792189	NA
PF02129	7	12	2	5	3	5	5	4	5	6	4	4	5	5	7	5	6	6	5	6	6	7	6	5	6	7	6	6	7	7	5	6.47059	0.00188308	NA
PF02133	17	20	13	13	14	16	15	17	17	15	13	16	15	17	15	15	16	16	18	18	18	16	16	16	18	17	19	19	16	16	15.7273	16.8824	0.0539139	NA
PF02136	3	3	2	3	3	2	3	3	3	3	3	3	3	3	3	3	3	3	3	3	3	3	3	3	3	3	3	3	3	3	3	2.94118	0.464613	NA
PF02137	1	1	1	1	1	1	1	1	1	1	1	1	1	1	1	1	1	1	1	1	1	1	1	1	1	1	1	1	1	1	1	1	NA	NA
PF02138	1	1	1	1	1	1	1	1	1	1	1	1	1	1	1	1	1	1	1	1	1	1	1	1	1	1	1	1	1	1	1	1	NA	NA
PF02141	2	2	2	2	2	2	2	2	2	2	2	2	2	2	2	2	2	2	2	2	2	2	2	2	2	2	2	2	2	2	2	2	NA	NA
PF02142	2	2	2	2	2	2	2	2	2	2	2	2	2	2	2	2	2	2	2	2	2	2	2	2	2	2	2	2	2	2	2	2	NA	NA
PF02144	1	1	1	1	1	1	1	1	1	1	1	1	1	1	1	1	0	1	1	1	1	1	1	1	1	1	1	1	1	1	1	0.941176	0.464613	NA
PF02145	1	1	1	1	1	1	1	1	1	1	1	1	1	1	1	1	1	1	1	1	1	1	1	1	1	1	1	1	1	1	1	1	NA	NA
PF02146	7	8	6	9	6	7	7	7	8	8	6	7	7	9	8	8	9	8	8	8	8	8	8	8	8	8	8	8	8	8	7.54545	8	0.091794	NA
PF02148	4	4	3	4	2	3	4	4	4	4	4	4	4	4	4	4	3	4	4	4	4	4	4	4	4	4	4	4	4	4	4	3.88235	0.26848	NA
PF02149	1	1	1	1	1	1	1	1	1	1	1	1	1	1	1	1	1	1	1	1	1	1	1	1	1	1	1	1	1	1	1	1	NA	NA
PF02150	2	2	2	1	2	1	2	2	2	2	2	2	2	2	2	2	2	2	2	2	2	2	1	2	2	2	2	2	2	2	2	1.82353	0.160306	NA
PF02152	1	1	1	1	1	1	1	1	1	1	1	1	1	1	1	1	1	1	1	1	1	1	1	1	1	1	1	1	1	1	1	1	NA	NA
PF02153	1	1	1	1	1	1	1	1	1	1	1	1	1	1	1	1	1	1	1	1	1	1	1	1	1	1	1	1	1	1	1	1	NA	NA
PF02156	1	1	1	1	1	1	1	1	1	1	1	1	1	1	1	1	1	1	1	1	1	1	1	1	1	1	1	1	1	1	1	1	NA	NA
PF02157	1	1	1	1	1	1	1	1	1	1	1	1	1	1	1	1	1	1	1	1	1	1	1	1	1	1	1	1	1	1	1	1	NA	NA
PF02167	1	1	1	1	1	1	1	1	1	1	1	1	1	1	1	1	1	1	1	1	1	1	1	1	1	1	1	1	1	1	1	1	NA	NA
PF02170	1	1	1	1	1	1	1	2	2	1	1	1	2	2	1	1	1	1	1	1	1	1	1	1	1	1	1	1	1	1	1.36364	1	0.00936687	NA
PF02171	4	2	2	2	2	2	3	3	3	2	2	2	3	3	2	2	1	4	2	3	2	4	3	2	3	2	3	2	2	2	2.45455	2.52941	1	NA
PF02176	1	1	1	1	1	1	1	1	1	1	1	1	1	1	1	1	1	1	1	1	1	1	1	1	1	1	1	1	1	1	1	1	NA	NA
PF02178	2	2	0	0	0	1	1	2	3	1	2	2	2	1	2	0	1	1	1	1	1	1	2	2	1	2	1	1	1	2	1.54545	1.29412	0.36184	NA
PF02179	1	1	1	1	1	1	1	2	1	1	1	1	1	1	1	1	1	1	1	1	1	1	1	1	1	1	1	1	1	1	1.09091	1	0.241987	NA
PF02181	1	1	1	1	1	1	1	1	1	1	1	1	1	1	1	1	1	1	1	1	1	1	1	1	1	1	1	1	1	1	1	1	NA	NA
PF02182	1	3	1	1	1	2	2	3	3	2	2	2	2	2	2	2	2	2	2	2	2	1	1	1	1	2	1	1	1	2	2.18182	1.52941	0.00608642	NA
PF02184	1	1	1	1	1	1	1	1	1	1	1	1	1	1	1	1	1	1	1	1	1	1	1	1	1	1	1	1	1	1	1	1	NA	NA
PF02185	2	2	1	2	2	2	2	2	1	2	2	1	1	3	1	2	2	2	1	2	1	2	2	1	2	2	2	2	2	2	1.63636	1.88235	0.160575	NA
PF02186	1	1	1	1	1	1	1	1	1	1	1	1	1	1	1	1	1	1	1	1	1	1	1	1	1	1	1	1	1	1	1	1	NA	NA
PF02187	1	1	1	1	1	1	1	1	1	1	1	1	1	1	1	1	1	1	1	1	1	1	1	1	1	1	1	1	1	1	1	1	NA	NA
PF02190	3	3	3	3	3	3	2	3	3	3	3	3	3	3	3	3	3	3	3	3	3	3	3	3	3	3	3	3	3	3	2.90909	3	0.241987	NA
PF02194	3	3	3	3	3	3	3	3	3	3	3	3	3	3	3	3	2	3	3	3	2	3	3	3	3	3	3	3	3	3	3	2.88235	0.26848	NA
PF02200	1	1	1	1	1	1	1	1	1	1	1	1	1	1	1	1	1	1	1	1	1	1	1	1	1	1	1	1	1	1	1	1	NA	NA
PF02201	2	2	2	2	2	2	2	2	2	2	2	2	2	2	2	2	2	2	2	2	2	2	2	2	2	2	2	2	2	2	2	2	NA	NA
PF02204	3	3	3	3	3	3	3	3	3	3	3	3	3	3	3	3	3	3	3	3	3	3	3	3	3	3	3	3	3	3	3	3	NA	NA
PF02205	1	1	2	2	1	1	1	2	2	1	2	2	1	2	1	1	1	1	1	1	1	1	1	1	1	1	1	1	1	1	1.45455	1.05882	0.0157641	NA
PF02207	2	2	2	2	2	2	2	2	2	2	2	2	2	2	2	2	2	2	2	2	2	2	2	2	2	2	2	2	2	2	2	2	NA	NA
PF02212	3	2	2	5	3	4	4	3	3	4	2	3	5	4	3	3	4	3	4	3	3	3	4	3	4	3	3	3	4	3	3.45455	3.35294	0.715026	NA
PF02213	2	2	2	2	2	2	2	2	2	2	2	2	2	2	2	2	2	2	2	2	2	2	2	2	2	2	2	2	2	2	2	2	NA	NA
PF02214	0	0	1	0	0	0	1	1	0	1	1	1	2	1	1	1	0	0	0	0	0	0	0	0	0	0	0	0	0	0	0.909091	0	1.16547e-05	NA
PF02219	2	2	2	2	2	2	2	2	2	2	2	2	2	2	2	2	2	2	2	2	2	2	2	2	2	2	2	2	2	2	2	2	NA	NA
PF02221	1	1	1	1	1	1	1	1	1	1	1	1	1	1	1	1	1	1	1	1	1	1	1	1	1	1	1	1	1	1	1	1	NA	NA
PF02222	1	1	1	1	1	1	1	1	1	1	1	1	1	1	1	1	1	1	1	1	1	1	1	1	1	1	1	1	1	1	1	1	NA	NA
PF02223	1	1	0	1	0	1	1	1	1	1	1	1	1	1	1	1	1	1	1	1	1	1	1	1	1	1	1	1	1	1	1	1	NA	NA
PF02225	12	15	12	12	12	12	12	12	12	11	12	12	11	12	12	13	14	14	14	15	12	14	14	14	14	15	14	14	14	13	12.0909	13.6471	0.00121371	NA
PF02229	1	1	1	1	1	1	1	1	0	1	1	1	1	1	1	1	1	1	1	1	1	1	1	1	1	1	1	1	1	1	0.909091	1	0.241987	NA
PF02230	4	5	1	7	3	4	4	3	3	3	2	3	5	4	5	6	5	5	6	5	4	6	5	6	6	6	6	6	6	6	4	5.41176	0.00734161	NA
PF02233	1	1	1	1	1	1	1	1	1	1	1	1	1	1	1	1	1	1	1	1	1	1	1	1	1	1	1	1	1	1	1	1	NA	NA
PF02238	1	1	1	1	1	0	1	1	1	1	1	1	1	1	1	1	1	1	1	1	1	1	1	1	1	1	1	1	1	1	1	0.941176	0.464613	NA
PF02239	0	0	0	0	0	0	0	0	0	0	0	0	0	0	0	1	0	0	0	0	0	0	0	0	0	0	0	0	0	0	0.0909091	0	0.241987	NA
PF02244	1	1	1	1	1	1	1	1	1	0	1	1	0	1	1	0	0	0	0	0	0	0	0	0	0	0	0	0	0	0	0.636364	0.235294	0.0397602	NA
PF02257	1	1	1	1	1	1	1	1	1	1	1	1	1	1	1	1	1	1	1	1	1	1	1	1	1	1	1	1	1	1	1	1	NA	NA
PF02259	4	3	3	3	4	4	4	3	4	3	4	3	4	4	4	4	4	4	3	4	4	3	3	3	3	3	3	3	3	4	3.63636	3.41176	0.265795	NA
PF02260	4	4	4	4	4	4	4	4	4	4	4	4	4	4	4	4	4	4	4	4	4	4	4	4	4	4	4	4	4	4	4	4	NA	NA
PF02263	0	1	0	0	0	0	0	0	0	0	0	0	0	0	0	0	0	0	0	0	0	0	0	0	0	0	0	0	0	0	0	0.0588235	0.464613	NA
PF02265	3	3	3	3	3	3	3	3	3	3	3	3	3	3	3	3	3	3	3	3	3	3	3	3	3	3	3	3	3	3	3	3	NA	NA
PF02268	1	1	1	1	1	1	1	1	1	1	1	1	1	1	1	1	1	1	1	1	1	1	1	1	1	1	1	1	1	1	1	1	NA	NA
PF02269	2	3	3	3	2	3	2	2	2	2	2	2	2	2	2	3	3	3	2	3	3	3	3	3	3	3	3	3	3	3	2.09091	2.94118	1.13178e-05	NA
PF02270	1	1	1	1	1	1	1	1	1	1	1	1	1	1	1	1	1	1	1	1	1	1	1	1	1	1	1	1	1	1	1	1	NA	NA
PF02271	1	1	1	1	1	1	1	1	1	1	1	1	1	1	1	1	1	1	1	1	1	1	1	1	1	1	1	1	1	1	1	1	NA	NA
PF02272	1	1	1	1	1	1	1	0	1	1	1	1	1	1	1	1	1	1	1	1	1	1	1	1	1	1	1	1	1	1	0.909091	1	0.241987	NA
PF02284	1	1	1	1	1	1	1	1	1	1	1	1	1	1	1	1	1	1	1	1	1	1	1	1	1	1	1	1	1	1	1	1	NA	NA
PF02290	1	1	1	1	1	1	1	1	1	1	1	1	1	1	1	1	1	1	1	1	1	1	1	1	1	1	1	1	1	1	1	1	NA	NA
PF02291	1	1	1	1	1	1	1	1	1	1	1	1	1	1	1	1	1	1	1	1	1	1	1	1	1	1	1	1	1	1	1	1	NA	NA
PF02296	1	1	1	1	1	0	1	1	1	1	1	1	1	1	1	1	1	1	1	1	1	1	1	1	1	1	1	1	1	1	1	0.941176	0.464613	NA
PF02297	2	2	2	2	2	1	2	2	2	2	2	2	2	2	2	2	2	3	2	2	2	2	2	2	2	2	2	2	2	2	2	2	1	NA
PF02298	0	1	0	0	0	0	0	0	0	0	0	0	0	0	1	0	0	0	0	0	0	0	0	0	0	0	0	0	0	0	0.0909091	0.0588235	0.792189	NA
PF02301	2	2	2	2	2	2	2	2	2	2	2	2	2	2	2	2	2	2	2	2	2	2	2	2	2	2	2	2	2	2	2	2	NA	NA
PF02305	0	0	0	0	0	0	0	0	0	0	0	0	0	0	0	0	0	0	0	0	0	0	0	0	1	0	0	0	1	0	0	0.117647	0.26848	NA
PF02317	0	1	0	0	0	1	1	1	1	1	1	1	1	1	1	2	0	0	0	0	0	0	0	0	0	0	0	0	0	0	1	0.117647	5.4202e-05	NA
PF02320	1	1	1	1	1	1	2	1	1	1	1	1	1	1	1	1	1	1	1	1	1	1	1	1	1	1	1	1	1	1	1.09091	1	0.241987	NA
PF02330	1	1	1	1	1	1	1	1	1	1	1	1	1	1	1	1	1	1	1	1	1	1	1	1	1	1	1	1	1	1	1	1	NA	NA
PF02333	1	1	1	1	1	1	1	1	1	1	1	1	1	1	1	1	1	1	1	1	1	1	1	1	1	1	1	1	1	1	1	1	NA	NA
PF02338	2	2	1	2	1	2	2	2	2	2	2	2	2	2	2	2	2	2	2	2	2	2	2	2	2	2	2	2	2	2	2	2	NA	NA
PF02347	1	1	1	1	1	1	1	1	1	1	1	1	1	1	1	1	1	1	1	1	1	1	1	1	1	1	1	1	1	1	1	1	NA	NA
PF02353	5	6	5	4	6	4	5	4	4	5	5	5	4	5	5	4	5	5	6	4	5	5	4	5	6	5	6	5	4	5	4.72727	4.88235	0.58341	NA
PF02358	2	2	2	2	2	2	4	3	3	2	2	3	2	2	3	3	2	2	2	2	2	2	2	2	2	2	2	2	2	2	2.63636	2	0.000878172	NA
PF02359	1	1	1	1	1	1	1	1	1	1	1	1	1	1	1	1	1	1	1	1	1	1	1	1	1	1	1	1	1	1	1	1	NA	NA
PF02364	1	1	1	1	1	1	1	1	1	1	1	1	1	1	1	1	1	1	1	1	1	1	1	1	1	1	1	1	1	1	1	1	NA	NA
PF02366	3	3	3	3	3	3	3	3	3	3	3	3	3	3	3	3	3	3	3	3	3	3	3	3	3	3	3	3	3	3	3	3	NA	NA
PF02373	3	6	3	3	3	3	3	3	3	3	3	3	3	5	3	4	3	6	3	3	3	9	3	3	3	3	4	3	4	3	3.27273	3.82353	0.457472	NA
PF02374	1	1	1	1	1	1	1	1	1	1	1	1	1	1	1	1	1	1	1	1	1	1	1	1	1	1	1	1	1	1	1	1	NA	NA
PF02375	2	2	2	2	2	2	2	2	2	2	2	2	2	2	2	2	2	2	2	2	2	2	2	2	2	2	2	2	2	2	2	2	NA	NA
PF02383	4	4	4	4	4	4	4	4	4	4	4	4	4	4	4	4	4	4	4	4	4	4	4	4	4	4	4	4	4	4	4	4	NA	NA
PF02386	3	5	1	3	2	2	3	3	3	3	2	5	4	3	4	2	4	4	5	5	3	5	3	5	5	4	5	4	4	5	3.36364	4.05882	0.0857112	NA
PF02389	0	0	0	0	0	0	0	0	0	0	0	0	0	0	0	0	1	0	0	0	0	0	0	0	0	0	0	0	0	0	0	0.0588235	0.464613	NA
PF02390	1	1	1	1	1	1	1	1	1	1	1	1	0	1	1	1	1	1	1	1	1	2	1	1	1	1	1	1	1	1	0.909091	1.05882	0.170969	NA
PF02391	1	1	1	1	1	1	1	1	1	1	1	1	1	1	1	1	1	1	1	1	1	1	1	1	1	1	1	1	1	1	1	1	NA	NA
PF02399	0	0	0	0	0	0	0	1	0	0	0	0	0	0	0	0	0	0	0	0	0	0	0	0	0	0	0	0	0	0	0.0909091	0	0.241987	NA
PF02403	2	2	2	2	2	2	2	2	2	2	2	2	2	2	2	1	2	2	2	2	2	2	2	2	2	2	2	2	2	2	1.90909	2	0.241987	NA
PF02410	1	1	1	1	1	1	1	1	1	1	1	1	1	1	1	1	1	1	1	1	1	1	1	1	1	1	1	1	1	1	1	1	NA	NA
PF02417	0	1	1	1	2	2	1	1	1	1	1	1	1	1	1	1	0	1	0	0	0	1	1	1	0	1	1	1	1	1	0.909091	0.764706	0.399843	NA
PF02423	1	2	2	2	2	2	2	2	2	1	1	1	2	2	2	1	2	3	3	3	2	3	3	3	3	3	3	3	3	3	1.72727	2.58824	0.00293705	NA
PF02434	2	2	2	2	2	2	2	1	1	1	1	1	2	1	1	2	2	1	2	2	2	2	2	2	2	2	2	2	2	2	1.36364	1.94118	0.00130768	NA
PF02436	1	1	1	1	1	0	1	1	1	1	1	1	1	1	1	1	1	1	1	1	1	1	1	1	1	1	1	1	1	1	1	0.941176	0.464613	NA
PF02441	3	5	2	3	2	4	2	2	2	2	2	2	2	3	2	2	3	3	3	3	3	3	3	3	4	4	4	4	4	4	2.18182	3.52941	2.85609e-05	NA
PF02449	2	2	1	1	1	1	2	1	1	1	1	1	0	1	1	1	2	2	2	2	2	2	2	1	2	2	2	2	2	2	1.09091	1.82353	0.000948952	NA
PF02450	1	1	1	1	1	1	1	1	1	1	1	1	1	1	1	1	1	1	1	1	1	1	1	1	1	1	1	1	1	1	1	1	NA	NA
PF02453	1	1	1	2	1	2	2	1	2	1	1	1	2	2	2	2	2	2	2	2	2	2	2	2	2	2	2	2	2	2	1.63636	1.88235	0.136675	NA
PF02458	10	16	5	8	7	11	12	10	9	8	7	9	11	16	12	9	9	12	14	11	13	13	13	9	12	11	11	11	12	12	10.6364	11.4118	0.294222	NA
PF02460	1	1	1	1	1	1	1	1	1	1	1	1	1	1	1	1	1	1	1	1	1	1	1	1	1	1	1	1	1	1	1	1	NA	NA
PF02463	6	7	6	6	6	6	4	5	5	7	6	4	5	6	2	6	6	4	4	6	4	6	6	5	6	6	6	6	6	6	4.90909	5.76471	0.0493469	NA
PF02464	0	0	0	0	0	0	0	1	1	0	0	0	0	0	0	0	0	0	0	0	0	0	0	0	0	0	0	0	0	0	0.181818	0	0.0820532	NA
PF02466	4	5	4	4	5	4	4	4	4	4	4	5	5	5	4	4	4	4	5	4	4	4	4	4	4	4	4	4	4	4	4.36364	4.05882	0.047226	NA
PF02469	8	10	7	10	7	9	8	8	8	5	9	7	9	8	8	10	11	11	11	12	11	11	10	11	11	11	11	11	11	11	8.27273	10.5882	0.000285888	NA
PF02475	1	2	1	1	1	0	2	1	1	1	1	1	1	1	1	1	2	2	2	2	1	2	2	2	2	2	2	2	2	2	1.18182	1.70588	0.00790253	NA
PF02487	3	2	2	3	2	1	3	3	3	1	2	4	2	3	2	2	2	2	2	2	2	2	2	2	2	2	2	2	2	2	2.45455	2.05882	0.116215	NA
PF02492	4	4	4	4	4	4	4	4	4	4	4	4	4	4	4	4	4	4	4	4	4	4	4	4	4	4	4	4	4	4	4	4	NA	NA
PF02502	1	2	1	1	2	2	2	1	1	1	1	1	1	1	1	2	2	2	2	2	2	2	2	2	2	2	2	2	2	2	1.27273	1.88235	0.0013724	NA
PF02515	6	11	8	9	8	8	7	9	9	6	7	8	6	7	7	6	8	7	8	7	8	7	7	9	8	8	8	9	7	8	7.27273	7.94118	0.149305	NA
PF02516	1	1	1	1	1	1	1	1	1	1	1	1	1	1	1	1	1	1	1	1	1	1	1	1	1	1	1	1	1	1	1	1	NA	NA
PF02517	1	1	1	1	1	1	1	1	1	1	1	1	1	1	1	1	1	1	1	1	1	1	1	1	1	1	1	1	1	1	1	1	NA	NA
PF02518	16	17	17	18	17	18	19	16	16	16	16	16	17	18	18	17	16	16	16	16	16	16	16	16	16	16	16	16	15	16	16.8182	16.2353	0.0990991	NA
PF02522	0	1	0	0	0	0	0	0	0	0	0	0	0	0	0	0	0	0	0	0	0	0	0	0	0	0	0	0	0	0	0	0.0588235	0.464613	NA
PF02525	0	0	0	1	0	0	0	0	0	0	0	0	0	0	0	0	0	0	0	0	0	0	0	0	0	0	0	0	0	0	0	0.0588235	0.464613	NA
PF02535	8	8	9	9	9	8	8	8	8	8	8	8	8	8	8	8	8	8	8	8	8	8	8	8	8	8	8	8	8	8	8	8.05882	0.464613	NA
PF02537	1	1	0	0	0	1	1	1	1	1	1	1	1	1	1	1	1	1	1	1	1	1	1	1	1	1	1	1	1	1	1	0.941176	0.464613	NA
PF02538	5	7	3	4	4	4	3	5	4	4	4	4	4	4	4	6	6	6	6	6	6	5	5	5	5	5	5	5	6	6	4.36364	5.35294	0.00779347	NA
PF02540	3	2	1	2	3	0	3	3	3	2	2	2	4	2	2	2	3	3	3	3	3	2	2	3	3	3	3	3	3	3	2.54545	2.58824	0.452583	NA
PF02541	1	1	1	1	1	1	1	1	1	1	1	1	1	1	1	1	1	1	1	1	1	1	1	1	1	1	1	1	1	1	1	1	NA	NA
PF02544	2	3	2	3	3	3	3	3	3	3	3	3	3	3	3	3	3	3	3	3	3	3	3	3	3	3	3	3	3	2	3	2.88235	0.26848	NA
PF02545	1	1	1	1	1	1	1	1	1	1	1	1	1	1	1	1	1	1	1	1	1	1	1	1	1	1	1	1	1	1	1	1	NA	NA
PF02548	1	1	1	1	1	0	1	1	1	1	1	1	1	1	1	1	1	1	1	1	1	1	1	1	1	1	1	1	1	1	1	0.941176	0.464613	NA
PF02550	1	1	1	1	1	1	1	1	1	1	1	1	1	1	1	1	1	1	1	1	1	1	1	1	1	1	1	1	1	1	1	1	NA	NA
PF02558	5	5	5	6	6	6	6	6	6	6	6	5	5	5	5	6	7	7	7	7	7	8	7	7	8	7	8	8	6	7	5.72727	6.82353	0.00384763	NA
PF02560	1	1	1	1	1	1	1	1	1	1	1	1	1	1	1	1	1	1	1	1	1	1	1	1	1	1	1	1	1	1	1	1	NA	NA
PF02566	1	1	1	1	1	1	1	1	1	1	1	1	1	1	1	1	0	1	1	1	1	1	1	1	1	1	1	1	1	1	1	0.941176	0.464613	NA
PF02567	1	1	1	2	1	1	1	1	1	1	1	1	1	1	1	1	1	1	1	2	1	1	1	1	1	1	1	1	1	1	1	1.11765	0.26848	NA
PF02569	1	1	1	1	1	1	1	1	1	1	1	1	1	1	1	1	1	1	1	1	1	1	1	1	1	1	1	1	1	1	1	1	NA	NA
PF02574	1	1	1	1	1	3	1	1	1	1	1	1	1	1	1	1	1	1	1	1	1	1	1	1	1	1	1	1	1	1	1	1.11765	0.464613	NA
PF02580	1	1	1	1	1	1	1	1	1	1	1	1	1	1	1	1	1	1	1	1	1	1	1	1	1	1	1	1	1	1	1	1	NA	NA
PF02581	1	1	1	1	1	1	1	1	1	1	1	1	1	1	1	1	1	1	1	1	1	1	1	1	1	1	1	1	1	1	1	1	NA	NA
PF02582	3	3	3	3	3	3	3	3	4	3	3	3	3	3	3	3	3	3	3	3	3	3	3	3	3	3	3	3	3	3	3.09091	3	0.241987	NA
PF02585	1	1	2	1	1	1	1	1	1	1	1	1	1	1	1	2	1	1	1	1	1	1	1	1	1	1	1	1	1	1	1.09091	1	0.241987	NA
PF02586	1	1	1	1	1	1	1	1	1	2	1	1	1	1	1	1	1	1	1	1	1	1	1	1	1	1	1	1	1	1	1.09091	1	0.241987	NA
PF02594	1	1	1	1	1	1	1	1	1	1	1	1	1	1	1	1	1	1	1	1	1	1	1	1	1	1	1	0	1	1	1	0.941176	0.464613	NA
PF02595	1	1	0	1	0	1	0	0	0	0	0	0	0	0	0	1	1	1	1	1	1	1	1	1	1	1	1	1	1	1	0.181818	1	1.00178e-05	NA
PF02597	1	0	1	1	1	0	1	1	1	1	1	1	1	1	1	1	1	1	0	1	0	1	1	0	1	1	1	1	1	1	0.909091	0.764706	0.356911	NA
PF02598	1	1	1	1	1	1	1	1	1	1	1	1	1	1	1	1	1	1	1	1	1	1	1	1	1	1	1	1	1	1	1	1	NA	NA
PF02602	1	1	1	1	1	1	1	1	1	1	1	1	1	1	1	1	1	1	1	1	1	1	1	1	1	1	1	1	1	1	1	1	NA	NA
PF02615	1	2	1	1	1	1	1	1	1	1	1	1	1	1	1	2	1	1	1	1	1	1	1	1	1	2	1	2	1	1	1.09091	1.17647	0.560753	NA
PF02617	1	1	1	1	1	1	1	1	1	1	1	1	1	1	1	1	1	1	1	1	1	1	1	1	1	1	1	1	1	1	1	1	NA	NA
PF02626	2	2	2	2	2	1	2	2	2	2	2	2	1	1	1	2	2	2	2	2	2	2	2	2	2	2	2	2	2	2	1.72727	1.94118	0.130411	NA
PF02627	2	6	2	2	3	2	2	2	2	2	2	2	2	2	2	3	3	4	3	3	3	4	4	3	4	4	4	4	4	4	2.18182	3.52941	0.000489461	NA
PF02628	1	1	1	1	1	1	1	1	1	1	1	1	1	1	1	1	1	1	1	1	1	1	1	1	1	1	1	1	1	1	1	1	NA	NA
PF02629	2	3	3	2	3	2	3	3	3	3	3	3	3	3	3	3	3	3	3	3	3	3	3	3	3	3	3	3	3	3	3	2.82353	0.160306	NA
PF02630	1	1	1	1	1	1	1	1	1	1	1	1	1	1	1	1	0	1	1	1	1	1	1	1	1	1	1	1	1	1	1	0.941176	0.464613	NA
PF02636	2	2	2	2	2	2	2	2	2	2	2	2	2	2	2	2	2	2	2	2	2	2	2	2	2	2	2	2	2	2	2	2	NA	NA
PF02637	1	1	0	1	1	1	1	1	1	1	1	1	0	0	0	1	1	1	1	1	1	1	1	1	1	1	1	1	1	1	0.727273	1	0.0282485	NA
PF02656	5	6	6	5	4	6	4	6	5	5	5	5	5	6	6	6	6	6	6	5	6	6	6	5	6	6	6	5	5	5	5.36364	5.58824	0.405555	NA
PF02661	1	1	0	3	2	2	3	1	3	2	3	2	3	1	2	1	1	2	1	2	2	2	3	3	3	3	3	3	1	0	2	2.05882	0.822833	NA
PF02666	5	7	3	4	4	3	3	3	3	2	2	2	3	3	3	3	7	7	8	7	8	7	7	7	7	7	7	7	7	7	3.18182	6.52941	0.000243602	NA
PF02668	24	36	26	28	24	25	20	17	16	14	18	18	19	21	20	27	23	26	23	26	23	27	25	25	26	25	26	26	25	25	19.3636	25.9412	0.000236032	NA
PF02671	2	2	1	2	1	1	1	2	2	2	2	1	1	1	1	2	1	3	3	2	2	3	3	2	3	4	3	3	2	1	1.63636	2.29412	0.0452925	NA
PF02676	1	1	1	1	1	1	1	1	1	1	1	1	1	1	1	1	1	1	1	1	1	1	1	1	1	1	1	1	1	1	1	1	NA	NA
PF02678	2	2	3	3	3	3	2	3	3	3	3	3	3	3	3	2	3	3	3	3	3	3	3	3	3	3	3	3	3	3	2.81818	2.88235	0.669673	NA
PF02679	0	1	0	0	0	0	0	0	0	0	0	0	0	0	0	0	0	0	0	0	0	0	0	0	0	0	0	0	0	0	0	0.0588235	0.464613	NA
PF02682	2	2	3	2	2	1	2	2	2	2	2	2	1	1	1	2	2	2	2	2	2	2	2	2	2	2	2	2	2	2	1.72727	1.94118	0.130411	NA
PF02686	1	1	1	1	1	1	1	1	1	1	1	1	1	1	1	1	1	1	1	1	1	1	1	1	1	1	1	1	1	0	1	0.941176	0.464613	NA
PF02689	1	0	0	1	1	1	0	0	0	0	1	0	0	0	0	2	0	0	0	1	0	2	2	0	2	2	2	2	2	1	0.272727	1.11765	0.011206	NA
PF02696	1	1	1	1	1	1	1	1	1	1	1	1	1	1	1	1	1	1	1	1	1	1	1	1	1	1	1	1	1	1	1	1	NA	NA
PF02698	1	2	2	2	2	2	1	1	1	2	1	1	1	1	1	2	2	2	2	1	2	2	2	0	2	2	2	2	2	2	1.27273	1.76471	0.00973909	NA
PF02705	1	1	1	1	1	0	1	1	1	1	1	1	1	1	1	1	1	1	1	1	1	1	1	1	1	1	1	1	1	1	1	0.941176	0.464613	NA
PF02714	5	5	5	5	5	4	5	5	5	5	5	5	5	5	5	5	5	5	5	5	5	5	5	5	5	5	5	5	5	5	5	4.94118	0.464613	NA
PF02719	0	0	0	0	0	0	0	0	0	0	0	0	0	0	0	0	0	0	0	0	0	1	0	0	0	0	0	0	0	0	0	0.0588235	0.464613	NA
PF02724	1	1	1	1	1	1	1	1	1	1	1	1	1	1	1	1	1	1	1	1	1	1	1	1	1	1	1	1	1	1	1	1	NA	NA
PF02727	7	11	6	5	5	8	5	7	7	4	4	4	3	6	3	7	9	9	8	9	8	9	9	7	8	9	9	9	9	9	5.27273	8.47059	8.86958e-05	NA
PF02728	3	5	3	3	2	3	3	4	3	2	2	3	2	3	2	2	5	5	4	5	3	6	6	6	5	6	6	6	6	5	2.72727	4.94118	0.0001966	NA
PF02729	2	2	2	2	2	2	2	2	2	2	2	2	2	2	2	2	2	2	2	2	2	2	2	2	2	2	2	2	2	2	2	2	NA	NA
PF02731	1	1	1	1	1	1	1	1	1	1	1	1	1	1	1	1	1	1	1	1	1	1	1	1	1	1	1	1	1	1	1	1	NA	NA
PF02732	3	3	3	3	3	3	3	3	3	3	3	3	3	3	3	3	3	3	3	3	3	3	3	3	3	3	3	3	3	3	3	3	NA	NA
PF02733	3	5	3	3	4	4	3	2	2	2	3	2	2	2	2	4	4	4	4	4	4	4	4	4	4	4	4	5	4	4	2.54545	4	0.00013101	NA
PF02734	3	5	3	3	4	4	3	2	2	2	2	2	2	2	2	3	4	4	4	4	4	4	3	4	4	4	4	5	4	4	2.36364	3.94118	4.48083e-05	NA
PF02735	2	2	1	2	1	2	2	2	2	2	2	2	2	2	2	2	2	2	2	2	2	2	2	2	2	2	2	2	2	2	2	2	NA	NA
PF02736	1	1	2	1	1	1	0	0	0	0	1	0	0	1	0	1	1	0	0	1	1	1	1	0	1	1	1	1	1	1	0.272727	0.882353	0.0013724	NA
PF02737	4	4	4	4	4	5	3	5	4	4	4	4	3	4	3	4	5	5	5	5	5	4	4	5	5	5	5	5	5	5	3.90909	4.70588	0.0035066	NA
PF02738	1	2	1	1	1	1	1	1	1	1	1	1	1	1	1	1	1	1	1	1	1	1	1	1	1	1	1	1	1	1	1	1.05882	0.464613	NA
PF02744	1	1	1	1	1	1	1	1	1	1	1	1	1	1	1	1	1	1	1	1	1	1	1	1	1	1	1	1	1	1	1	1	NA	NA
PF02746	4	5	4	3	4	4	4	4	4	2	2	2	3	2	2	3	4	5	4	3	3	3	3	3	3	3	3	3	3	3	2.90909	3.41176	0.169426	NA
PF02747	1	1	1	1	1	1	1	1	1	1	1	1	1	1	1	1	1	1	1	1	1	1	1	1	1	1	1	1	1	1	1	1	NA	NA
PF02749	1	1	0	1	0	1	1	1	1	1	1	1	1	1	1	1	1	1	1	1	1	1	1	1	1	1	1	1	1	1	1	1	NA	NA
PF02751	1	1	1	1	1	1	1	1	1	1	1	1	1	1	1	1	1	1	1	1	1	1	1	1	1	1	1	1	1	1	1	1	NA	NA
PF02752	4	4	3	4	3	3	3	3	3	3	3	3	3	3	3	3	3	4	4	4	3	3	4	4	3	3	3	4	4	3	3.09091	3.52941	0.0217855	NA
PF02755	1	1	1	1	1	1	1	1	1	1	1	1	1	1	1	1	1	1	1	1	1	1	1	1	1	1	1	1	1	1	1	1	NA	NA
PF02765	2	2	2	2	2	2	1	1	1	1	1	1	2	1	1	2	1	1	2	2	2	2	2	0	1	2	2	2	2	2	1.27273	1.70588	0.024535	NA
PF02769	2	2	2	2	2	2	2	2	2	2	2	1	2	2	2	2	2	2	2	2	2	2	2	2	2	2	2	2	2	2	1.90909	2	0.241987	NA
PF02770	11	13	10	10	11	11	10	10	10	10	10	10	10	11	9	9	12	12	12	11	11	11	12	11	11	11	11	12	11	12	10.0909	11.3529	0.000544976	NA
PF02771	11	12	9	9	11	11	10	10	10	10	10	10	10	10	9	10	11	12	12	12	12	12	11	12	12	12	12	13	12	13	10.0909	11.7059	0.000275737	NA
PF02772	1	1	1	1	1	1	1	1	1	1	1	1	1	1	1	1	1	1	1	1	1	1	1	1	1	1	1	1	1	1	1	1	NA	NA
PF02773	1	1	1	1	1	1	1	1	1	1	1	1	1	1	1	1	1	1	1	1	1	1	0	1	1	1	1	1	1	1	1	0.941176	0.464613	NA
PF02774	1	1	1	1	1	1	1	1	1	1	1	1	1	1	1	1	1	1	1	1	1	1	1	1	1	1	1	1	1	1	1	1	NA	NA
PF02775	6	9	4	7	8	7	6	7	6	5	5	6	6	5	5	3	6	6	6	7	6	6	7	6	6	7	6	7	7	6	5.45455	6.58824	0.00307907	NA
PF02776	6	9	4	7	8	7	6	7	6	5	5	6	6	5	5	3	6	6	6	7	5	6	7	6	6	7	6	7	7	6	5.45455	6.52941	0.0070353	NA
PF02777	3	4	3	3	3	3	3	3	3	3	3	3	3	3	3	3	3	3	3	3	3	3	3	3	3	3	3	3	3	3	3	3.05882	0.464613	NA
PF02779	6	8	6	7	7	6	5	5	5	5	5	5	5	5	5	6	6	6	6	6	6	6	7	6	5	6	6	6	6	6	5.18182	6.17647	0.00011228	NA
PF02780	4	6	5	5	5	4	4	3	3	3	4	3	3	3	3	5	4	4	4	4	4	4	4	4	4	4	4	4	4	4	3.45455	4.17647	0.00228279	NA
PF02781	1	1	1	1	1	1	1	1	1	1	1	1	1	1	1	1	1	1	1	1	1	1	1	1	1	1	1	1	1	1	1	1	NA	NA
PF02782	4	4	4	4	4	3	4	4	4	5	4	4	4	4	4	4	4	4	4	4	4	4	4	4	4	4	4	4	4	4	4.09091	3.94118	0.170969	NA
PF02784	1	1	1	1	1	1	1	1	1	1	1	1	1	1	1	1	1	1	1	1	1	1	1	1	1	1	1	1	1	1	1	1	NA	NA
PF02785	5	6	5	6	5	3	5	5	5	5	5	5	4	4	4	5	6	6	5	6	6	6	6	6	6	6	6	6	6	6	4.72727	5.76471	4.70565e-05	NA
PF02786	7	8	7	8	7	5	7	7	6	7	7	7	6	6	6	7	8	8	7	8	8	8	8	8	8	8	8	8	8	8	6.63636	7.76471	4.59467e-05	NA
PF02787	2	2	2	2	2	2	2	2	2	2	2	2	2	2	2	2	2	2	2	2	2	2	2	2	2	2	2	2	2	2	2	2	NA	NA
PF02791	1	1	1	1	1	0	1	1	1	1	1	1	1	1	1	1	1	1	1	1	1	1	1	1	1	1	1	1	1	1	1	0.941176	0.464613	NA
PF02792	1	1	1	1	1	1	1	1	1	1	1	1	1	1	1	1	1	1	1	1	1	1	1	1	1	1	1	1	1	1	1	1	NA	NA
PF02797	1	2	1	1	1	3	2	1	1	1	1	1	1	1	1	1	1	1	1	1	1	1	1	1	1	1	1	1	0	1	1.09091	1.11765	0.907687	NA
PF02798	9	10	8	9	6	10	5	8	6	7	5	6	7	4	7	6	8	8	9	9	9	10	6	10	9	9	11	9	8	9	6.36364	9	0.000177161	NA
PF02799	1	1	1	1	1	1	1	1	1	1	1	1	1	1	1	1	1	1	1	1	1	1	1	1	1	1	1	1	1	1	1	1	NA	NA
PF02800	1	1	1	1	1	1	1	1	1	1	1	1	1	1	1	1	1	1	1	1	1	1	1	1	1	1	1	1	1	1	1	1	NA	NA
PF02801	24	45	35	51	32	31	48	39	40	32	43	48	36	40	41	31	23	27	28	29	25	28	20	27	27	28	26	29	32	31	38.7273	29.5882	0.00235975	NA
PF02803	6	7	6	6	6	5	6	6	6	6	6	6	6	6	6	6	6	6	6	6	6	6	6	6	6	6	6	6	6	6	6	6	1	NA
PF02805	0	2	0	0	0	0	0	0	0	0	0	0	0	0	0	0	0	0	0	1	1	1	1	1	1	1	1	1	1	1	0	0.764706	0.000386596	NA
PF02806	1	1	1	1	1	1	1	1	1	1	1	1	1	1	1	1	1	1	1	1	1	1	1	1	1	1	1	1	1	1	1	1	NA	NA
PF02809	1	1	1	2	1	0	2	0	0	1	1	0	1	1	1	1	1	1	1	2	2	1	1	1	2	2	2	1	1	2	0.818182	1.35294	0.0363549	NA
PF02811	1	1	1	1	1	1	1	1	1	1	1	1	1	1	1	1	1	1	1	1	1	1	1	1	1	1	1	1	1	1	1	1	NA	NA
PF02812	1	1	1	1	1	1	1	1	1	1	1	1	1	1	1	2	2	2	2	2	2	2	1	2	2	2	3	2	2	2	1.18182	1.76471	0.00820472	NA
PF02815	3	3	3	3	3	3	3	3	3	3	3	3	3	3	3	3	3	3	3	3	3	3	3	3	3	3	3	3	3	3	3	3	NA	NA
PF02816	0	0	0	0	0	0	0	0	0	0	0	0	0	0	0	1	0	0	0	0	0	0	0	0	0	0	0	0	0	0	0.0909091	0	0.241987	NA
PF02817	3	3	3	3	3	3	3	3	3	3	3	3	3	3	3	3	3	3	3	3	3	3	3	3	3	3	3	3	3	3	3	3	NA	NA
PF02823	1	1	1	1	1	1	1	1	1	1	1	1	1	1	1	1	1	1	1	1	1	1	1	1	1	1	1	1	1	1	1	1	NA	NA
PF02824	3	3	3	3	3	3	3	3	3	3	3	3	3	3	3	3	2	3	3	3	3	3	3	3	3	2	3	2	2	3	3	2.76471	0.0953936	NA
PF02826	17	23	14	16	15	16	12	15	14	13	12	9	14	14	14	14	18	17	17	18	17	18	17	19	17	18	18	18	17	18	13.4545	17.7647	2.46905e-05	NA
PF02833	1	1	1	1	1	1	1	1	1	1	1	1	1	1	1	1	1	1	1	1	1	1	1	1	1	1	1	1	1	1	1	1	NA	NA
PF02836	6	8	4	6	6	7	4	4	4	5	4	6	4	5	4	6	5	5	5	5	5	5	5	5	5	5	5	5	5	4	4.63636	5.35294	0.0341193	NA
PF02837	4	7	4	6	5	6	4	4	4	4	3	6	4	5	4	6	5	5	5	5	5	5	5	5	5	5	5	5	5	4	4.45455	5.11765	0.0364185	NA
PF02838	2	2	0	2	2	2	2	2	2	2	2	2	2	2	2	2	2	2	2	2	1	2	1	2	2	2	2	2	2	2	2	1.88235	0.26848	NA
PF02840	1	1	1	1	1	1	1	1	1	1	1	1	1	1	0	1	0	1	1	1	1	1	1	1	1	1	1	1	0	0	0.909091	0.823529	0.560753	NA
PF02841	0	0	0	0	0	0	0	0	0	0	0	0	0	0	0	0	0	1	0	0	0	0	0	0	0	0	0	0	0	0	0	0.0588235	0.464613	NA
PF02843	2	1	1	2	2	2	2	2	4	2	2	1	2	2	2	2	2	2	2	2	1	2	2	2	2	2	2	2	2	2	2.09091	1.88235	0.462211	NA
PF02844	2	1	2	2	2	2	2	2	4	3	2	0	2	2	2	2	2	2	2	2	1	2	2	2	2	2	2	2	2	2	2.09091	1.88235	0.259643	NA
PF02845	5	4	5	5	5	5	6	5	5	5	6	5	5	5	5	4	5	5	5	5	5	5	5	5	5	5	5	5	4	4	5.09091	4.82353	0.157657	NA
PF02847	2	2	2	2	2	2	2	2	2	2	2	2	2	2	2	2	2	2	2	2	2	2	2	2	2	2	2	2	2	2	2	2	NA	NA
PF02852	2	2	2	2	2	2	2	2	2	2	2	2	2	2	2	3	2	2	2	2	2	2	2	2	2	2	2	2	2	2	2.09091	2	0.241987	NA
PF02854	4	4	3	3	3	3	3	3	3	3	3	3	3	3	3	3	4	4	4	4	4	4	4	4	4	4	4	4	4	4	3.09091	3.88235	5.55071e-05	NA
PF02861	1	1	1	1	1	1	1	1	1	1	1	1	1	1	1	1	1	1	1	1	1	1	1	1	1	1	1	1	1	1	1	1	NA	NA
PF02862	2	2	2	2	2	2	2	2	2	2	2	2	2	2	2	2	2	2	2	2	2	2	2	2	2	2	2	2	2	2	2	2	NA	NA
PF02866	3	3	2	3	2	1	2	2	2	2	2	2	2	2	3	2	3	3	3	3	3	3	2	3	3	3	3	3	3	3	2.18182	2.82353	0.00087646	NA
PF02867	1	1	1	1	1	1	1	1	1	1	1	1	1	1	1	1	1	1	1	1	1	1	1	1	1	1	1	1	1	1	1	1	NA	NA
PF02868	1	1	0	1	0	1	1	1	1	1	0	0	1	2	2	1	1	1	1	1	1	1	1	1	1	1	1	1	1	1	1	1	1	NA
PF02872	2	2	2	2	2	2	2	2	3	3	2	2	2	2	2	2	2	2	2	2	2	2	2	2	2	2	2	2	2	2	2.18182	2	0.0820532	NA
PF02874	4	4	4	4	4	4	4	4	4	4	4	4	4	4	4	4	4	4	4	4	4	4	3	4	4	4	4	4	4	4	4	3.94118	0.464613	NA
PF02877	1	1	1	1	1	1	1	1	1	1	1	1	1	1	1	1	1	1	1	1	1	1	1	1	1	1	1	1	1	1	1	1	NA	NA
PF02878	2	2	2	2	2	2	2	2	2	2	2	2	2	2	2	2	2	2	2	2	2	2	2	2	2	2	2	2	2	2	2	2	NA	NA
PF02879	1	1	1	1	1	1	1	1	1	1	1	1	1	1	1	1	1	1	1	1	1	1	1	1	1	1	1	1	1	1	1	1	NA	NA
PF02880	1	1	1	1	1	1	1	1	1	1	1	1	1	1	1	1	1	1	1	1	1	1	1	1	1	1	1	1	1	1	1	1	NA	NA
PF02881	2	2	2	2	2	2	2	2	2	2	2	2	2	2	2	2	2	2	2	2	2	2	2	2	2	2	2	2	2	2	2	2	NA	NA
PF02882	3	3	2	2	2	2	2	2	2	3	2	3	2	2	2	2	3	3	3	2	3	3	3	3	2	2	2	2	2	2	2.27273	2.47059	0.317151	NA
PF02883	3	3	3	3	3	2	3	3	3	3	3	3	3	3	3	3	3	2	3	3	3	3	3	3	3	3	3	3	3	3	3	2.88235	0.26848	NA
PF02885	1	1	1	1	1	1	1	1	1	1	1	1	1	1	1	1	1	1	1	1	1	1	1	1	1	1	1	1	1	1	1	1	NA	NA
PF02887	1	1	1	1	1	1	1	1	1	1	1	1	1	1	1	1	1	1	1	1	1	1	1	1	1	1	1	1	1	1	1	1	NA	NA
PF02889	4	4	4	4	4	4	3	4	4	3	3	4	4	4	4	4	4	4	4	4	4	4	4	4	4	4	4	4	4	4	3.72727	4	0.0282485	NA
PF02891	2	2	1	2	1	2	2	2	2	2	2	2	2	2	2	2	2	2	2	2	2	2	2	2	2	2	2	2	2	2	2	2	NA	NA
PF02892	0	0	0	0	0	0	0	1	1	0	0	0	0	0	0	0	0	0	0	0	0	0	0	0	0	0	0	0	0	0	0.181818	0	0.0820532	NA
PF02893	2	2	2	2	2	2	2	2	2	2	2	2	2	2	2	2	2	2	2	2	2	2	2	2	2	2	2	2	2	2	2	2	NA	NA
PF02894	3	9	3	6	3	7	4	3	3	3	3	3	3	3	3	7	8	8	7	7	6	7	6	7	7	7	7	7	7	7	3.81818	6.82353	0.000473598	NA
PF02898	1	1	1	1	1	1	1	1	1	1	1	1	1	1	1	1	1	1	1	1	1	1	1	1	1	1	1	1	1	1	1	1	NA	NA
PF02900	4	5	3	4	2	3	3	2	2	4	4	3	4	3	3	4	4	4	4	4	4	4	4	4	4	4	4	4	4	4	3.27273	4	0.00405622	NA
PF02902	5	9	3	10	3	13	6	7	14	6	10	15	12	5	5	5	4	3	3	3	3	4	3	3	3	3	4	4	2	3	8	4.64706	0.00464122	NA
PF02906	1	1	1	1	1	1	1	1	1	1	1	1	1	1	1	1	1	1	1	0	1	1	1	1	1	1	1	1	1	1	1	0.941176	0.464613	NA
PF02910	1	1	1	1	1	1	1	1	1	1	1	1	1	1	1	1	1	1	1	1	1	1	1	1	1	1	1	1	1	1	1	1	NA	NA
PF02911	1	1	1	1	1	1	1	1	1	1	1	1	1	1	1	1	1	0	1	1	1	1	1	1	1	1	1	1	1	1	1	0.941176	0.464613	NA
PF02913	6	8	6	6	7	8	7	7	6	6	5	5	6	6	7	7	8	7	7	8	8	9	7	9	9	9	10	8	8	9	6.27273	8.05882	0.000365413	NA
PF02919	1	1	1	1	1	1	1	1	1	1	1	1	1	1	1	1	1	1	1	1	1	1	1	1	1	1	1	1	1	1	1	1	NA	NA
PF02921	1	1	1	1	1	1	1	1	1	1	1	1	1	1	1	1	0	1	1	1	1	1	1	1	1	1	1	1	1	1	1	0.941176	0.464613	NA
PF02922	1	1	1	1	1	1	1	1	1	1	1	1	1	1	1	1	1	1	1	1	1	1	1	1	1	1	1	1	1	1	1	1	NA	NA
PF02926	1	1	1	1	0	1	1	1	1	1	1	1	1	1	1	1	1	1	1	1	1	1	1	1	1	1	1	1	1	1	1	1	NA	NA
PF02928	1	1	1	1	1	1	1	1	1	1	1	1	1	1	1	1	1	1	1	1	1	1	1	1	1	1	1	1	1	1	1	1	NA	NA
PF02929	2	3	3	3	3	3	3	3	3	3	3	3	2	3	3	3	2	2	2	2	2	2	2	1	2	2	2	2	2	2	2.81818	2.11765	0.00116844	NA
PF02933	1	1	1	1	1	1	1	1	1	1	1	1	1	1	1	1	1	1	1	1	1	1	1	1	1	1	1	1	1	1	1	1	NA	NA
PF02934	1	1	1	1	1	1	1	1	1	1	1	1	1	1	1	1	1	1	1	1	1	1	1	1	1	1	1	1	1	1	1	1	NA	NA
PF02935	1	1	1	1	1	1	1	1	1	1	1	1	1	1	1	1	1	1	1	1	1	1	1	1	1	1	1	1	1	1	1	1	NA	NA
PF02936	1	1	1	1	1	1	1	1	1	1	1	1	1	1	1	1	1	1	1	1	1	1	1	1	1	1	1	1	1	1	1	1	NA	NA
PF02939	2	2	2	1	1	1	1	1	1	1	1	1	1	1	1	1	1	1	1	1	2	2	1	2	2	2	2	2	1	1	1	1.52941	0.00440411	NA
PF02940	1	1	1	1	1	1	1	1	1	1	1	1	1	1	1	1	1	1	1	1	1	1	1	1	1	1	1	1	1	1	1	1	NA	NA
PF02950	0	0	0	0	0	0	0	0	1	0	0	0	0	0	1	0	0	0	0	0	0	0	0	0	0	0	0	0	0	0	0.181818	0	0.0820532	NA
PF02953	4	4	4	4	4	2	4	4	4	4	4	4	4	4	4	4	4	4	4	4	4	4	4	4	4	4	4	4	4	4	4	3.88235	0.464613	NA
PF02958	1	2	1	1	1	2	1	2	2	2	2	1	2	2	2	2	1	1	1	1	1	1	1	1	1	1	1	1	1	1	1.72727	1.11765	0.0013724	NA
PF02966	1	1	2	1	1	1	1	1	1	1	1	1	1	1	1	1	1	1	1	1	1	1	1	1	1	1	1	1	2	1	1	1.05882	0.464613	NA
PF02969	1	1	1	1	2	1	1	1	1	1	1	1	1	1	1	1	1	1	1	1	1	1	1	1	1	1	1	1	1	1	1	1	NA	NA
PF02970	1	1	1	1	1	1	1	1	1	1	1	1	1	1	1	1	1	1	1	1	1	1	1	1	1	1	1	1	1	1	1	1	NA	NA
PF02978	1	1	1	1	1	1	1	1	1	1	1	1	1	1	1	1	1	1	1	1	1	1	1	1	1	1	1	1	1	1	1	1	NA	NA
PF02982	2	2	1	1	1	1	1	1	1	1	1	1	1	1	1	1	2	2	2	2	2	3	2	2	2	2	2	2	2	2	1.09091	1.94118	7.16035e-05	NA
PF02983	1	1	0	1	1	1	1	1	1	1	1	1	1	1	1	1	1	1	1	1	1	1	1	1	1	1	1	1	1	1	1	1	NA	NA
PF02984	3	3	3	3	3	3	6	3	6	3	3	4	4	5	3	3	3	5	3	3	4	7	3	3	5	3	3	3	4	3	3.90909	3.58824	0.409116	NA
PF02985	2	1	1	1	1	1	1	1	1	1	1	1	1	1	1	1	2	2	3	1	1	1	1	1	1	1	1	1	1	1	1.18182	1.17647	0.642402	NA
PF02990	2	2	2	2	2	2	2	2	2	2	2	2	2	3	2	2	2	2	2	2	2	2	2	2	2	2	2	2	2	2	2.09091	2	0.241987	NA
PF02991	1	1	1	1	1	1	1	1	1	1	1	1	1	1	1	1	1	1	1	1	1	1	1	1	1	1	1	1	1	1	1	1	NA	NA
PF02996	2	2	2	2	2	2	2	2	2	2	2	2	2	2	2	2	2	2	2	2	2	2	2	2	2	2	2	1	2	2	2	1.94118	0.464613	NA
PF03006	3	3	2	2	2	3	3	3	3	3	3	3	3	3	3	3	3	3	4	3	3	3	3	3	3	3	3	3	3	3	3.09091	2.94118	0.170969	NA
PF03009	5	5	4	4	4	5	5	5	5	4	5	5	3	4	4	4	5	4	3	4	4	4	4	4	4	4	4	4	4	4	4.27273	4.23529	0.702563	NA
PF03022	0	1	0	1	0	0	0	0	0	0	0	0	0	0	0	2	2	2	2	2	2	2	2	2	2	2	2	2	1	2	0.363636	1.58824	0.00122825	NA
PF03028	1	1	1	1	1	1	1	1	1	1	1	1	1	1	1	1	1	1	1	1	0	1	1	1	1	1	1	1	1	1	1	0.941176	0.464613	NA
PF03029	3	3	3	3	3	3	3	3	3	3	3	3	3	3	3	3	3	3	3	3	3	3	3	3	3	3	3	3	3	3	3	3	NA	NA
PF03031	5	5	4	5	4	5	5	5	5	5	5	5	5	5	5	5	5	5	5	5	5	5	5	5	5	5	5	5	5	5	5	5	NA	NA
PF03033	7	7	8	9	9	9	7	5	5	5	5	7	5	5	5	8	7	8	7	8	8	8	8	7	8	8	8	8	8	8	5.81818	7.88235	0.00011218	NA
PF03051	1	1	1	1	1	1	1	1	1	1	1	1	1	1	1	1	1	1	1	1	1	1	1	1	1	1	1	1	1	1	1	1	NA	NA
PF03055	4	8	2	7	2	7	3	4	3	4	3	3	2	3	3	5	5	7	6	5	5	5	4	5	5	5	5	6	6	6	3.54545	5.58824	0.00039202	NA
PF03059	0	0	0	2	0	0	1	1	1	0	1	1	2	1	1	1	0	0	0	0	0	0	0	0	0	0	0	0	0	0	0.909091	0.117647	0.000208548	NA
PF03060	4	4	3	3	3	4	4	4	4	4	4	4	4	4	3	4	3	4	4	3	4	4	4	4	4	4	4	4	4	4	3.90909	3.82353	0.560753	NA
PF03061	10	10	8	9	9	7	9	9	9	10	10	9	9	8	10	11	9	10	11	9	10	9	7	10	10	9	10	9	10	10	9.54545	9.29412	0.819543	NA
PF03062	5	5	5	5	5	5	5	5	5	5	5	5	5	5	5	5	5	5	5	5	5	5	5	5	5	5	5	5	5	5	5	5	NA	NA
PF03067	3	3	4	4	4	4	2	3	3	3	3	3	3	3	3	4	4	4	4	4	2	4	4	4	4	4	4	4	4	4	3.09091	3.76471	0.00243075	NA
PF03068	0	3	0	1	0	0	0	0	0	0	0	0	0	0	0	2	0	0	1	1	1	2	2	1	1	1	1	2	1	1	0.272727	1.05882	0.00806612	NA
PF03069	2	2	1	1	1	0	2	2	2	2	1	2	2	2	2	2	2	2	2	2	2	2	3	2	2	2	2	2	2	2	1.90909	1.88235	0.907687	NA
PF03070	2	1	1	1	1	1	1	1	1	1	1	1	1	1	1	1	1	1	1	1	1	1	1	1	1	1	1	1	0	1	1	1	1	NA
PF03073	1	1	1	1	1	1	1	1	1	1	1	1	1	1	1	1	1	1	1	1	1	1	1	1	1	1	1	1	1	1	1	1	NA	NA
PF03074	1	1	1	1	1	0	1	1	1	1	1	1	1	1	1	1	1	1	1	1	1	1	1	1	1	1	1	1	1	1	1	0.941176	0.464613	NA
PF03079	1	1	1	1	1	1	1	1	1	1	1	1	1	1	1	1	1	1	1	1	1	1	1	1	1	1	1	1	1	0	1	0.941176	0.464613	NA
PF03081	1	1	1	1	1	1	1	1	1	1	1	1	1	1	1	1	1	1	1	1	1	1	1	1	1	1	1	1	1	1	1	1	NA	NA
PF03095	2	2	1	2	1	3	2	2	2	2	2	2	2	2	2	2	2	2	2	2	2	2	2	2	2	2	2	2	2	2	2	2.05882	0.464613	NA
PF03097	3	3	3	3	3	3	4	3	3	3	3	4	5	3	4	2	3	3	3	3	3	3	3	3	3	3	3	3	3	3	3.36364	3	0.0779125	NA
PF03098	4	5	3	4	3	5	3	5	5	3	4	4	3	4	3	4	4	4	4	4	4	4	4	4	4	4	4	4	4	4	3.81818	4.11765	0.163881	NA
PF03099	1	2	3	2	2	2	2	2	2	1	1	2	1	2	2	2	2	2	2	2	2	2	2	2	2	2	2	2	3	2	1.72727	2	0.0968704	NA
PF03101	0	1	1	1	1	1	1	1	1	1	1	1	1	1	1	1	2	2	2	1	2	2	2	3	2	2	2	3	2	2	1.09091	1.76471	0.00575101	NA
PF03104	4	4	4	4	4	4	4	4	4	4	4	4	4	4	4	4	4	5	4	4	4	4	4	4	4	4	4	4	4	4	4	4.05882	0.464613	NA
PF03105	5	5	5	4	5	5	4	5	4	4	5	5	5	2	3	4	5	5	4	5	5	5	5	4	5	5	5	5	5	5	4.09091	4.88235	0.00413464	NA
PF03109	4	3	4	5	5	4	4	4	4	4	4	5	5	5	4	4	4	4	5	4	4	4	4	4	4	4	4	4	4	4	4.36364	4	0.0379683	NA
PF03114	5	5	5	5	5	4	5	6	5	5	5	5	5	5	5	5	5	5	5	5	5	5	5	5	5	5	5	5	5	5	5.09091	4.94118	0.170969	NA
PF03124	2	2	2	2	2	2	2	2	2	2	2	3	2	1	1	2	2	2	1	2	3	2	2	2	2	2	2	2	2	2	1.81818	2.05882	0.148164	NA
PF03126	1	1	1	1	1	1	1	1	1	1	1	1	1	1	1	1	1	1	1	1	1	1	1	1	1	1	1	1	1	1	1	1	NA	NA
PF03127	2	3	2	3	3	3	3	3	3	3	3	3	3	3	3	3	3	3	3	4	3	3	2	3	3	3	3	3	3	3	3	2.94118	0.661286	NA
PF03129	6	6	5	6	5	6	6	6	6	6	6	6	6	6	6	6	6	6	6	6	6	6	6	6	6	6	6	6	6	6	6	6	NA	NA
PF03133	1	2	2	2	3	2	2	1	1	1	1	1	1	2	1	2	2	2	2	2	2	2	2	2	2	2	2	2	2	2	1.36364	1.94118	0.00130768	NA
PF03134	2	2	2	2	2	2	2	2	2	2	2	2	2	2	2	2	2	2	2	2	2	2	2	2	2	2	2	2	2	2	2	2	NA	NA
PF03142	5	5	6	7	7	7	7	6	6	5	6	6	6	7	6	5	6	6	5	6	6	6	6	6	6	6	6	6	6	6	5.90909	6	0.689619	NA
PF03143	4	4	4	4	4	4	4	4	4	4	4	4	4	4	4	4	4	4	4	4	4	4	4	4	4	4	4	4	4	4	4	4	NA	NA
PF03144	10	10	10	9	9	8	9	9	9	9	9	9	8	9	9	9	9	9	9	9	9	9	9	9	9	9	9	9	9	9	8.90909	9.05882	0.333711	NA
PF03147	1	1	1	1	1	1	1	1	1	1	1	1	1	1	1	1	1	1	1	1	1	1	1	1	1	1	1	1	1	1	1	1	NA	NA
PF03151	5	5	5	5	6	5	6	6	6	6	6	6	6	6	6	5	5	5	5	5	5	5	5	5	5	5	5	5	5	5	5.81818	5	1.00178e-05	NA
PF03152	2	1	2	2	2	2	2	2	2	2	2	2	2	2	2	2	2	2	1	2	2	2	2	2	2	2	2	2	2	2	1.90909	1.94118	0.792189	NA
PF03153	1	1	1	1	1	1	1	1	1	1	1	1	1	1	1	1	1	1	1	1	1	1	1	1	1	1	1	1	1	1	1	1	NA	NA
PF03155	2	2	2	2	2	2	2	2	2	2	2	2	2	2	2	2	2	2	2	2	2	2	2	2	2	2	2	2	2	2	2	2	NA	NA
PF03159	2	0	2	2	2	2	2	0	1	0	2	2	0	0	0	2	2	3	2	2	2	2	2	2	2	2	2	2	2	2	1	1.94118	0.00521603	NA
PF03162	1	1	1	1	1	1	1	1	1	1	1	1	1	1	1	1	1	1	1	1	1	1	1	1	1	1	1	1	1	1	1	1	NA	NA
PF03164	1	1	1	1	1	1	1	1	1	1	1	1	1	1	1	1	1	1	1	1	1	1	1	1	1	1	1	1	1	1	1	1	NA	NA
PF03167	2	2	2	2	2	2	2	2	2	2	2	2	2	2	2	2	2	2	1	2	2	2	2	2	2	2	2	2	2	2	1.90909	2	0.241987	NA
PF03169	18	21	19	21	19	21	17	18	19	19	17	17	18	17	18	22	20	21	19	19	17	20	19	18	19	19	19	19	19	20	18.2727	19.4118	0.0186195	NA
PF03171	22	29	13	20	16	21	24	23	20	20	17	19	21	19	22	18	24	25	24	26	23	29	24	26	29	28	30	29	23	28	20.6364	25.6471	0.000668199	NA
PF03177	2	2	2	2	2	2	2	2	2	2	2	2	2	2	2	2	2	2	2	2	2	2	2	2	2	2	2	2	2	2	2	2	NA	NA
PF03178	3	3	3	3	3	3	3	3	3	3	3	3	3	3	3	3	3	3	3	3	3	3	3	3	3	3	3	3	3	3	3	3	NA	NA
PF03179	1	1	1	1	1	1	1	1	1	1	1	1	1	1	1	1	1	1	1	1	1	1	1	1	1	1	1	1	1	1	1	1	NA	NA
PF03184	2	18	2	3	26	15	0	0	0	0	1	0	0	0	0	0	0	0	0	0	0	2	0	0	2	0	0	0	0	0	0.0909091	2.47059	0.0946448	NA
PF03188	3	2	2	3	3	2	3	3	3	3	3	3	3	3	3	2	3	4	3	2	3	2	2	2	2	2	2	2	3	2	2.90909	2.41176	0.0125878	NA
PF03190	1	1	1	1	1	1	1	1	1	1	1	1	1	1	1	1	1	1	1	1	1	1	1	1	1	1	1	1	1	1	1	1	NA	NA
PF03194	1	1	1	1	1	1	1	1	1	1	1	1	1	1	1	1	1	1	1	1	1	1	1	1	1	1	1	1	1	1	1	1	NA	NA
PF03198	4	4	4	4	5	5	6	6	6	6	6	6	6	6	6	4	4	4	4	4	4	4	4	4	4	4	4	4	4	4	5.63636	4.05882	2.5438e-05	NA
PF03199	1	1	1	1	1	1	1	1	1	1	1	1	1	1	1	1	1	1	1	1	1	1	1	1	1	1	1	1	1	1	1	1	NA	NA
PF03200	2	2	2	2	2	2	2	2	2	2	2	2	2	2	2	2	2	2	2	2	2	2	2	2	2	2	2	2	2	2	2	2	NA	NA
PF03208	2	2	2	2	2	1	2	2	2	2	2	2	2	2	2	2	1	2	2	2	2	2	2	2	2	2	2	2	1	2	2	1.82353	0.160306	NA
PF03209	0	0	0	0	0	0	0	0	0	0	1	0	0	0	0	0	0	0	0	0	0	0	0	0	0	0	0	0	0	0	0.0909091	0	0.241987	NA
PF03211	11	14	12	16	14	14	5	5	4	4	4	4	4	4	2	14	14	12	11	12	13	13	15	10	13	13	13	14	13	13	5.54545	13.1176	0.00017567	NA
PF03215	1	1	1	1	1	1	1	1	1	1	1	1	1	1	1	1	1	1	1	1	1	1	1	1	1	1	1	1	1	2	1	1.05882	0.464613	NA
PF03221	4	2	6	6	17	12	1	4	5	3	2	1	2	3	3	4	3	0	1	4	1	5	3	1	5	3	4	4	5	4	2.63636	3.88235	0.137848	NA
PF03223	1	1	1	1	1	1	1	1	1	1	1	1	1	1	1	1	1	1	1	1	1	1	1	1	1	1	1	1	1	1	1	1	NA	NA
PF03224	1	1	1	1	1	1	1	1	1	1	1	1	1	1	1	1	1	1	1	1	1	1	1	1	1	1	1	1	1	1	1	1	NA	NA
PF03226	2	2	2	2	2	2	2	2	2	2	2	2	2	2	2	2	2	2	2	2	2	2	2	2	2	2	2	2	2	2	2	2	NA	NA
PF03227	1	1	1	1	1	1	1	1	1	1	1	1	1	1	1	1	1	1	1	1	1	1	1	1	1	1	1	1	1	1	1	1	NA	NA
PF03232	1	1	1	1	1	1	1	1	1	1	1	1	1	1	1	1	1	1	1	1	1	1	1	1	1	1	1	1	1	1	1	1	NA	NA
PF03234	1	1	1	1	1	0	1	1	1	1	1	1	0	1	1	1	1	1	1	1	1	1	1	1	1	1	1	1	1	1	0.909091	0.941176	0.792189	NA
PF03239	2	3	2	2	2	2	2	2	2	2	2	2	2	2	2	2	3	3	3	3	3	3	3	3	3	3	3	3	3	3	2.09091	2.82353	0.000215014	NA
PF03243	0	1	0	0	0	0	0	0	0	0	0	0	0	0	0	0	0	0	0	0	1	0	0	0	0	0	0	0	0	0	0	0.117647	0.26848	NA
PF03248	1	1	1	1	1	0	1	1	1	1	1	1	1	1	1	1	1	1	1	1	1	1	1	1	1	1	1	1	1	1	1	0.941176	0.464613	NA
PF03256	1	1	1	1	1	1	1	1	1	1	1	1	1	1	1	1	1	1	1	1	1	1	1	1	1	1	1	1	1	1	1	1	NA	NA
PF03259	0	0	0	1	0	0	0	0	0	1	1	0	1	1	1	1	1	0	1	1	0	1	0	1	1	1	1	1	0	1	0.636364	0.588235	0.824084	NA
PF03271	1	1	1	1	1	0	1	1	1	1	1	1	1	1	1	1	1	1	1	1	1	1	1	1	1	1	1	1	1	1	1	0.941176	0.464613	NA
PF03291	1	1	1	1	1	1	1	1	1	1	1	1	1	1	1	1	1	1	1	1	1	1	1	1	1	1	1	1	1	1	1	1	NA	NA
PF03297	1	1	1	1	1	1	1	1	1	1	1	1	1	1	1	1	1	1	1	1	1	1	1	1	1	1	1	1	1	1	1	1	NA	NA
PF03306	1	1	1	1	1	1	1	1	1	1	1	1	1	1	1	1	1	1	1	1	1	1	1	1	1	1	1	1	1	1	1	1	NA	NA
PF03308	1	0	0	0	1	1	0	0	0	1	0	0	0	0	0	0	0	0	0	0	0	0	0	0	0	0	0	0	0	0	0.0909091	0.117647	0.860683	NA
PF03311	1	1	1	1	1	1	1	1	1	1	1	1	1	1	1	1	1	1	1	1	1	1	1	1	1	1	1	1	1	1	1	1	NA	NA
PF03313	1	1	1	1	1	1	1	1	1	1	1	1	1	1	1	1	1	1	1	1	1	1	1	2	1	1	1	1	1	1	1	1.05882	0.464613	NA
PF03315	1	1	1	1	1	1	1	1	1	1	1	1	1	1	1	1	1	1	1	1	1	1	1	1	1	1	1	1	1	1	1	1	NA	NA
PF03318	0	1	1	0	0	0	0	0	0	0	0	0	0	0	0	0	0	0	0	0	0	0	0	0	0	0	0	0	0	0	0	0.0588235	0.464613	NA
PF03328	6	10	5	7	9	7	7	5	5	5	3	5	5	5	6	5	7	7	7	8	7	8	6	8	8	7	8	7	8	8	5.27273	7.47059	8.16115e-05	NA
PF03330	3	1	3	3	1	2	2	1	1	1	1	1	2	2	2	2	3	3	3	3	4	4	3	4	3	4	4	4	3	3	1.63636	3.17647	0.000184464	NA
PF03332	1	1	1	1	1	1	1	2	2	1	1	1	2	3	2	1	1	1	1	1	1	1	1	1	1	1	1	1	1	1	1.54545	1	0.00300525	NA
PF03343	1	1	1	1	1	1	1	1	1	1	1	1	1	1	1	1	1	1	1	1	1	1	1	1	1	1	1	1	1	1	1	1	NA	NA
PF03345	1	1	1	1	1	1	1	1	1	1	1	1	1	1	1	1	1	1	1	1	1	1	1	1	1	1	1	1	1	1	1	1	NA	NA
PF03348	1	1	1	1	1	1	1	1	1	1	1	1	1	1	1	1	1	1	1	1	1	1	1	1	1	1	1	1	1	1	1	1	NA	NA
PF03357	7	7	4	6	4	7	7	7	7	7	7	7	7	7	6	7	7	7	7	7	7	7	7	7	7	7	7	7	7	7	6.90909	6.94118	0.792189	NA
PF03358	1	3	3	3	3	3	3	3	3	3	3	3	3	3	3	3	2	2	2	2	2	2	2	2	2	2	2	2	2	2	2.90909	2.11765	0.000253979	NA
PF03364	1	1	1	1	1	1	1	1	1	1	1	1	1	1	1	1	1	1	1	1	1	1	1	1	1	1	1	1	1	1	1	1	NA	NA
PF03366	3	2	2	2	2	2	2	2	2	2	2	2	2	2	2	2	2	2	2	2	2	2	2	2	2	2	2	2	2	2	2	2.05882	0.464613	NA
PF03367	1	1	1	1	1	1	1	1	1	1	1	1	1	1	1	1	1	1	1	1	1	1	1	1	1	1	1	1	1	1	1	1	NA	NA
PF03368	2	2	2	2	2	2	2	2	2	2	2	2	2	2	2	2	2	2	2	2	2	2	2	2	2	2	2	2	2	2	2	2	NA	NA
PF03370	1	1	1	1	1	1	1	1	1	1	1	1	1	1	1	1	1	1	1	1	1	1	1	1	1	1	1	1	1	1	1	1	NA	NA
PF03371	1	1	1	1	1	1	1	1	1	1	1	1	1	1	1	1	1	1	1	1	1	1	1	1	1	1	1	1	1	1	1	1	NA	NA
PF03372	12	11	9	9	9	7	10	11	12	10	9	9	11	11	10	13	11	14	12	13	12	13	11	11	11	11	12	12	14	13	10.7273	11.5882	0.0870493	NA
PF03378	1	1	1	1	1	1	1	1	1	1	1	1	1	1	1	1	1	1	1	1	1	1	1	1	1	1	1	1	1	1	1	1	NA	NA
PF03381	1	2	1	2	2	2	1	1	1	1	1	1	1	1	1	1	2	2	1	2	2	2	2	2	2	2	2	2	2	2	1	1.94118	1.59479e-06	NA
PF03388	2	2	2	2	2	2	2	2	2	2	2	2	2	2	2	2	2	2	2	2	2	2	2	2	2	2	2	2	2	2	2	2	NA	NA
PF03391	0	0	0	0	0	0	0	0	0	0	0	0	0	0	0	0	0	1	0	0	0	0	0	0	0	0	0	0	0	0	0	0.0588235	0.464613	NA
PF03398	1	1	1	1	1	1	1	1	1	1	1	1	1	1	1	1	1	1	1	1	1	1	1	1	1	1	1	1	1	1	1	1	NA	NA
PF03399	2	2	2	2	2	2	2	2	2	2	2	2	2	2	2	2	2	2	1	2	2	2	2	2	2	2	2	2	2	2	1.90909	2	0.241987	NA
PF03403	4	5	3	3	3	5	4	5	5	5	4	4	4	5	5	4	3	4	5	4	5	5	5	5	5	5	5	4	4	4	4.54545	4.41176	0.750256	NA
PF03404	2	5	5	6	6	7	7	5	4	5	5	5	5	6	6	5	4	3	4	4	4	4	4	4	4	4	4	4	4	4	5.18182	4.17647	0.00413093	NA
PF03416	1	1	1	1	1	1	1	1	1	1	1	1	1	1	1	1	1	1	1	1	1	1	1	1	1	1	1	1	1	1	1	1	NA	NA
PF03417	1	1	0	0	0	0	0	0	0	0	0	0	0	0	0	1	1	1	1	1	1	1	1	1	1	1	1	1	1	1	0.181818	0.882353	0.000303495	NA
PF03422	0	1	0	0	0	1	1	1	1	1	1	1	1	1	1	0	1	1	1	3	2	2	1	0	2	2	2	2	3	1	0.909091	1.41176	0.097861	NA
PF03435	4	6	2	3	3	3	3	2	2	3	4	4	3	3	3	4	3	4	3	3	3	3	3	3	3	3	2	3	3	3	3.09091	3.23529	0.909263	NA
PF03439	1	1	1	1	1	1	1	1	1	1	1	1	1	1	1	1	1	1	1	1	1	1	1	1	1	1	1	1	1	1	1	1	NA	NA
PF03441	3	3	3	3	3	3	3	3	3	3	3	3	3	3	3	3	3	2	3	3	3	3	3	3	3	3	3	3	3	3	3	2.94118	0.464613	NA
PF03442	1	1	0	1	1	2	0	0	0	0	0	0	0	0	0	1	1	1	1	1	1	2	1	1	2	1	2	2	1	1	0.181818	1.29412	3.122e-05	NA
PF03443	27	30	26	27	30	27	28	29	29	27	28	27	28	30	28	27	29	29	28	28	28	28	26	26	27	27	27	27	25	27	28.0909	27.3529	0.0764279	NA
PF03446	8	21	5	10	12	10	5	6	6	7	6	6	5	6	6	10	14	14	15	15	12	17	16	14	17	17	17	17	17	16	7.09091	14.8235	7.12284e-05	NA
PF03447	1	1	1	1	1	1	1	1	1	1	1	1	1	2	1	1	1	1	1	1	1	1	1	1	1	1	1	1	1	1	1.09091	1	0.241987	NA
PF03450	1	2	1	1	1	1	1	1	1	1	1	1	1	1	1	1	1	1	1	1	1	1	1	1	1	1	1	1	1	1	1	1.05882	0.464613	NA
PF03452	3	3	3	3	3	3	3	3	3	3	3	3	3	3	3	3	3	3	3	3	3	3	3	3	3	3	3	3	3	3	3	3	NA	NA
PF03453	1	1	2	2	2	2	2	2	2	1	1	2	1	2	1	2	1	1	1	1	1	1	1	1	1	1	1	1	1	1	1.54545	1.11765	0.0176363	NA
PF03454	1	1	1	1	1	1	1	1	1	1	1	1	1	1	1	1	1	1	1	1	1	1	1	1	1	1	1	1	1	1	1	1	NA	NA
PF03455	1	1	1	1	1	1	1	1	1	1	1	1	1	1	1	1	1	1	1	1	1	1	1	1	1	1	1	1	1	1	1	1	NA	NA
PF03456	2	2	2	2	2	2	2	2	2	2	2	2	2	2	2	2	2	2	2	2	2	2	2	2	2	2	2	2	2	2	2	2	NA	NA
PF03460	2	2	2	2	2	2	2	2	2	2	2	2	2	2	2	2	2	2	2	2	2	2	2	2	2	2	2	2	2	2	2	2	NA	NA
PF03462	1	1	1	1	1	0	1	1	1	1	1	1	1	1	1	1	1	1	1	1	1	1	1	1	1	1	1	1	1	1	1	0.941176	0.464613	NA
PF03463	2	2	2	2	2	2	2	2	2	2	2	2	2	2	2	2	2	2	2	2	2	2	2	2	2	2	2	2	2	2	2	2	NA	NA
PF03464	2	2	2	2	2	2	2	2	2	2	2	2	2	2	2	2	2	2	2	2	2	2	2	2	2	2	2	2	2	2	2	2	NA	NA
PF03465	2	2	2	2	2	2	2	2	2	2	2	2	2	2	2	2	2	2	2	2	2	2	2	2	2	2	2	2	2	2	2	2	NA	NA
PF03467	1	1	1	1	1	1	1	1	1	1	1	1	1	1	1	1	1	1	1	1	1	1	1	1	1	1	1	1	1	1	1	1	NA	NA
PF03473	6	8	5	6	5	3	4	4	4	4	4	4	4	4	4	6	7	6	6	6	6	7	7	7	7	7	7	7	6	6	4.36364	6.41176	0.0002193	NA
PF03475	0	1	1	1	1	1	1	1	1	1	1	1	1	1	1	1	0	0	0	0	0	0	0	0	0	0	0	0	0	0	0.909091	0.176471	0.000215014	NA
PF03476	5	6	4	5	3	2	3	3	3	3	3	3	3	3	3	5	6	5	5	5	5	5	5	5	5	5	5	5	5	5	3.36364	4.94118	0.00029456	NA
PF03477	1	1	1	1	1	1	1	1	1	1	1	1	1	1	1	1	1	1	1	1	1	1	1	1	1	1	1	1	1	1	1	1	NA	NA
PF03481	1	1	1	1	1	1	1	1	1	1	1	1	1	1	1	1	1	1	1	1	1	1	1	1	1	1	1	1	1	1	1	1	NA	NA
PF03483	1	1	1	1	1	1	1	1	1	1	1	1	1	1	1	1	1	1	1	1	1	1	1	1	1	1	1	1	1	1	1	1	NA	NA
PF03484	1	1	1	1	1	1	1	1	1	1	1	1	1	1	1	1	1	1	1	1	1	1	1	1	1	1	1	1	1	1	1	1	NA	NA
PF03485	0	0	1	0	0	0	0	0	0	0	0	0	0	0	0	0	0	0	0	0	0	0	0	0	0	0	0	0	0	0	0	0	NA	NA
PF03486	1	0	0	0	0	1	0	0	0	0	0	0	0	0	0	0	0	0	0	0	0	0	0	0	0	0	0	0	0	0	0	0.117647	0.26848	NA
PF03501	1	1	1	1	1	1	1	1	1	1	1	1	1	1	1	1	1	1	1	1	1	1	1	1	1	1	1	1	1	1	1	1	NA	NA
PF03517	1	1	1	1	1	1	1	1	1	1	1	1	1	1	1	1	1	1	1	1	1	1	1	1	1	1	1	1	1	1	1	1	NA	NA
PF03522	1	1	1	1	1	1	1	1	1	1	1	1	1	1	1	1	1	2	1	1	1	1	1	1	1	1	1	1	1	1	1	1.05882	0.464613	NA
PF03531	1	1	1	1	1	1	1	1	1	1	1	1	1	1	1	1	1	1	1	1	1	1	1	1	1	1	1	1	1	1	1	1	NA	NA
PF03534	0	0	0	0	0	0	1	1	1	0	0	1	0	0	0	0	0	0	0	0	0	0	0	0	0	0	0	0	0	0	0.363636	0	0.00936687	NA
PF03537	1	1	0	0	1	1	1	1	1	0	1	1	1	1	1	1	1	1	1	1	1	1	1	1	1	1	1	1	0	1	0.909091	0.882353	0.860683	NA
PF03538	0	0	0	0	0	1	0	1	1	0	0	0	0	0	0	0	0	0	0	0	0	0	0	0	0	0	0	0	0	0	0.181818	0.0588235	0.334405	NA
PF03540	1	1	1	1	1	1	1	1	1	1	1	1	1	1	1	1	1	1	1	1	1	1	1	1	1	1	1	1	1	1	1	1	NA	NA
PF03542	1	1	1	1	1	1	1	1	1	1	1	1	1	1	1	1	1	1	1	1	1	1	1	1	1	1	1	1	1	1	1	1	NA	NA
PF03547	2	2	2	2	2	2	2	2	2	2	2	3	2	2	2	2	2	2	2	2	2	2	2	2	2	2	2	2	2	2	2.09091	2	0.241987	NA
PF03556	1	1	1	1	1	0	1	1	1	1	1	1	1	1	1	1	1	1	1	1	1	1	1	1	1	1	1	1	1	1	1	0.941176	0.464613	NA
PF03561	1	1	1	1	1	1	1	1	1	1	1	1	1	1	1	1	1	1	1	1	1	1	1	1	1	1	1	1	1	1	1	1	NA	NA
PF03568	1	1	1	1	1	1	1	1	1	1	1	1	1	1	1	1	1	1	1	1	1	1	1	1	1	1	1	1	1	1	1	1	NA	NA
PF03571	1	1	1	1	1	1	1	1	1	1	1	1	1	1	1	1	1	1	2	2	1	2	1	3	2	2	2	2	2	2	1.09091	1.58824	0.0213382	NA
PF03572	3	9	3	7	5	7	6	6	5	8	5	5	5	6	5	6	4	5	2	4	3	5	5	5	4	5	5	5	5	5	5.36364	5.05882	0.198716	NA
PF03576	1	2	1	1	1	1	1	1	1	1	1	1	1	1	1	1	1	1	1	1	1	1	1	1	1	1	1	1	1	1	1	1.05882	0.464613	NA
PF03577	1	1	1	1	1	1	1	1	1	1	1	1	1	1	1	1	1	1	1	1	1	1	1	1	1	1	1	1	1	1	1	1	NA	NA
PF03583	0	0	0	0	0	0	0	1	0	0	0	0	0	0	0	0	0	0	0	1	0	0	0	1	2	0	1	1	0	0	0.0909091	0.352941	0.210677	NA
PF03587	1	1	1	1	1	1	1	1	1	1	1	1	1	1	1	1	1	1	1	1	1	1	1	1	1	1	1	1	1	1	1	1	NA	NA
PF03595	5	5	5	5	4	4	5	3	3	3	3	4	3	4	3	6	6	5	5	5	5	4	4	3	4	4	4	4	4	4	3.81818	4.41176	0.070507	NA
PF03596	0	0	0	0	0	0	0	0	0	0	0	0	0	0	0	1	0	0	0	0	0	0	0	0	0	0	0	0	0	0	0.0909091	0	0.241987	NA
PF03600	0	0	1	1	1	1	2	1	1	1	1	1	0	2	1	0	0	0	0	1	1	1	1	1	1	1	1	1	1	1	0.909091	0.764706	0.605651	NA
PF03604	1	1	1	1	1	1	1	1	1	1	1	1	1	1	1	1	1	1	1	1	1	1	0	1	1	1	1	1	1	1	1	0.941176	0.464613	NA
PF03619	3	5	3	3	3	2	3	3	3	3	3	3	3	3	3	4	4	4	4	4	4	4	4	4	4	4	4	4	4	4	3.18182	3.82353	0.00297513	NA
PF03630	1	1	1	1	1	1	1	1	1	1	1	1	1	1	1	1	1	1	1	1	1	1	1	1	1	1	1	1	1	1	1	1	NA	NA
PF03632	0	1	0	1	0	0	1	1	1	1	1	1	1	1	1	0	0	0	0	0	0	0	0	0	0	0	0	0	0	0	0.818182	0.117647	0.000303495	NA
PF03635	1	1	1	1	1	1	1	1	1	1	1	1	1	1	1	1	1	1	1	1	1	1	1	1	1	1	1	1	1	1	1	1	NA	NA
PF03636	0	1	0	1	0	0	1	1	1	1	1	1	1	1	1	0	0	0	0	0	0	0	0	0	0	0	0	0	0	0	0.818182	0.117647	0.000303495	NA
PF03637	3	3	3	3	3	3	3	3	3	3	3	3	3	3	3	3	3	3	3	3	3	3	3	3	3	3	3	3	3	3	3	3	NA	NA
PF03639	1	2	3	2	2	2	2	2	2	2	2	2	2	2	2	2	2	2	2	2	2	2	2	2	2	2	2	2	2	2	2	1.94118	0.464613	NA
PF03641	2	2	1	1	1	1	1	1	1	2	1	1	1	2	2	1	3	2	2	2	2	1	1	1	1	1	1	1	1	2	1.36364	1.47059	0.741404	NA
PF03643	1	1	1	1	1	1	1	1	1	1	1	1	1	1	1	1	1	1	1	1	1	1	1	1	1	1	1	1	1	1	1	1	NA	NA
PF03645	1	1	1	1	1	1	1	1	1	1	1	1	1	1	1	1	1	1	1	1	1	1	1	1	1	1	1	1	1	1	1	1	NA	NA
PF03647	1	2	1	2	1	1	2	2	2	2	2	2	2	2	2	2	1	1	1	1	1	1	1	1	1	1	1	1	1	1	1.90909	1.11765	5.55071e-05	NA
PF03648	1	1	1	1	1	1	1	1	1	1	1	1	1	1	1	1	1	1	1	1	1	1	1	1	1	1	1	1	1	1	1	1	NA	NA
PF03650	2	2	2	2	2	1	2	2	2	2	2	2	2	2	2	2	2	2	2	2	2	2	2	2	2	2	2	2	2	2	2	1.94118	0.464613	NA
PF03656	1	1	2	1	1	1	1	1	1	1	1	1	1	1	1	1	1	1	1	1	1	1	1	1	1	1	1	1	1	1	1	1	NA	NA
PF03657	1	1	1	1	1	1	1	1	1	1	1	1	1	1	1	1	1	1	1	1	1	1	1	1	1	1	1	1	1	1	1	1	NA	NA
PF03659	9	10	7	7	7	5	8	7	10	5	5	5	3	9	6	4	6	4	5	7	6	9	6	5	7	7	8	7	6	7	6.09091	6.82353	0.241373	NA
PF03660	1	1	1	1	1	0	1	1	1	1	1	1	1	1	1	1	1	1	1	1	1	1	0	1	1	1	1	1	1	1	1	0.882353	0.26848	NA
PF03661	1	1	1	1	1	0	1	1	1	1	1	1	1	1	1	1	1	1	1	1	1	1	1	1	1	1	1	1	1	1	1	0.941176	0.464613	NA
PF03663	10	11	9	10	10	10	10	10	10	9	9	9	9	9	9	9	10	10	10	10	9	11	10	10	11	11	11	11	10	10	9.36364	10.2941	0.000790806	NA
PF03664	1	1	1	1	2	2	2	2	2	2	2	2	2	2	2	1	1	1	1	1	1	1	1	0	1	1	1	1	1	1	1.81818	1	8.40894e-05	NA
PF03666	1	1	1	1	1	1	1	1	1	1	1	1	1	1	1	1	1	1	1	1	1	1	1	1	1	1	1	1	1	1	1	1	NA	NA
PF03669	1	1	1	1	1	1	1	1	1	1	1	1	1	1	1	1	1	0	1	1	1	1	1	1	1	1	1	1	1	1	1	0.941176	0.464613	NA
PF03676	1	1	1	1	1	1	1	1	1	1	1	1	1	1	1	1	1	1	1	1	1	1	1	1	1	1	1	1	1	1	1	1	NA	NA
PF03690	1	1	1	1	1	1	1	1	1	1	1	1	1	1	1	1	1	1	1	1	1	1	1	1	1	1	1	1	1	1	1	1	NA	NA
PF03694	1	1	1	1	1	1	1	1	1	1	1	1	1	1	1	1	1	1	1	1	1	1	1	1	1	1	1	1	1	1	1	1	NA	NA
PF03702	0	2	0	0	0	0	0	0	0	0	0	0	1	1	1	0	0	0	0	0	0	0	0	0	0	0	0	0	0	0	0.272727	0.117647	0.16361	NA
PF03707	1	1	1	1	1	1	1	0	1	1	1	1	1	1	1	1	1	1	1	1	1	1	1	1	1	1	1	1	1	1	0.909091	1	0.241987	NA
PF03715	1	1	1	1	1	1	1	1	1	1	1	1	1	1	1	1	1	1	1	1	1	1	1	1	1	1	1	1	1	1	1	1	NA	NA
PF03716	0	2	0	0	0	0	0	0	0	0	0	0	0	0	0	0	0	0	0	0	0	0	0	0	0	0	0	0	0	0	0	0.117647	0.464613	NA
PF03719	2	2	2	2	2	2	2	2	2	2	2	2	2	2	2	2	2	2	2	2	2	2	2	2	2	2	2	2	2	2	2	2	NA	NA
PF03720	3	2	1	3	2	2	2	2	2	3	2	3	2	2	2	3	1	3	2	1	2	2	2	2	2	2	2	2	3	1	2.27273	2.05882	0.40513	NA
PF03721	4	3	3	7	5	4	4	4	4	5	4	5	4	5	4	4	4	5	5	4	4	4	3	4	4	4	4	4	5	4	4.36364	4.17647	0.208867	NA
PF03725	1	1	1	1	1	1	1	1	1	1	1	1	1	1	1	1	2	2	1	2	2	2	2	2	2	2	2	2	2	2	1	1.76471	0.000111566	NA
PF03727	5	5	5	5	5	4	5	5	5	5	5	5	5	5	5	4	5	5	5	5	5	5	5	5	5	5	5	5	5	5	4.90909	4.94118	0.792189	NA
PF03730	1	1	0	1	0	1	1	1	1	1	1	1	1	1	1	1	1	1	1	1	1	1	1	1	1	1	1	1	1	1	1	1	NA	NA
PF03731	2	2	1	2	1	2	2	2	2	2	2	2	2	2	2	2	2	2	2	2	2	2	2	2	2	2	2	2	2	2	2	2	NA	NA
PF03732	0	0	0	2	0	2	0	0	0	0	0	0	0	0	0	1	0	0	0	0	0	0	0	0	0	0	0	0	0	0	0.0909091	0.235294	0.792641	NA
PF03733	1	1	1	1	1	1	1	1	1	1	1	1	1	1	1	1	1	1	1	1	1	1	1	1	1	1	1	1	1	1	1	1	NA	NA
PF03737	2	4	1	2	1	2	1	1	1	1	1	1	1	1	1	3	2	2	1	2	2	2	2	2	2	3	2	3	2	2	1.18182	2.23529	5.59459e-05	NA
PF03738	1	2	2	2	1	1	2	1	2	1	2	1	2	2	2	2	1	1	1	1	2	1	1	1	1	1	1	1	1	1	1.63636	1.17647	0.0160677	NA
PF03746	1	1	0	1	1	1	1	1	1	1	1	1	0	0	0	1	1	1	1	2	1	1	1	1	1	1	1	1	1	1	0.727273	1.05882	0.0248113	NA
PF03764	3	3	3	3	3	2	2	3	3	3	3	3	3	2	3	3	3	3	3	3	3	3	3	3	3	3	3	3	3	3	2.81818	2.94118	0.334405	NA
PF03765	5	5	5	4	5	5	5	5	5	4	5	5	4	5	5	5	5	5	5	5	5	5	4	5	5	5	5	5	5	5	4.81818	4.88235	0.669673	NA
PF03770	2	2	2	2	2	2	2	2	2	2	2	2	2	2	2	2	2	2	2	2	2	2	2	2	2	2	2	2	2	2	2	2	NA	NA
PF03781	1	2	2	2	2	2	2	2	2	1	2	2	2	1	1	2	2	2	1	2	2	2	2	2	2	2	2	2	2	2	1.63636	1.94118	0.047226	NA
PF03795	1	3	1	2	1	1	1	1	1	1	1	1	1	1	1	1	1	1	1	1	2	2	1	2	2	1	2	2	1	1	1	1.52941	0.00939587	NA
PF03798	6	5	4	5	4	5	5	5	5	5	7	5	5	5	7	4	6	5	6	6	6	6	6	6	6	6	6	6	6	6	5.36364	5.76471	0.0722281	NA
PF03800	1	1	1	1	1	1	1	1	1	1	1	1	1	1	1	1	1	1	1	1	1	1	1	1	1	1	1	1	1	1	1	1	NA	NA
PF03801	1	1	1	1	1	1	1	1	1	1	1	1	1	1	1	1	1	1	1	1	1	1	1	1	1	1	1	1	1	1	1	1	NA	NA
PF03807	2	5	4	4	3	2	4	2	2	2	2	2	2	2	3	4	3	3	4	4	3	3	3	3	3	3	3	3	3	4	2.63636	3.17647	0.0791276	NA
PF03810	10	8	9	7	8	9	8	8	8	8	8	8	8	8	7	9	9	9	9	9	8	9	8	9	9	9	9	9	8	9	8.09091	8.70588	0.0137113	NA
PF03813	1	1	1	1	1	1	1	1	1	1	1	1	1	1	1	1	1	1	1	1	1	1	1	1	1	1	1	1	1	1	1	1	NA	NA
PF03815	2	2	2	2	2	2	2	2	2	2	2	2	2	2	2	2	2	2	2	2	2	2	2	2	2	2	2	2	2	2	2	2	NA	NA
PF03820	1	1	1	1	1	1	1	1	1	1	1	1	1	1	2	1	1	1	1	1	1	1	1	1	1	1	1	1	1	1	1.09091	1	0.241987	NA
PF03824	1	1	1	1	1	1	1	1	1	1	1	1	1	1	1	1	1	1	1	1	1	1	1	1	1	1	1	1	1	1	1	1	NA	NA
PF03828	3	3	3	3	3	3	3	3	3	3	3	3	3	3	3	3	3	3	3	3	3	3	3	3	3	3	3	3	3	3	3	3	NA	NA
PF03834	1	1	1	1	1	1	1	1	1	1	1	1	1	1	1	1	1	1	1	1	1	1	1	1	1	1	1	1	1	1	1	1	NA	NA
PF03835	3	3	3	3	3	3	3	3	3	3	3	3	3	3	3	3	3	3	3	3	3	3	3	2	3	3	3	3	3	3	3	2.94118	0.464613	NA
PF03836	2	3	2	2	2	2	2	2	2	2	2	2	2	2	2	2	2	2	2	2	2	2	2	2	2	2	2	2	2	2	2	2.05882	0.464613	NA
PF03839	1	1	1	1	1	1	1	1	1	1	1	1	1	1	1	1	1	1	1	1	1	1	1	1	1	1	1	1	1	1	1	1	NA	NA
PF03847	1	1	1	1	1	1	1	1	1	1	1	1	1	1	1	1	1	1	1	1	1	1	1	1	1	1	1	1	1	1	1	1	NA	NA
PF03849	1	1	1	1	1	1	1	1	1	1	1	1	1	1	2	1	1	1	1	1	1	1	1	1	1	1	1	1	1	1	1.09091	1	0.241987	NA
PF03850	1	1	1	1	1	1	1	1	1	1	1	1	1	1	1	1	1	1	1	1	1	1	1	1	1	1	1	1	1	1	1	1	NA	NA
PF03851	1	1	1	1	1	1	1	1	1	1	1	1	1	1	1	1	1	1	1	1	1	1	1	1	1	1	1	1	1	1	1	1	NA	NA
PF03853	2	2	2	2	2	2	2	2	2	2	2	2	2	2	2	2	2	2	2	2	2	2	2	2	2	2	2	2	2	2	2	2	NA	NA
PF03856	2	2	2	2	2	2	2	2	2	2	2	2	2	2	2	2	2	2	2	2	2	2	2	2	2	2	2	2	2	2	2	2	NA	NA
PF03870	1	1	1	1	1	1	1	1	1	1	1	1	1	1	1	1	1	1	1	1	1	1	1	1	1	1	1	1	1	1	1	1	NA	NA
PF03871	1	1	1	1	1	1	1	1	1	1	1	1	1	1	1	1	1	1	1	1	1	1	1	1	1	1	1	1	1	1	1	1	NA	NA
PF03874	2	2	2	2	2	2	2	2	2	2	2	2	2	1	2	2	2	2	2	2	2	2	2	2	2	2	2	2	2	2	1.90909	2	0.241987	NA
PF03876	3	3	3	3	3	3	3	3	3	3	3	3	3	3	3	3	3	3	3	3	3	3	3	3	3	3	3	3	3	3	3	3	NA	NA
PF03878	1	1	1	1	1	1	1	1	1	1	1	1	1	1	1	1	1	1	1	1	1	1	1	1	1	1	1	1	1	1	1	1	NA	NA
PF03879	1	1	1	1	1	1	1	1	1	1	1	1	1	1	1	1	1	1	1	1	0	1	1	1	1	1	1	1	1	1	1	0.941176	0.464613	NA
PF03881	3	2	1	1	1	1	3	3	1	1	1	1	1	2	1	2	3	2	5	4	5	7	4	6	5	5	5	4	4	4	1.90909	3.82353	0.00537352	NA
PF03893	0	0	0	0	0	0	1	1	1	0	0	0	0	0	0	0	0	0	0	0	0	0	0	0	0	0	0	0	0	0	0.272727	0	0.0282485	NA
PF03894	1	2	2	2	2	2	2	2	2	2	2	2	2	2	2	2	1	1	1	1	1	1	1	1	1	1	1	1	1	1	1.90909	1.17647	0.000215014	NA
PF03896	1	1	1	1	1	1	0	1	1	1	1	1	1	1	1	1	1	1	1	1	1	1	1	1	1	1	1	1	1	1	0.909091	1	0.241987	NA
PF03900	1	1	1	1	1	1	1	2	2	1	1	1	1	1	1	1	1	1	1	1	1	1	1	1	1	1	1	1	1	1	1.18182	1	0.0820532	NA
PF03901	4	4	4	4	4	3	4	4	4	4	4	4	4	4	4	4	4	4	4	4	4	4	4	4	4	4	4	4	4	5	4	4	1	NA
PF03902	0	1	0	0	0	0	1	1	0	0	0	0	0	0	0	0	0	0	0	0	0	0	0	0	0	0	0	0	0	0	0.181818	0.0588235	0.334405	NA
PF03907	1	1	1	1	1	1	1	1	1	1	1	1	1	1	1	1	1	1	1	1	1	1	1	1	1	1	1	1	1	1	1	1	NA	NA
PF03908	1	1	1	1	1	1	1	1	1	1	1	1	1	1	1	1	1	1	1	1	1	1	1	1	1	1	1	1	1	1	1	1	NA	NA
PF03909	2	2	2	2	2	2	2	2	2	2	2	2	2	2	2	2	2	2	2	2	2	2	2	2	2	2	2	2	2	2	2	2	NA	NA
PF03911	1	1	1	1	1	0	1	1	1	1	1	1	1	1	1	1	1	1	1	1	1	1	1	1	1	1	1	1	1	1	1	0.941176	0.464613	NA
PF03914	3	3	3	3	3	3	3	3	3	3	3	3	3	3	3	3	3	3	3	3	3	3	3	3	3	3	3	3	3	3	3	3	NA	NA
PF03915	1	1	1	1	1	1	1	1	1	1	1	1	1	1	1	1	1	1	1	1	1	1	1	1	1	1	1	1	1	1	1	1	NA	NA
PF03917	1	1	1	1	1	1	1	1	1	1	1	1	1	1	1	1	1	1	1	1	1	1	1	1	1	1	1	1	1	1	1	1	NA	NA
PF03919	1	1	1	1	1	1	1	1	1	1	1	1	1	1	1	1	1	1	1	1	1	1	1	1	1	1	1	1	1	1	1	1	NA	NA
PF03928	1	1	1	1	1	1	1	1	1	1	1	1	1	1	1	1	1	1	1	1	1	1	1	1	1	1	1	1	1	1	1	1	NA	NA
PF03931	2	2	2	2	2	2	2	2	2	2	2	2	2	2	2	2	2	2	2	2	2	2	2	2	2	2	2	2	2	2	2	2	NA	NA
PF03932	1	1	0	1	0	0	1	1	1	1	1	1	1	1	1	1	1	1	1	1	1	1	0	1	1	1	1	1	0	1	1	0.823529	0.160306	NA
PF03936	1	5	0	1	0	1	1	3	2	1	1	1	2	1	2	2	2	2	0	1	1	1	1	1	0	0	1	0	1	1	1.45455	1.17647	0.171921	NA
PF03937	1	1	1	1	1	1	1	1	1	1	1	1	1	1	1	1	1	1	1	1	1	1	1	1	1	1	1	1	1	1	1	1	NA	NA
PF03939	1	1	1	1	1	1	1	1	1	1	1	1	1	1	1	1	1	1	1	1	1	1	1	1	1	1	1	1	1	1	1	1	NA	NA
PF03941	1	1	1	1	1	1	1	1	1	1	1	1	1	1	1	1	1	1	1	1	1	1	1	1	1	1	1	1	1	1	1	1	NA	NA
PF03943	1	1	1	1	1	1	1	1	1	1	1	1	1	1	1	1	1	1	1	1	1	1	1	1	1	1	1	1	1	1	1	1	NA	NA
PF03946	2	2	2	2	2	1	2	1	2	1	2	2	2	2	2	1	2	2	2	2	2	2	2	2	2	2	2	2	2	2	1.72727	1.94118	0.130411	NA
PF03947	2	2	2	2	2	2	2	2	2	2	2	2	2	2	2	2	2	2	2	2	2	2	2	2	2	2	2	2	2	2	2	2	NA	NA
PF03949	2	2	2	2	2	2	2	2	2	2	2	2	2	2	2	2	2	2	2	2	2	2	2	2	2	2	2	2	2	2	2	2	NA	NA
PF03950	2	2	2	2	2	2	2	2	2	2	2	2	2	2	2	2	2	2	2	2	2	2	2	2	2	2	2	2	2	2	2	2	NA	NA
PF03951	1	1	1	1	1	1	1	1	1	1	1	1	1	1	1	1	1	1	1	1	1	1	1	1	1	1	1	1	1	1	1	1	NA	NA
PF03952	1	1	1	1	1	1	1	1	1	1	1	1	1	1	1	1	1	1	1	1	1	1	1	1	1	1	1	1	1	1	1	1	NA	NA
PF03953	5	5	5	5	6	5	5	6	6	6	6	5	6	6	6	5	5	5	5	5	3	5	5	5	5	5	5	5	5	5	5.63636	4.88235	0.000270321	NA
PF03959	6	10	5	11	6	8	15	10	11	7	9	10	7	9	10	6	6	7	7	9	8	7	5	7	7	8	7	8	8	9	9.18182	7.70588	0.119581	NA
PF03966	1	1	1	1	1	1	1	1	1	1	1	1	1	1	1	1	1	1	1	1	1	1	1	1	1	1	1	1	1	1	1	1	NA	NA
PF03969	2	2	2	2	2	2	2	2	2	2	2	2	2	2	2	2	2	2	2	2	2	2	2	2	2	2	2	2	2	2	2	2	NA	NA
PF03972	3	3	1	1	1	1	2	1	1	1	1	1	1	1	1	2	3	4	4	4	3	4	4	4	4	4	4	4	4	4	1.45455	3.41176	0.000468922	NA
PF03980	1	1	1	1	1	1	1	1	1	1	1	1	1	1	1	1	1	1	1	1	1	1	1	1	1	1	1	1	1	1	1	1	NA	NA
PF03981	1	1	1	1	1	1	1	1	1	1	1	1	1	1	1	1	1	1	1	0	1	1	1	1	1	1	1	1	1	1	1	0.941176	0.464613	NA
PF03982	1	1	1	1	1	1	1	1	1	1	1	1	1	1	1	1	1	1	1	1	1	1	1	1	1	1	1	1	1	1	1	1	NA	NA
PF03983	1	1	1	1	1	1	1	1	1	1	1	1	1	1	1	1	1	1	1	1	1	1	1	1	1	1	1	1	1	1	1	1	NA	NA
PF03985	1	1	1	1	1	1	1	1	1	1	1	1	1	1	1	1	1	1	1	1	1	1	1	1	1	1	1	1	1	1	1	1	NA	NA
PF03986	1	1	1	1	1	1	1	1	1	1	1	1	1	1	1	1	1	1	1	1	1	1	1	1	1	1	1	1	1	1	1	1	NA	NA
PF03987	2	2	2	2	2	2	2	2	2	2	2	2	2	2	2	2	2	2	2	2	2	2	2	2	2	2	2	2	2	2	2	2	NA	NA
PF03992	1	5	2	1	0	0	0	1	1	0	1	1	1	1	1	2	0	2	1	1	1	0	0	0	0	1	0	0	0	1	0.909091	0.764706	0.167333	NA
PF03997	1	1	1	1	1	1	1	1	2	1	1	1	1	1	1	1	1	1	1	1	1	1	1	1	1	1	1	1	1	1	1.09091	1	0.241987	NA
PF03998	1	1	1	1	1	1	1	1	1	1	1	1	1	1	1	1	1	1	1	1	1	1	1	1	1	1	1	1	1	1	1	1	NA	NA
PF03999	1	1	1	1	1	1	1	1	1	1	1	1	1	1	1	1	1	1	1	1	1	1	1	1	1	1	1	1	1	1	1	1	NA	NA
PF04000	3	3	3	3	3	3	3	3	3	3	3	3	3	3	3	3	3	3	3	3	3	3	3	3	3	3	3	3	3	3	3	3	NA	NA
PF04003	3	3	3	3	3	2	3	3	3	3	3	3	3	3	3	3	3	3	3	3	3	3	3	3	3	3	3	3	3	3	3	2.94118	0.464613	NA
PF04004	1	1	1	1	1	1	1	1	1	1	1	1	1	1	1	1	1	1	1	1	1	1	1	1	1	1	1	1	1	1	1	1	NA	NA
PF04005	1	1	1	1	1	1	1	1	1	1	1	1	1	1	1	1	1	1	1	1	1	1	1	1	1	1	1	1	1	1	1	1	NA	NA
PF04006	1	1	1	1	1	1	1	1	1	1	1	1	1	1	1	1	1	1	1	1	1	1	1	1	1	1	1	1	1	1	1	1	NA	NA
PF04030	3	4	2	2	2	3	2	3	3	2	2	2	2	3	2	3	3	2	3	2	2	2	2	2	2	3	3	2	2	2	2.45455	2.41176	0.720722	NA
PF04031	1	1	1	1	1	1	1	1	2	1	1	1	1	1	1	1	1	1	1	1	1	1	2	1	1	1	1	1	1	0	1.09091	1	0.511048	NA
PF04032	2	2	2	2	2	2	2	2	2	2	2	2	2	2	2	1	2	2	2	2	1	2	2	2	2	2	2	2	2	2	1.90909	1.94118	0.792189	NA
PF04034	1	1	1	1	1	1	1	1	1	1	1	1	1	1	1	1	1	1	1	1	1	1	1	1	1	1	1	1	1	1	1	1	NA	NA
PF04037	1	1	1	1	1	1	1	1	1	1	1	1	1	1	1	1	1	1	1	1	1	1	1	1	1	1	1	1	1	1	1	1	NA	NA
PF04042	3	3	3	3	3	3	3	3	3	3	3	3	3	3	3	3	3	3	3	3	3	3	3	3	3	3	3	3	3	3	3	3	NA	NA
PF04045	1	1	1	1	1	1	1	1	2	1	1	1	1	1	1	1	1	1	1	1	1	1	1	1	1	1	1	1	1	1	1.09091	1	0.241987	NA
PF04046	1	1	1	1	1	1	1	1	1	1	1	1	1	1	1	1	1	1	1	1	1	1	1	1	1	1	1	1	1	1	1	1	NA	NA
PF04048	1	1	1	1	1	1	1	1	1	1	1	1	1	1	1	1	1	1	1	1	1	1	1	1	1	1	1	1	1	1	1	1	NA	NA
PF04049	1	1	1	1	1	1	1	1	1	1	1	1	1	1	0	1	1	1	1	1	1	1	1	1	1	1	1	1	1	1	0.909091	1	0.241987	NA
PF04050	1	1	1	1	1	1	1	1	1	1	1	1	1	1	1	1	1	1	1	1	1	1	1	1	1	1	1	1	1	1	1	1	NA	NA
PF04051	3	3	3	3	3	2	3	3	3	3	3	3	3	3	3	3	2	3	3	3	3	3	3	3	3	3	3	3	3	3	3	2.88235	0.26848	NA
PF04053	2	2	2	2	2	2	2	2	2	2	2	2	2	2	2	2	2	2	2	2	3	2	2	2	2	2	2	2	2	2	2	2.05882	0.464613	NA
PF04054	1	1	1	1	1	1	1	1	1	1	1	1	1	1	1	1	1	1	1	1	1	1	1	1	1	1	1	1	1	1	1	1	NA	NA
PF04055	6	7	3	7	5	6	6	6	6	7	5	6	7	7	7	6	5	6	5	5	7	6	6	6	6	6	6	5	6	6	6.18182	6	0.475795	NA
PF04056	1	1	1	1	1	1	1	1	1	1	1	1	1	1	1	1	1	1	1	1	1	1	1	1	1	1	1	1	1	1	1	1	NA	NA
PF04057	1	1	1	1	1	1	1	1	1	1	1	1	1	1	1	1	1	1	1	1	1	1	1	1	1	1	1	1	1	1	1	1	NA	NA
PF04059	1	1	1	2	1	0	1	1	1	1	1	1	1	1	1	1	1	1	1	1	1	1	1	1	1	1	1	1	1	1	1	1	1	NA
PF04061	1	1	1	1	1	1	1	1	1	1	1	1	1	1	1	1	1	1	1	1	1	1	1	1	1	1	1	1	1	1	1	1	NA	NA
PF04062	1	1	1	1	1	1	1	1	1	1	1	1	1	1	1	1	1	1	1	1	1	1	1	1	1	1	1	1	1	1	1	1	NA	NA
PF04063	1	1	1	1	1	1	1	1	1	1	1	1	1	1	1	1	1	1	1	1	1	1	1	1	1	1	1	1	1	1	1	1	NA	NA
PF04064	1	1	1	1	1	1	1	1	1	1	1	1	1	1	1	1	1	1	1	1	1	1	1	1	1	1	1	1	1	1	1	1	NA	NA
PF04065	1	1	1	1	1	1	1	1	1	1	1	1	1	1	1	1	1	1	1	1	1	1	1	1	1	1	1	1	1	1	1	1	NA	NA
PF04068	2	1	2	2	2	2	1	1	1	1	2	1	1	1	1	2	2	1	1	2	1	2	2	1	2	2	2	2	2	2	1.18182	1.76471	0.00329504	NA
PF04072	3	3	4	3	4	3	4	6	7	9	6	5	5	6	5	4	3	3	3	3	3	3	3	3	3	3	3	3	3	3	5.45455	3	3.40376e-06	NA
PF04078	1	1	1	1	1	1	1	1	1	1	1	1	1	1	1	1	1	1	1	1	1	1	1	1	1	1	1	1	1	1	1	1	NA	NA
PF04080	1	1	1	1	1	1	1	1	1	1	1	1	1	1	1	1	1	1	1	1	1	1	1	1	1	1	1	1	1	1	1	1	NA	NA
PF04081	1	1	1	1	1	0	1	1	1	1	1	1	1	1	1	1	1	1	1	1	1	1	1	1	1	1	1	1	1	1	1	0.941176	0.464613	NA
PF04082	182	295	139	189	154	196	147	149	145	148	139	144	140	154	151	186	203	241	216	228	232	242	210	233	230	241	233	246	232	235	156.273	227.529	4.23639e-05	NA
PF04083	1	1	1	1	1	1	1	1	1	1	1	1	1	1	1	1	1	1	1	1	1	1	1	1	1	1	1	1	1	1	1	1	NA	NA
PF04084	1	1	1	1	1	1	1	1	1	1	1	1	1	1	1	1	1	1	1	1	1	1	1	1	1	1	1	1	1	1	1	1	NA	NA
PF04086	1	1	1	1	1	1	1	1	1	1	1	1	1	1	1	1	1	1	1	1	1	1	1	1	1	1	1	1	1	1	1	1	NA	NA
PF04088	1	1	1	2	1	1	1	1	1	1	1	1	1	1	1	1	1	1	1	1	1	1	1	1	1	1	1	1	1	1	1	1.05882	0.464613	NA
PF04090	0	1	0	0	0	0	0	0	0	0	0	0	0	0	0	0	0	0	0	0	0	0	0	0	0	0	0	0	0	0	0	0.0588235	0.464613	NA
PF04091	1	1	1	1	1	1	1	1	1	1	1	1	1	1	1	1	1	1	1	1	1	1	1	1	1	1	1	1	1	1	1	1	NA	NA
PF04095	1	1	1	1	1	1	1	1	1	1	1	1	1	1	1	1	1	1	1	1	1	1	1	1	1	1	1	1	1	1	1	1	NA	NA
PF04096	1	1	1	1	1	1	1	1	1	1	1	1	1	1	1	1	1	1	1	1	1	1	1	1	1	1	1	1	1	1	1	1	NA	NA
PF04097	1	1	1	1	1	1	1	1	1	1	1	1	1	1	1	1	1	1	1	1	1	1	1	1	1	1	1	1	1	1	1	1	NA	NA
PF04098	1	1	1	1	1	1	1	1	1	1	1	1	1	1	1	1	1	1	1	1	1	1	1	1	1	1	1	1	2	1	1	1.05882	0.464613	NA
PF04099	2	2	2	2	2	2	2	2	2	2	2	2	2	2	2	2	2	2	2	2	2	2	2	2	2	2	2	2	2	2	2	2	NA	NA
PF04100	1	1	1	1	1	1	1	1	1	1	1	1	1	1	1	1	1	1	1	1	1	1	1	1	1	1	1	1	1	1	1	1	NA	NA
PF04101	1	1	1	2	1	1	1	1	2	1	1	1	1	1	1	1	1	1	1	1	1	1	1	1	1	1	1	1	1	1	1.09091	1.05882	0.792189	NA
PF04104	1	1	1	1	1	1	1	1	1	1	1	1	1	1	1	1	1	1	1	1	1	1	1	1	1	1	1	1	1	1	1	1	NA	NA
PF04106	1	1	1	1	1	1	1	1	1	1	1	1	1	1	1	1	1	1	1	1	1	1	1	1	1	1	1	1	1	1	1	1	NA	NA
PF04108	1	1	1	1	1	1	1	1	1	1	1	1	1	1	1	1	1	1	1	1	1	1	1	1	1	1	1	1	1	1	1	1	NA	NA
PF04109	1	1	1	1	1	1	1	1	1	1	1	1	1	1	1	1	1	1	1	1	1	1	1	1	1	1	1	1	1	1	1	1	NA	NA
PF04110	1	1	1	1	1	0	1	1	1	1	1	1	1	1	1	1	1	1	1	1	1	1	1	1	1	1	1	1	1	1	1	0.941176	0.464613	NA
PF04111	1	1	1	1	1	1	1	1	1	1	1	1	1	1	1	1	1	1	1	1	1	1	1	1	1	1	1	1	1	1	1	1	NA	NA
PF04112	1	1	1	1	1	1	1	1	1	1	1	1	1	1	1	1	1	1	1	1	1	1	1	1	1	1	1	1	1	1	1	1	NA	NA
PF04113	1	1	1	1	1	1	1	1	1	1	1	1	1	1	1	1	1	1	1	1	1	1	1	1	1	1	1	1	1	1	1	1	NA	NA
PF04114	1	1	1	1	1	1	1	1	1	1	1	1	1	1	1	1	1	1	1	1	1	1	1	1	1	1	1	1	1	1	1	1	NA	NA
PF04115	1	1	0	1	0	1	1	1	1	1	1	1	1	1	1	1	1	1	1	1	1	1	1	1	1	1	1	1	1	1	1	1	NA	NA
PF04116	9	7	9	10	10	9	9	9	8	9	9	9	8	9	9	7	10	10	9	10	10	10	10	10	10	10	9	10	9	10	8.63636	9.58824	0.000656259	NA
PF04117	6	6	5	7	6	5	6	6	6	6	6	6	6	6	6	6	6	6	6	6	6	6	6	6	6	6	6	6	6	6	6	6	1	NA
PF04118	1	1	1	1	1	1	1	1	1	1	1	1	1	1	1	1	1	1	1	1	1	1	1	1	1	1	1	1	1	1	1	1	NA	NA
PF04121	1	1	1	1	1	1	1	1	1	1	1	1	1	1	1	1	1	1	1	1	1	1	1	2	1	1	1	1	1	1	1	1.05882	0.464613	NA
PF04124	1	1	1	1	1	1	1	1	1	1	1	1	1	1	1	1	1	1	1	1	1	1	1	1	1	1	1	1	1	1	1	1	NA	NA
PF04127	1	1	1	1	1	1	1	1	1	1	1	1	1	1	1	1	1	1	1	1	1	1	1	1	1	1	1	1	1	1	1	1	NA	NA
PF04129	1	1	1	1	1	1	1	1	1	1	1	1	1	1	1	1	1	1	1	1	1	1	1	1	1	1	1	1	1	1	1	1	NA	NA
PF04130	5	5	5	5	5	5	5	5	5	5	5	5	5	5	5	5	5	5	5	5	5	5	5	5	5	5	5	5	5	5	5	5	NA	NA
PF04133	1	1	1	1	1	1	1	1	1	1	1	1	1	1	1	1	1	1	1	1	1	1	1	1	1	1	1	1	1	1	1	1	NA	NA
PF04135	1	1	1	1	1	0	1	1	1	1	1	1	1	1	1	1	1	1	1	1	1	1	1	1	1	1	1	1	1	1	1	0.941176	0.464613	NA
PF04136	1	1	1	1	1	1	1	1	1	1	1	1	1	1	1	1	1	1	1	1	1	1	1	1	1	1	1	1	1	1	1	1	NA	NA
PF04137	1	1	1	1	1	1	1	1	1	1	1	1	1	1	1	1	1	1	1	1	1	1	1	1	1	1	1	1	1	1	1	1	NA	NA
PF04139	1	1	1	1	1	1	1	1	1	1	1	1	1	1	1	1	1	1	1	1	1	1	1	1	1	1	1	1	1	1	1	1	NA	NA
PF04140	2	3	2	2	2	2	2	3	3	2	3	3	2	2	2	2	1	2	2	2	2	3	3	3	3	3	3	3	2	2	2.36364	2.41176	0.74748	NA
PF04142	5	5	5	5	6	6	4	4	4	4	4	4	4	4	4	5	5	5	5	5	5	5	4	5	5	5	5	5	5	5	4.18182	5	8.40894e-05	NA
PF04143	1	1	1	1	1	1	1	1	1	1	1	1	1	1	1	1	1	1	1	1	1	1	1	1	1	1	1	1	1	1	1	1	NA	NA
PF04145	7	7	5	5	5	5	5	5	5	5	6	5	4	5	5	5	6	6	6	6	6	6	6	6	6	6	6	6	6	6	5.09091	6	0.000352411	NA
PF04146	1	1	1	1	1	1	1	1	1	1	1	1	1	1	1	1	1	1	1	1	1	1	1	1	1	1	1	1	1	1	1	1	NA	NA
PF04147	1	1	1	1	1	1	1	1	1	1	1	1	1	1	1	1	1	1	1	1	1	1	1	1	1	1	1	1	1	1	1	1	NA	NA
PF04148	1	1	1	1	1	1	1	1	1	1	1	1	1	1	1	1	1	1	1	1	1	1	1	1	1	1	1	1	1	1	1	1	NA	NA
PF04152	1	1	1	1	1	1	1	1	1	1	1	1	1	1	1	1	1	1	1	1	1	1	1	1	1	1	1	1	1	1	1	1	NA	NA
PF04153	2	2	2	2	2	1	2	2	2	2	2	2	2	2	2	2	2	2	2	2	2	2	2	2	2	2	2	2	2	2	2	1.94118	0.464613	NA
PF04157	2	2	2	2	2	2	2	2	2	2	2	2	2	2	2	2	2	2	2	2	2	2	2	2	2	2	2	2	2	2	2	2	NA	NA
PF04158	1	1	1	1	1	1	1	1	1	1	1	1	1	1	1	1	1	1	1	1	1	1	1	1	1	1	1	1	1	1	1	1	NA	NA
PF04161	1	1	1	1	1	1	1	1	1	1	1	1	1	1	1	1	1	1	1	1	1	1	1	1	1	1	1	1	1	1	1	1	NA	NA
PF04163	1	1	1	1	1	1	1	1	1	1	0	1	1	1	1	0	1	1	1	0	1	1	1	1	1	1	1	1	1	1	0.818182	0.941176	0.334405	NA
PF04172	2	2	1	2	2	2	2	2	2	2	2	2	2	2	2	2	2	2	2	2	2	2	2	2	2	2	2	2	2	2	2	2	NA	NA
PF04176	1	1	1	1	1	1	1	1	1	1	1	1	1	1	1	1	1	1	1	1	1	1	1	1	1	1	1	1	1	1	1	1	NA	NA
PF04177	1	1	1	1	1	1	1	1	1	1	1	1	1	1	1	1	1	1	1	1	1	1	1	1	1	1	1	1	1	1	1	1	NA	NA
PF04178	2	2	2	2	2	1	2	2	2	2	2	2	2	2	2	2	2	2	2	2	2	2	2	2	2	2	2	2	2	2	2	1.94118	0.464613	NA
PF04179	1	1	1	1	1	1	1	1	1	1	1	1	2	1	1	1	1	1	1	1	1	1	1	1	1	1	1	1	1	1	1.09091	1	0.241987	NA
PF04180	1	1	1	1	1	1	1	1	1	1	1	1	1	1	1	1	1	1	1	1	1	1	1	1	1	1	1	1	1	1	1	1	NA	NA
PF04181	1	1	1	1	1	1	1	1	1	1	1	1	1	1	1	1	1	1	1	1	1	1	1	1	1	1	1	1	1	1	1	1	NA	NA
PF04182	1	1	1	1	1	1	1	1	1	1	1	1	1	1	1	1	1	1	1	1	1	1	1	1	1	1	1	1	1	1	1	1	NA	NA
PF04185	2	3	2	2	2	3	3	3	3	3	3	3	3	3	3	3	2	2	2	2	2	2	2	2	2	2	2	2	2	2	2.90909	2.11765	5.55071e-05	NA
PF04188	1	1	1	1	1	0	1	1	1	1	1	1	1	1	1	1	1	1	1	1	1	1	1	1	1	1	1	1	1	1	1	0.941176	0.464613	NA
PF04189	1	1	1	1	1	1	1	1	1	1	1	1	1	1	1	1	1	1	1	1	1	1	1	1	1	1	1	1	1	1	1	1	NA	NA
PF04190	1	1	1	1	1	1	1	1	1	1	1	1	1	1	1	1	1	1	1	1	1	1	1	1	1	1	1	1	1	0	1	0.941176	0.464613	NA
PF04191	2	2	2	2	2	2	2	2	2	2	2	2	2	2	2	3	2	2	2	2	2	2	2	2	2	2	2	2	2	2	2.09091	2	0.241987	NA
PF04192	1	1	1	1	1	1	1	1	1	1	1	1	1	1	1	1	1	1	1	1	1	1	1	1	1	1	1	1	1	1	1	1	NA	NA
PF04193	9	11	6	8	7	8	8	8	8	9	8	8	8	8	8	7	10	8	8	10	10	10	8	10	9	10	9	9	9	9	8	9.23529	0.000629285	NA
PF04194	1	1	1	1	1	1	1	1	1	1	1	1	1	1	1	1	1	1	1	1	1	1	1	1	1	1	1	1	1	1	1	1	NA	NA
PF04199	3	9	3	4	4	3	4	4	3	4	4	3	4	4	4	3	3	5	4	5	5	5	4	4	5	5	5	5	5	5	3.72727	4.70588	0.00866258	NA
PF04209	5	5	3	4	4	4	3	3	3	3	3	3	3	3	4	4	5	5	5	4	4	4	4	3	5	4	4	4	4	4	3.36364	4.23529	0.00178845	NA
PF04212	2	2	2	2	2	2	2	2	2	2	2	2	2	2	2	2	2	2	2	2	2	2	2	2	2	2	2	2	2	1	2	1.94118	0.464613	NA
PF04218	1	1	1	0	1	1	0	1	1	1	1	0	1	1	1	1	1	0	0	1	0	1	1	0	1	1	1	1	1	1	0.727273	0.764706	0.850844	NA
PF04227	1	1	1	1	1	1	1	1	1	1	1	1	1	1	1	1	1	1	1	1	1	1	1	1	1	1	1	1	1	1	1	1	NA	NA
PF04229	1	1	1	1	1	1	1	1	1	1	1	1	1	1	1	1	1	1	1	1	1	1	1	1	1	1	1	1	1	1	1	1	NA	NA
PF04241	1	1	0	2	0	1	1	1	1	1	1	1	1	1	1	1	1	1	1	1	1	1	1	1	1	1	1	1	1	1	1	1.05882	0.464613	NA
PF04248	3	3	3	3	3	3	3	3	3	3	3	3	3	3	3	2	2	3	3	3	3	3	3	3	3	3	3	3	3	3	2.90909	2.94118	0.792189	NA
PF04252	1	1	1	1	1	0	1	1	1	1	1	1	1	1	1	1	1	1	1	1	1	1	1	1	1	1	1	1	1	1	1	0.941176	0.464613	NA
PF04253	3	5	3	3	3	4	4	4	4	3	4	4	3	4	4	4	5	5	5	4	5	5	5	5	5	5	5	5	5	4	3.90909	4.58824	0.0075178	NA
PF04258	1	1	1	1	1	1	1	1	1	1	1	1	1	1	1	1	1	1	1	1	1	1	1	1	1	1	1	1	1	1	1	1	NA	NA
PF04261	0	1	0	0	0	0	0	0	0	0	0	0	0	0	0	0	0	0	0	0	0	0	0	0	0	0	0	0	0	0	0	0.0588235	0.464613	NA
PF04263	1	1	1	1	1	1	1	1	1	1	1	1	1	1	1	1	1	1	1	1	1	1	1	1	1	1	1	1	1	1	1	1	NA	NA
PF04265	1	1	1	1	1	1	1	1	1	1	1	1	1	1	1	1	1	1	1	1	1	1	1	1	1	1	1	1	1	1	1	1	NA	NA
PF04266	0	0	0	0	0	0	0	0	0	0	0	0	0	0	0	0	1	1	1	1	1	1	1	1	1	1	1	1	1	1	0.0909091	0.764706	0.000692121	NA
PF04275	1	0	0	0	0	1	1	1	1	1	1	1	1	1	0	1	1	0	1	1	1	1	1	1	0	1	1	1	1	1	0.909091	0.764706	0.356911	NA
PF04280	2	1	1	1	1	1	2	2	2	2	2	2	2	2	2	1	1	1	1	1	1	1	1	1	1	1	1	1	1	1	1.81818	1.05882	6.51297e-05	NA
PF04281	1	1	1	1	1	1	1	1	1	1	1	1	1	1	1	1	1	1	1	1	1	1	1	1	1	1	1	1	1	1	1	1	NA	NA
PF04299	1	2	1	1	1	1	1	1	1	1	1	1	1	1	1	1	1	1	1	1	2	2	2	2	3	2	2	2	2	2	1	1.70588	0.000967034	NA
PF04303	2	3	2	2	3	3	2	2	2	2	2	2	2	2	2	1	2	3	1	2	2	3	3	3	3	4	3	4	3	3	1.81818	2.82353	0.000271945	NA
PF04321	2	2	2	2	2	1	2	2	2	2	2	2	2	2	2	2	2	2	2	2	2	2	2	2	2	2	2	2	2	2	2	1.94118	0.464613	NA
PF04324	1	1	1	1	1	1	1	1	1	1	1	1	1	1	1	1	1	1	1	1	1	1	1	1	1	1	1	1	1	1	1	1	NA	NA
PF04366	4	5	4	4	4	4	4	4	4	4	4	4	4	4	4	4	4	4	4	4	4	4	4	4	4	4	4	4	4	4	4	4.05882	0.464613	NA
PF04376	1	1	1	1	1	1	1	1	1	1	1	1	1	1	1	1	1	1	1	1	1	1	1	1	1	1	1	1	1	1	1	1	NA	NA
PF04377	1	1	1	1	1	1	1	1	1	1	1	1	1	1	1	1	1	1	1	1	1	1	1	1	1	1	1	1	1	1	1	1	NA	NA
PF04383	1	1	2	2	1	1	1	1	1	2	2	2	2	2	2	1	1	1	1	2	2	2	2	2	2	2	2	2	2	2	1.54545	1.70588	0.411453	NA
PF04387	2	2	2	2	2	2	2	2	2	2	2	2	2	2	2	2	2	2	2	2	2	2	2	2	1	2	2	2	2	2	2	1.94118	0.464613	NA
PF04388	1	1	1	1	1	0	1	1	1	1	1	1	1	1	1	1	1	1	1	1	1	1	1	1	1	1	1	1	1	1	1	0.941176	0.464613	NA
PF04389	18	19	17	17	17	17	17	17	17	16	17	17	16	17	17	18	20	20	20	20	19	20	20	20	21	20	20	20	20	20	17.1818	19.4706	0.000268501	NA
PF04406	1	1	1	1	1	1	1	1	1	1	1	1	1	1	1	1	1	1	1	1	1	1	1	1	1	1	1	1	1	1	1	1	NA	NA
PF04408	9	7	9	9	9	9	8	7	6	7	9	7	6	6	6	9	9	6	7	9	8	9	9	7	9	9	9	9	9	9	7.09091	8.52941	0.00254462	NA
PF04410	2	2	2	2	2	2	2	2	2	2	2	2	2	2	2	2	2	2	2	2	2	2	2	2	2	2	2	2	2	2	2	2	NA	NA
PF04412	1	1	0	1	0	0	0	0	0	0	0	0	0	0	0	1	1	1	1	1	1	1	1	1	1	1	1	1	1	1	0.181818	0.941176	6.51297e-05	NA
PF04418	1	1	1	1	1	1	1	1	1	1	1	1	1	1	1	1	1	1	1	1	1	1	1	1	1	1	1	1	1	1	1	1	NA	NA
PF04419	2	1	1	2	1	0	2	2	2	2	1	2	2	2	2	2	2	2	2	2	2	2	2	2	2	2	2	2	2	1	1.90909	1.76471	0.535834	NA
PF04420	1	1	1	1	1	1	1	1	1	1	1	1	1	1	1	1	1	1	1	1	1	1	1	1	1	1	1	1	1	1	1	1	NA	NA
PF04424	1	1	1	1	1	1	1	1	1	1	1	1	1	1	1	1	1	1	1	0	1	1	1	1	1	1	1	1	1	1	1	0.941176	0.464613	NA
PF04426	0	0	0	0	0	0	0	0	0	0	0	0	1	0	0	0	0	0	0	0	0	0	0	0	0	0	0	0	0	1	0.0909091	0.0588235	0.792189	NA
PF04427	5	6	4	4	4	5	5	5	5	5	5	5	5	5	5	5	5	5	5	4	5	5	5	5	5	5	5	5	5	5	5	4.94118	0.661286	NA
PF04428	1	1	1	1	1	1	1	1	1	1	1	1	1	1	1	1	1	1	1	1	1	1	1	1	1	1	1	1	1	1	1	1	NA	NA
PF04430	1	1	1	1	1	1	1	1	1	1	1	1	1	1	1	1	1	1	1	1	1	1	1	1	1	1	1	1	1	1	1	1	NA	NA
PF04433	4	4	4	4	4	4	4	4	4	4	4	4	4	4	4	4	4	3	4	4	4	4	4	4	4	4	4	4	4	4	4	3.94118	0.464613	NA
PF04434	2	1	1	1	2	2	1	2	2	1	2	2	2	2	2	0	2	1	2	2	1	0	1	0	1	1	0	1	1	1	1.63636	1.05882	0.0256355	NA
PF04437	1	1	1	1	1	1	1	1	1	1	1	1	1	1	1	1	1	1	1	1	1	1	1	1	1	1	1	1	1	1	1	1	NA	NA
PF04438	3	3	3	3	3	3	3	3	3	3	3	2	2	3	3	2	2	3	3	2	2	3	3	3	3	3	3	3	3	3	2.72727	2.82353	0.573951	NA
PF04442	1	1	1	1	1	1	1	1	1	1	1	1	1	1	1	1	1	1	1	1	1	1	1	1	1	1	1	1	1	1	1	1	NA	NA
PF04444	4	5	5	4	4	4	4	4	5	5	5	5	4	4	5	5	4	4	3	4	4	4	4	4	4	4	4	4	4	4	4.45455	4.05882	0.0271606	NA
PF04446	1	1	1	1	1	0	1	1	1	1	1	1	1	1	1	1	1	1	1	1	1	1	1	1	1	1	1	1	1	1	1	0.941176	0.464613	NA
PF04450	1	1	1	1	1	1	1	1	1	1	1	1	1	1	1	1	1	1	1	1	1	1	1	1	1	1	1	1	1	1	1	1	NA	NA
PF04457	1	1	1	1	1	1	1	1	1	1	1	1	1	1	1	0	1	1	1	1	1	1	1	1	1	1	1	1	1	1	0.909091	1	0.241987	NA
PF04468	1	1	1	1	1	1	1	1	1	1	1	1	1	1	1	1	1	1	1	1	1	1	1	1	1	1	1	1	1	1	1	1	NA	NA
PF04478	0	1	1	1	1	1	0	1	1	1	0	1	1	1	1	1	0	0	1	1	0	0	0	0	0	0	0	0	0	0	0.818182	0.235294	0.00329504	NA
PF04479	21	33	23	25	26	26	17	13	13	12	12	14	11	14	12	19	25	27	26	26	25	26	25	25	25	27	27	27	28	29	14.8182	26.2941	6.11025e-05	NA
PF04488	5	5	5	6	5	4	7	10	9	7	5	4	5	9	8	8	3	4	3	4	3	6	3	3	5	3	3	3	3	3	6.81818	3.88235	0.00119028	NA
PF04494	1	1	1	1	1	1	1	1	1	1	1	1	1	1	1	1	1	1	1	1	1	1	1	1	1	1	1	1	1	1	1	1	NA	NA
PF04495	1	1	0	1	0	1	1	1	1	1	1	2	2	1	2	1	1	1	1	2	1	1	1	1	1	1	1	1	1	0	1.27273	1	0.0968704	NA
PF04499	1	1	1	1	1	1	1	1	1	1	1	1	1	1	1	1	1	1	1	2	1	1	1	1	1	1	1	1	1	1	1	1.05882	0.464613	NA
PF04502	2	4	1	2	2	2	2	2	2	2	2	2	2	2	2	2	2	2	2	2	2	2	2	2	2	2	2	2	2	2	2	2.11765	0.464613	NA
PF04506	1	1	1	1	1	1	1	1	1	1	1	1	1	1	1	1	1	1	1	1	1	1	1	1	1	1	1	1	1	1	1	1	NA	NA
PF04511	2	2	2	2	2	2	2	2	2	2	2	2	2	2	2	1	2	2	2	2	2	2	2	2	2	2	2	2	2	2	1.90909	2	0.241987	NA
PF04515	2	2	2	2	2	2	2	2	2	2	2	2	2	2	2	2	2	2	2	2	2	2	2	2	2	2	2	2	2	2	2	2	NA	NA
PF04516	1	1	1	1	1	0	1	1	1	1	1	1	1	1	1	1	1	1	1	1	1	1	1	1	1	1	1	1	1	1	1	0.941176	0.464613	NA
PF04519	0	0	0	0	0	1	1	0	0	0	0	0	0	0	0	0	0	0	0	0	0	0	0	0	0	0	0	0	0	0	0.0909091	0.0588235	0.792189	NA
PF04525	1	1	1	1	1	1	1	1	1	1	1	1	1	1	1	0	1	1	1	1	1	1	1	1	1	1	1	1	1	1	0.909091	1	0.241987	NA
PF04547	2	2	2	2	2	2	2	2	2	2	2	2	2	2	2	2	2	2	2	2	2	2	2	2	2	2	2	2	2	2	2	2	NA	NA
PF04548	0	0	0	1	0	0	0	0	0	0	0	0	0	0	0	1	0	0	0	0	0	0	0	0	0	0	0	0	0	0	0.0909091	0.0588235	0.792189	NA
PF04560	3	3	3	3	3	3	3	3	3	3	3	3	3	3	3	3	3	3	3	3	3	3	3	3	3	3	3	3	3	3	3	3	NA	NA
PF04561	3	3	3	3	3	3	3	3	3	3	3	3	3	3	3	3	3	3	3	3	3	3	3	3	3	3	3	3	3	3	3	3	NA	NA
PF04563	3	3	3	3	3	3	3	3	3	3	3	3	3	3	3	3	3	3	3	3	3	3	3	3	3	3	3	3	3	3	3	3	NA	NA
PF04564	2	1	2	2	2	2	2	2	1	2	2	2	2	2	2	2	2	2	2	2	2	2	2	2	2	2	2	2	2	2	1.90909	1.94118	0.792189	NA
PF04565	3	3	3	3	3	3	3	3	3	3	3	3	3	3	3	3	3	3	3	3	3	3	3	3	3	3	3	3	3	3	3	3	NA	NA
PF04566	2	2	2	2	2	2	2	2	2	2	2	2	2	2	2	2	2	2	2	2	2	2	2	2	2	2	2	2	2	2	2	2	NA	NA
PF04567	2	2	2	2	2	2	2	2	2	2	2	2	2	2	2	2	2	2	2	2	2	2	2	2	2	2	2	2	2	2	2	2	NA	NA
PF04568	1	1	1	1	1	1	1	1	1	1	1	1	1	1	1	1	1	1	1	1	1	1	1	1	1	1	1	1	1	1	1	1	NA	NA
PF04571	1	1	1	1	1	1	1	1	1	1	1	1	1	1	1	1	1	1	1	1	1	1	1	1	1	1	1	1	1	1	1	1	NA	NA
PF04573	1	1	1	1	1	1	1	1	1	1	1	1	1	1	1	1	1	1	1	1	1	1	1	1	1	1	1	1	1	1	1	1	NA	NA
PF04574	0	0	0	0	0	0	0	0	0	0	0	0	0	0	0	0	0	0	0	0	0	0	0	1	0	0	0	0	0	0	0	0.0588235	0.464613	NA
PF04577	1	0	0	1	0	0	0	1	0	2	0	1	0	1	1	0	1	1	1	1	1	1	1	1	1	1	1	1	1	1	0.636364	0.882353	0.160575	NA
PF04588	2	2	2	2	2	2	2	2	2	2	2	2	1	1	1	1	2	2	2	2	2	2	2	2	2	2	2	2	2	2	1.63636	2	0.00936687	NA
PF04597	1	1	1	1	1	1	1	1	1	1	1	1	1	1	1	1	1	1	1	1	1	1	1	1	1	1	1	1	1	1	1	1	NA	NA
PF04603	1	1	1	1	1	1	1	1	1	1	1	1	1	1	1	1	1	1	1	1	1	1	1	1	1	1	1	1	1	1	1	1	NA	NA
PF04607	0	0	0	1	0	0	0	0	0	0	0	0	0	0	0	0	0	0	0	0	0	0	0	0	0	0	0	0	0	0	0	0.0588235	0.464613	NA
PF04614	1	1	1	1	1	1	1	1	1	1	1	1	1	1	1	1	1	1	1	1	1	1	1	1	1	1	1	1	1	1	1	1	NA	NA
PF04615	1	1	1	1	1	1	1	1	1	1	1	1	1	1	1	1	1	1	1	1	1	1	1	1	1	1	1	1	1	1	1	1	NA	NA
PF04616	18	41	20	21	21	29	16	17	17	15	15	16	17	16	16	28	32	35	35	38	36	36	35	33	37	37	38	37	34	37	18.9091	33.7647	7.23991e-05	NA
PF04622	1	1	1	1	1	1	1	1	1	1	1	1	1	1	1	1	1	1	1	1	1	1	1	1	1	1	1	1	1	1	1	1	NA	NA
PF04627	1	1	1	1	1	1	1	1	1	1	1	1	1	1	1	1	1	1	1	1	1	1	1	1	1	1	1	1	1	1	1	1	NA	NA
PF04628	2	2	1	2	1	2	2	2	2	2	2	2	2	2	2	2	2	2	2	2	2	2	2	2	2	2	2	2	1	2	2	1.94118	0.464613	NA
PF04641	1	1	1	1	1	1	1	1	1	1	1	1	1	1	1	1	1	1	1	1	1	1	1	1	1	1	1	1	1	1	1	1	NA	NA
PF04646	1	1	1	1	1	1	1	1	1	1	1	1	1	1	1	1	1	1	1	1	1	1	1	1	1	1	1	1	1	1	1	1	NA	NA
PF04652	1	1	1	1	1	1	1	1	1	1	1	1	1	1	1	1	1	1	1	1	1	1	1	1	1	1	1	1	1	1	1	1	NA	NA
PF04658	1	1	1	1	1	1	1	1	1	1	1	1	1	1	1	1	1	1	1	1	1	1	1	1	1	1	1	1	1	1	1	1	NA	NA
PF04667	1	1	1	1	1	2	2	1	1	2	2	2	2	1	2	1	1	1	1	1	1	1	1	1	1	1	1	1	1	1	1.54545	1.05882	0.00479306	NA
PF04669	1	1	1	1	1	1	1	1	1	1	1	1	1	1	1	1	1	1	1	1	1	1	1	1	1	1	1	1	1	1	1	1	NA	NA
PF04670	2	2	2	2	2	2	2	2	2	2	2	3	2	2	2	2	2	2	2	2	2	2	2	2	2	2	2	2	2	2	2.09091	2	0.241987	NA
PF04675	4	4	4	4	4	4	4	4	4	4	4	4	4	4	4	4	4	4	4	4	4	4	4	4	4	4	4	4	4	4	4	4	NA	NA
PF04676	2	2	2	2	2	2	2	2	2	2	2	2	2	2	2	2	2	2	2	2	2	2	2	2	2	2	2	2	2	2	2	2	NA	NA
PF04677	2	2	2	2	2	2	2	2	2	2	2	2	2	2	2	2	2	2	2	2	2	2	2	2	2	2	2	2	2	2	2	2	NA	NA
PF04678	1	1	1	1	1	1	1	1	1	1	1	1	1	1	1	1	1	1	1	1	1	1	1	1	1	1	1	1	1	1	1	1	NA	NA
PF04679	3	3	3	3	3	3	3	3	3	3	3	3	3	3	3	3	3	3	3	3	3	3	3	3	3	3	3	3	3	3	3	3	NA	NA
PF04681	1	1	0	1	0	1	1	1	1	1	1	1	1	1	1	1	1	1	1	1	1	1	0	1	1	1	1	1	0	0	1	0.823529	0.160306	NA
PF04683	1	1	1	1	1	1	1	1	1	1	1	1	1	1	1	1	1	1	1	1	1	1	1	1	1	1	1	1	1	1	1	1	NA	NA
PF04687	0	0	0	0	0	0	0	0	0	0	0	0	0	0	0	0	0	0	0	0	0	0	0	0	1	0	0	0	1	0	0	0.117647	0.26848	NA
PF04695	2	2	2	2	2	2	3	2	2	2	2	2	2	2	2	2	2	2	2	2	2	2	2	2	2	2	2	2	2	2	2.09091	2	0.241987	NA
PF04696	1	1	1	1	1	1	1	1	1	1	1	1	1	1	1	1	1	1	1	1	1	1	1	1	1	1	1	1	1	1	1	1	NA	NA
PF04699	1	1	1	1	1	1	1	1	1	1	1	1	1	1	1	1	1	1	1	1	1	1	1	1	1	1	1	1	1	1	1	1	NA	NA
PF04707	2	2	2	2	2	2	2	2	2	2	2	2	2	2	2	2	2	2	2	2	2	2	2	2	2	2	2	2	2	2	2	2	NA	NA
PF04715	2	2	2	2	2	1	2	2	2	2	2	2	2	2	2	2	2	2	2	2	2	2	2	2	2	2	2	2	2	2	2	1.94118	0.464613	NA
PF04716	1	1	1	1	1	1	1	1	1	1	1	1	1	1	1	1	1	1	1	1	1	1	1	1	1	1	1	1	1	1	1	1	NA	NA
PF04718	1	1	1	1	1	1	1	1	1	1	1	1	1	1	1	1	1	1	1	1	1	1	1	1	1	1	1	1	1	1	1	1	NA	NA
PF04719	1	1	1	1	1	1	1	1	1	1	1	1	1	1	1	1	1	1	1	1	1	1	1	1	1	1	1	1	1	1	1	1	NA	NA
PF04722	1	1	1	1	1	1	1	1	1	1	1	1	1	1	1	1	1	1	1	1	1	1	1	1	1	1	1	1	1	1	1	1	NA	NA
PF04724	2	2	3	2	4	4	2	3	3	2	2	2	2	2	2	1	2	2	2	2	2	2	2	2	2	2	2	2	2	2	2.09091	2.11765	0.877129	NA
PF04727	1	1	1	1	1	1	1	1	1	1	1	1	1	1	1	1	1	1	1	1	1	1	1	1	1	1	1	1	1	1	1	1	NA	NA
PF04729	1	1	1	1	1	1	1	1	1	1	1	1	1	1	1	1	1	1	1	1	1	1	1	1	1	1	1	1	1	1	1	1	NA	NA
PF04733	1	1	1	1	1	1	1	1	1	1	1	1	1	1	1	1	1	1	1	1	1	1	1	1	1	1	1	1	1	1	1	1	NA	NA
PF04734	2	2	2	2	2	2	2	2	2	2	2	2	2	2	2	2	2	2	2	2	2	2	2	2	2	2	2	2	2	2	2	2	NA	NA
PF04739	1	1	1	1	1	1	1	1	1	1	1	1	1	1	1	1	1	1	1	1	1	1	1	1	1	1	1	1	1	1	1	1	NA	NA
PF04749	2	1	1	2	2	2	1	1	1	2	1	1	1	1	1	1	2	4	3	2	3	4	4	4	4	4	4	4	2	3	1.27273	3	0.000169147	NA
PF04750	1	1	1	1	1	1	1	1	1	1	1	1	1	1	1	1	1	1	1	1	1	1	1	1	1	1	1	1	1	1	1	1	NA	NA
PF04752	1	1	1	1	1	1	1	1	1	1	1	1	1	1	1	1	1	1	1	1	1	1	1	1	1	1	1	1	1	1	1	1	NA	NA
PF04756	1	1	1	1	1	1	1	1	1	1	1	1	1	1	1	1	1	1	1	1	1	1	1	1	1	1	1	1	1	1	1	1	NA	NA
PF04757	3	3	3	2	3	3	3	3	3	3	3	3	3	3	3	3	3	3	3	3	3	3	3	3	3	3	3	3	3	3	3	2.94118	0.464613	NA
PF04758	1	1	1	1	1	1	1	1	1	1	1	0	1	1	1	0	1	1	1	0	1	1	0	1	1	1	1	1	1	1	0.818182	0.882353	0.669673	NA
PF04760	0	0	1	1	1	1	1	1	1	1	1	1	1	1	1	1	1	1	1	1	1	1	1	1	1	1	1	1	1	1	1	0.882353	0.26848	NA
PF04762	1	1	1	1	1	1	1	1	1	1	1	1	1	1	1	1	1	1	1	1	1	1	1	1	1	1	1	1	1	1	1	1	NA	NA
PF04768	2	2	2	2	2	2	2	2	2	2	2	2	2	2	2	2	2	2	2	2	2	2	2	2	2	2	2	2	2	2	2	2	NA	NA
PF04777	2	2	2	2	2	2	2	2	2	2	2	2	2	2	2	1	2	2	2	2	2	2	2	2	2	2	2	2	2	2	1.90909	2	0.241987	NA
PF04791	2	2	2	2	2	2	2	2	2	2	2	2	2	2	2	2	2	2	2	2	2	2	2	2	2	2	2	2	2	2	2	2	NA	NA
PF04795	1	1	1	2	1	1	1	1	1	1	1	1	1	1	1	1	1	1	0	1	0	1	1	0	1	1	1	1	1	1	0.909091	0.941176	0.876994	NA
PF04800	1	1	1	1	1	1	1	1	1	1	1	1	1	1	1	1	1	1	1	1	1	1	1	1	1	1	1	1	1	1	1	1	NA	NA
PF04801	1	1	1	1	1	1	1	1	1	1	1	1	1	1	1	1	1	1	1	1	1	1	1	1	1	1	1	1	1	1	1	1	NA	NA
PF04802	1	1	1	1	1	1	1	1	1	1	1	1	1	1	1	1	1	1	1	1	1	1	1	1	1	1	1	1	1	1	1	1	NA	NA
PF04810	2	3	3	3	3	3	3	3	3	3	3	3	3	3	3	3	3	3	3	3	3	3	3	3	3	3	3	3	3	3	3	2.94118	0.464613	NA
PF04811	3	3	3	3	3	3	3	3	3	3	3	3	3	3	3	3	3	3	3	3	3	3	3	3	3	3	3	3	3	3	3	3	NA	NA
PF04815	3	3	3	3	3	3	3	3	3	3	3	3	3	3	3	3	3	3	3	3	3	3	3	3	3	3	3	3	3	3	3	3	NA	NA
PF04818	2	3	2	3	2	2	2	2	2	2	2	2	3	2	2	3	1	2	1	2	2	2	2	2	2	2	2	2	2	0	2.09091	1.94118	0.641898	NA
PF04820	0	0	0	1	0	0	1	1	3	1	2	1	0	0	1	0	0	0	0	0	0	0	0	0	0	0	0	0	0	0	0.909091	0.0588235	0.00119894	NA
PF04821	1	1	1	1	1	1	1	1	1	1	1	1	1	1	1	1	1	1	1	1	1	1	1	1	1	1	1	1	1	1	1	1	NA	NA
PF04824	2	2	2	2	2	2	2	2	2	2	2	2	2	2	2	2	2	2	2	2	2	2	2	2	2	2	2	2	2	2	2	2	NA	NA
PF04825	2	2	2	1	1	2	2	2	2	2	2	2	2	2	2	2	2	1	2	2	2	2	2	2	2	2	2	2	2	2	2	1.88235	0.26848	NA
PF04828	15	21	14	16	16	19	14	17	16	12	14	16	13	17	16	17	17	16	17	18	16	18	17	17	18	17	19	17	16	14	15.3636	17.1176	0.0263641	NA
PF04840	1	1	1	1	1	1	1	1	1	1	1	1	1	1	1	1	1	1	1	1	1	1	1	0	1	1	1	1	1	1	1	0.941176	0.464613	NA
PF04841	1	1	1	1	1	1	1	1	1	1	1	1	1	1	1	1	1	1	1	1	0	1	1	0	1	1	1	1	1	1	1	0.882353	0.26848	NA
PF04847	1	1	1	1	1	1	1	1	1	1	1	1	1	1	1	1	1	1	1	1	1	1	1	1	1	1	1	1	1	1	1	1	NA	NA
PF04851	4	4	5	4	4	4	4	4	4	4	4	4	4	4	4	4	4	4	4	4	4	4	4	4	4	4	4	4	5	4	4	4.05882	0.464613	NA
PF04855	2	2	2	2	2	2	2	2	2	2	2	2	2	2	2	2	2	2	2	2	2	2	2	2	2	2	2	2	2	2	2	2	NA	NA
PF04857	2	2	1	2	2	1	2	2	2	2	2	2	2	3	2	3	2	2	2	2	2	2	2	2	2	2	2	2	2	2	2.18182	1.94118	0.0657419	NA
PF04869	1	1	1	1	1	1	1	1	1	1	1	1	0	1	1	1	1	1	1	1	1	1	1	1	1	1	1	1	1	1	0.909091	1	0.241987	NA
PF04871	1	1	1	1	1	1	1	1	1	1	1	1	0	1	1	1	1	0	1	1	0	1	1	1	1	1	1	1	1	1	0.909091	0.882353	0.860683	NA
PF04874	1	1	1	1	1	1	1	1	1	1	1	1	1	1	1	1	1	1	1	1	1	1	1	1	1	1	1	1	1	1	1	1	NA	NA
PF04879	0	0	0	1	0	0	0	0	0	0	0	0	0	1	0	1	0	0	0	0	0	0	0	0	0	0	0	0	0	0	0.181818	0.0588235	0.334405	NA
PF04880	1	1	1	1	1	1	1	1	1	1	1	1	0	1	1	1	1	1	1	1	1	1	1	1	1	1	1	1	1	1	0.909091	1	0.241987	NA
PF04882	1	1	1	1	1	1	1	1	1	1	1	1	1	1	1	1	1	1	1	1	1	1	1	1	1	1	1	1	1	1	1	1	NA	NA
PF04884	2	2	2	3	2	2	2	2	2	2	2	2	2	2	2	2	2	2	2	2	2	2	2	2	2	2	2	2	2	2	2	2.05882	0.464613	NA
PF04885	1	1	0	0	0	0	0	0	0	0	0	0	0	0	0	0	0	1	1	0	1	1	1	1	1	1	1	0	1	0	0.0909091	0.647059	0.00473486	NA
PF04889	1	1	1	1	1	1	1	1	1	1	1	1	1	1	1	1	1	1	1	1	1	1	1	1	1	1	1	1	1	1	1	1	NA	NA
PF04892	1	1	1	1	1	0	1	1	1	1	1	1	1	1	1	1	1	1	1	1	1	1	1	1	1	1	1	1	1	1	1	0.941176	0.464613	NA
PF04893	2	2	2	2	2	2	2	2	2	2	2	2	2	2	2	1	2	2	2	2	2	2	2	2	2	2	2	2	2	2	1.90909	2	0.241987	NA
PF04898	1	1	1	1	1	1	1	1	1	1	1	1	1	1	1	1	1	1	1	1	1	1	1	1	1	1	1	1	1	1	1	1	NA	NA
PF04900	2	3	2	2	2	2	2	2	2	3	2	2	2	2	3	2	2	2	2	2	2	2	2	2	2	2	2	2	2	2	2.18182	2.05882	0.334405	NA
PF04908	0	1	0	1	1	1	0	0	0	0	0	0	0	0	0	1	0	0	0	0	0	0	0	0	0	0	0	0	0	0	0.0909091	0.176471	0.560753	NA
PF04909	10	21	4	9	6	9	8	11	7	7	7	7	8	9	9	15	11	12	11	12	12	12	10	12	12	14	12	14	12	11	9	12.0588	0.00188495	NA
PF04910	1	1	1	1	1	1	1	1	1	1	1	1	1	1	1	1	1	1	1	1	1	1	1	1	1	1	1	1	1	1	1	1	NA	NA
PF04911	1	1	1	1	1	0	1	1	1	1	1	1	1	1	1	0	1	1	1	1	1	1	1	1	1	1	1	1	1	1	0.909091	0.941176	0.792189	NA
PF04912	1	1	1	1	1	1	1	1	1	1	1	1	1	1	1	1	1	1	1	1	1	1	1	1	1	1	1	1	1	0	1	0.941176	0.464613	NA
PF04921	1	1	1	1	1	1	1	1	1	1	1	1	1	1	1	1	1	1	1	1	1	1	1	1	1	1	1	1	1	1	1	1	NA	NA
PF04922	1	1	1	1	1	1	1	1	1	1	1	1	1	1	1	1	1	1	1	1	1	1	1	1	1	1	1	1	1	1	1	1	NA	NA
PF04926	1	1	1	1	1	1	1	1	1	1	1	1	1	1	1	1	1	1	1	1	1	1	1	1	1	1	1	1	1	1	1	1	NA	NA
PF04927	0	1	1	3	1	1	3	2	2	1	2	1	1	1	1	1	1	0	0	0	0	0	0	0	0	0	0	0	0	0	1.36364	0.352941	0.00102951	NA
PF04928	2	2	2	2	2	2	2	2	2	2	2	2	2	2	2	1	2	2	2	2	2	2	2	2	2	2	2	2	2	2	1.90909	2	0.241987	NA
PF04931	1	1	1	1	1	1	1	1	1	1	1	1	1	1	1	1	1	1	1	1	1	1	1	1	1	1	1	1	1	1	1	1	NA	NA
PF04934	1	1	1	1	1	1	1	1	1	1	1	1	1	1	1	1	1	1	1	1	1	1	1	1	1	1	1	1	1	1	1	1	NA	NA
PF04935	1	1	1	1	1	1	1	1	1	1	1	1	1	1	1	1	1	1	1	1	1	1	1	1	1	1	1	1	0	1	1	0.941176	0.464613	NA
PF04938	1	1	1	1	1	1	0	0	1	0	1	0	1	1	1	1	0	0	0	0	0	1	1	0	0	1	1	1	1	0	0.545455	0.588235	0.847774	NA
PF04939	1	1	1	1	1	1	1	1	1	1	1	1	1	1	1	1	1	1	1	1	1	1	1	1	1	1	1	1	1	1	1	1	NA	NA
PF04950	2	2	2	2	2	2	2	2	2	2	2	2	2	2	2	2	2	2	2	2	2	2	2	2	2	2	2	2	2	2	2	2	NA	NA
PF04959	1	1	1	1	1	1	1	1	1	1	1	1	1	1	1	1	0	1	1	0	1	1	0	1	1	1	1	1	0	0	1	0.705882	0.0556968	NA
PF04960	1	1	0	0	0	0	0	0	0	0	0	0	0	0	0	0	1	1	1	1	1	1	1	1	1	1	1	1	1	1	0.0909091	0.882353	5.55071e-05	NA
PF04968	1	1	1	1	1	1	1	1	1	1	1	1	1	1	1	1	1	1	1	1	1	1	1	1	1	1	1	1	1	1	1	1	NA	NA
PF04969	4	4	4	3	4	4	4	4	4	4	4	4	4	4	4	4	4	4	4	4	4	4	4	4	4	4	4	4	4	4	4	3.94118	0.464613	NA
PF04979	1	1	1	1	1	1	1	1	1	1	1	1	1	1	1	1	1	1	1	1	1	1	1	1	1	1	1	1	1	1	1	1	NA	NA
PF04981	1	1	1	1	1	1	1	1	1	1	1	1	1	1	1	1	1	1	1	1	1	1	1	1	1	1	1	1	1	1	1	1	NA	NA
PF04982	1	1	1	1	1	1	1	1	1	1	1	1	1	1	1	1	1	1	1	1	1	1	1	1	1	1	1	1	1	1	1	1	NA	NA
PF04983	3	3	3	3	3	3	3	3	3	3	3	3	3	3	3	3	3	3	3	3	3	3	3	3	3	3	3	3	3	3	3	3	NA	NA
PF04987	1	1	1	1	1	2	1	2	2	1	2	1	1	2	1	1	1	1	1	1	1	1	1	1	1	1	1	1	1	1	1.36364	1.05882	0.047226	NA
PF04990	1	1	1	1	1	1	1	1	1	1	1	1	1	1	1	1	1	1	1	1	1	1	1	1	1	1	1	1	1	1	1	1	NA	NA
PF04991	2	2	2	2	2	2	2	2	1	2	2	2	2	2	2	2	2	2	2	2	2	2	2	2	2	2	2	2	2	2	1.90909	2	0.241987	NA
PF04992	1	1	1	1	1	1	1	1	1	1	1	1	1	1	1	1	1	1	1	1	1	1	1	1	1	1	1	1	1	1	1	1	NA	NA
PF04997	3	3	3	3	3	3	3	3	3	3	4	3	3	3	3	3	3	3	3	3	3	3	3	3	3	3	3	3	3	3	3.09091	3	0.241987	NA
PF04998	3	3	3	3	3	3	3	3	3	3	3	3	3	3	3	3	3	3	3	3	3	3	3	3	3	3	3	3	3	3	3	3	NA	NA
PF05000	3	3	3	3	3	3	3	3	3	3	3	3	3	3	3	3	3	3	3	3	3	3	3	3	3	3	3	3	3	3	3	3	NA	NA
PF05002	1	1	1	1	1	1	1	1	1	1	1	1	1	1	1	1	1	1	1	1	1	1	1	1	1	1	1	1	1	1	1	1	NA	NA
PF05004	1	1	1	1	1	1	1	1	1	1	1	1	1	1	1	1	1	1	1	1	1	1	1	1	1	1	1	1	1	1	1	1	NA	NA
PF05007	1	1	1	1	1	1	1	1	1	1	1	1	1	1	1	1	1	1	1	1	1	1	1	1	1	1	1	1	1	1	1	1	NA	NA
PF05008	1	1	1	1	1	1	1	1	1	1	1	1	1	1	1	1	1	1	1	1	1	1	1	1	1	1	1	1	1	1	1	1	NA	NA
PF05011	1	1	1	1	1	1	1	1	1	1	1	1	1	1	1	1	1	1	1	1	1	1	1	1	1	1	1	1	1	1	1	1	NA	NA
PF05019	1	1	1	1	1	1	1	1	1	1	1	1	1	1	1	1	1	1	1	1	1	1	1	1	1	1	1	1	1	1	1	1	NA	NA
PF05020	1	1	1	1	1	1	1	1	1	1	1	1	1	1	1	1	1	1	1	1	1	1	1	1	1	1	1	1	1	1	1	1	NA	NA
PF05021	1	1	1	1	1	1	1	1	1	1	1	1	1	1	1	1	1	1	1	1	1	1	1	1	1	1	1	1	1	1	1	1	NA	NA
PF05022	1	1	1	1	1	1	1	1	1	1	1	1	1	1	1	1	1	1	1	1	1	1	1	1	1	1	1	1	1	1	1	1	NA	NA
PF05024	1	1	1	1	1	1	1	1	1	1	1	1	1	1	1	1	1	1	1	1	1	1	1	1	1	1	1	1	1	1	1	1	NA	NA
PF05025	1	1	1	1	1	1	2	2	2	2	2	2	2	2	2	1	1	1	1	1	1	1	1	1	1	1	1	1	1	1	1.81818	1	1.00178e-05	NA
PF05026	1	1	1	1	1	1	1	1	1	1	1	1	1	1	1	1	1	1	1	1	1	1	1	1	1	1	1	1	1	1	1	1	NA	NA
PF05029	1	1	1	1	1	1	1	1	1	1	1	1	1	1	1	1	1	1	1	1	1	1	1	1	1	1	1	1	1	1	1	1	NA	NA
PF05032	1	1	1	1	1	1	1	1	1	1	1	1	1	1	1	1	1	1	1	1	1	1	1	1	1	1	1	1	1	1	1	1	NA	NA
PF05033	1	1	1	1	1	1	1	1	1	1	1	1	1	1	1	1	1	1	1	1	1	1	1	1	1	1	1	1	1	1	1	1	NA	NA
PF05042	2	2	2	2	2	2	2	2	2	2	2	2	2	2	2	2	1	1	1	1	1	1	1	1	1	1	1	1	1	1	1.90909	1.23529	0.000692121	NA
PF05046	1	1	1	1	1	1	1	1	1	1	1	1	1	1	1	1	1	1	1	1	1	1	1	1	1	1	1	1	1	1	1	1	NA	NA
PF05047	3	3	3	3	3	3	3	3	3	3	3	3	3	3	3	3	3	3	3	3	3	3	3	3	3	3	3	3	3	3	3	3	NA	NA
PF05049	1	0	0	0	0	0	0	0	0	0	0	0	1	1	0	0	0	0	0	0	0	0	1	0	0	0	0	0	0	0	0.181818	0.117647	0.669673	NA
PF05050	1	1	0	0	0	1	3	2	3	1	2	0	2	3	2	1	0	0	0	0	0	0	0	0	0	0	0	0	0	0	1.72727	0.176471	0.000241643	NA
PF05051	1	1	1	1	1	1	1	1	1	1	1	1	1	1	1	1	1	1	1	1	1	1	1	1	1	1	1	1	1	1	1	1	NA	NA
PF05057	7	10	4	6	4	6	7	7	7	6	5	8	6	7	6	7	7	7	7	7	4	7	8	11	7	6	8	7	7	6	6.63636	7.11765	0.446483	NA
PF05063	1	1	1	1	1	1	1	1	1	1	1	1	1	1	1	1	1	1	1	1	1	1	1	1	1	1	1	1	1	1	1	1	NA	NA
PF05064	1	1	1	1	1	1	1	1	1	1	1	1	1	1	1	1	1	1	1	1	1	1	1	1	1	1	1	1	1	1	1	1	NA	NA
PF05071	2	2	2	2	2	2	2	2	2	2	2	2	2	2	2	2	2	2	2	2	2	2	2	2	2	2	2	2	2	2	2	2	NA	NA
PF05088	1	1	1	1	1	1	1	0	0	1	1	1	1	1	1	0	1	1	1	1	1	1	1	1	1	1	1	1	1	1	0.727273	1	0.0282485	NA
PF05091	1	1	1	1	1	1	1	1	1	1	1	1	1	1	1	1	1	1	1	1	1	1	1	1	1	1	1	1	1	1	1	1	NA	NA
PF05093	1	1	1	1	1	0	1	1	1	1	1	1	1	1	1	1	1	1	1	1	1	1	1	1	1	1	1	1	1	1	1	0.941176	0.464613	NA
PF05127	1	1	1	1	1	1	1	1	1	1	1	1	1	1	1	1	1	1	1	1	1	1	1	1	1	1	1	1	1	1	1	1	NA	NA
PF05129	1	1	1	1	1	1	1	1	1	1	1	1	1	1	1	1	0	1	1	1	1	1	0	1	0	0	1	0	1	0	1	0.647059	0.0315752	NA
PF05131	1	1	1	1	1	1	1	1	1	1	1	1	1	1	1	1	1	1	1	1	1	1	1	1	1	1	1	1	1	1	1	1	NA	NA
PF05132	1	1	1	1	1	1	1	1	1	1	1	1	1	1	1	1	1	1	1	1	1	1	1	1	1	1	1	1	1	1	1	1	NA	NA
PF05141	3	6	4	5	3	3	2	5	5	4	5	2	4	4	4	6	3	3	3	3	4	4	4	3	4	4	4	4	3	4	4	3.76471	0.412089	NA
PF05147	1	1	1	1	1	1	1	0	0	0	0	1	0	1	1	0	1	1	1	1	1	1	1	1	1	1	1	1	1	1	0.454545	1	0.000836647	NA
PF05148	1	1	1	1	1	1	1	1	1	1	1	1	1	1	1	1	1	1	1	1	1	1	1	1	1	1	1	1	1	1	1	1	NA	NA
PF05153	1	1	1	1	1	1	1	1	1	1	1	1	1	1	1	1	1	1	1	2	1	1	1	1	1	1	1	1	1	1	1	1.05882	0.464613	NA
PF05158	1	1	1	1	1	1	1	1	1	1	1	1	1	1	1	1	1	1	1	1	1	1	1	1	1	1	1	1	1	1	1	1	NA	NA
PF05160	1	1	1	1	1	1	1	1	1	1	1	1	1	1	1	1	1	1	1	1	1	1	1	1	1	1	1	1	1	1	1	1	NA	NA
PF05162	0	0	0	0	0	0	0	0	0	0	0	0	0	0	0	0	0	0	0	0	0	0	0	0	0	0	0	0	0	0	0	0	NA	NA
PF05163	0	0	0	0	0	0	0	0	0	0	0	0	0	0	0	0	0	1	0	1	1	1	1	1	1	1	1	1	1	0	0	0.647059	0.000854746	NA
PF05175	1	2	1	1	2	1	1	1	1	1	1	1	1	1	1	1	1	1	1	1	1	1	1	1	1	1	1	1	1	0	1	1	1	NA
PF05176	1	1	1	1	1	1	1	1	1	1	1	1	1	1	1	1	1	1	1	1	1	1	1	1	1	1	1	1	1	1	1	1	NA	NA
PF05178	1	1	1	1	1	1	1	1	1	1	1	1	1	1	1	1	1	1	1	1	1	1	1	1	1	1	1	1	1	1	1	1	NA	NA
PF05179	1	1	1	1	1	1	1	1	1	1	1	1	1	1	1	1	1	1	1	1	1	1	1	1	1	1	1	1	1	1	1	1	NA	NA
PF05180	1	1	1	1	1	1	1	1	1	1	1	1	1	1	1	1	1	1	1	1	1	1	1	1	1	1	1	1	1	1	1	1	NA	NA
PF05181	1	1	1	1	1	1	1	1	1	1	1	1	1	1	1	1	1	1	1	1	1	1	1	1	1	1	1	1	1	1	1	1	NA	NA
PF05182	1	1	1	1	1	1	1	1	1	1	1	1	1	1	1	1	1	1	1	1	0	1	1	1	1	1	1	1	1	1	1	0.941176	0.464613	NA
PF05183	5	3	2	3	3	3	3	4	3	3	3	3	4	3	3	3	4	6	3	4	4	5	4	3	4	3	4	3	3	3	3.18182	3.76471	0.0578552	NA
PF05185	1	1	1	1	1	1	1	1	1	1	1	1	1	1	1	1	1	1	1	1	1	1	1	1	1	1	1	1	1	1	1	1	NA	NA
PF05186	1	1	1	1	1	1	1	1	1	1	1	1	1	1	1	1	1	1	0	1	1	1	1	1	1	1	1	1	1	1	0.909091	1	0.241987	NA
PF05187	1	1	1	1	1	1	1	1	1	1	1	1	1	1	1	1	1	1	1	1	1	1	1	1	1	1	1	1	1	1	1	1	NA	NA
PF05188	5	3	5	4	5	4	4	4	4	4	4	4	4	4	4	5	4	4	4	4	4	4	4	4	4	4	4	4	5	4	4.09091	4.05882	0.876994	NA
PF05189	1	1	1	1	1	1	1	1	1	1	1	1	1	1	1	1	1	1	1	1	1	1	1	1	1	1	1	1	1	1	1	1	NA	NA
PF05190	4	3	3	3	4	3	3	4	4	2	2	2	2	2	2	3	3	4	3	4	3	2	3	2	2	2	2	2	3	3	2.63636	2.82353	0.476597	NA
PF05191	2	2	2	2	2	2	2	2	2	2	2	2	2	2	2	2	2	2	2	2	2	2	2	2	2	2	2	2	2	2	2	2	NA	NA
PF05192	6	6	5	6	5	6	6	6	6	6	6	6	6	6	6	6	6	6	6	6	6	6	6	6	6	6	6	6	6	6	6	6	NA	NA
PF05193	6	7	6	6	7	7	6	7	6	6	6	6	6	7	6	6	6	6	6	6	6	9	6	5	7	6	6	6	7	6	6.18182	6.35294	0.699261	NA
PF05195	3	3	3	3	3	3	3	3	3	2	3	3	3	3	3	3	3	3	3	4	3	3	3	4	4	4	3	4	4	3	2.90909	3.35294	0.0177978	NA
PF05199	35	54	33	42	47	45	39	34	34	30	36	36	37	40	36	37	45	45	45	47	42	47	46	48	46	45	46	45	46	46	36.7273	45.2941	0.000133547	NA
PF05205	1	1	1	1	1	1	1	1	1	1	1	1	1	1	1	1	1	1	1	1	1	1	1	1	1	1	1	1	1	1	1	1	NA	NA
PF05207	2	2	2	2	2	2	2	2	2	2	2	2	2	2	2	1	2	2	2	2	2	2	2	2	2	2	2	2	2	2	1.90909	2	0.241987	NA
PF05208	1	1	1	1	1	1	1	1	1	1	1	1	1	1	1	1	1	1	1	1	1	1	1	1	1	1	1	1	1	1	1	1	NA	NA
PF05221	1	1	1	1	1	1	1	1	1	1	1	1	1	1	1	1	1	1	1	1	1	1	1	1	1	1	1	1	1	1	1	1	NA	NA
PF05222	2	2	2	2	2	2	2	2	2	2	2	2	2	2	2	2	2	2	2	2	2	2	2	2	2	2	2	2	2	2	2	2	NA	NA
PF05224	4	3	3	3	3	3	5	3	3	3	3	3	3	3	3	3	3	3	3	3	3	3	3	3	3	3	3	3	3	3	3.18182	3.05882	0.752044	NA
PF05225	2	8	2	3	14	8	0	3	1	1	0	1	3	3	1	0	3	0	1	0	0	2	0	0	2	0	0	0	1	0	1.27273	1.70588	0.656353	NA
PF05236	1	1	1	1	1	1	1	1	1	1	1	1	1	1	1	1	1	1	1	1	1	1	1	1	1	1	1	1	1	1	1	1	NA	NA
PF05238	1	1	1	1	1	1	1	1	1	1	1	1	1	1	1	1	1	1	1	1	1	1	1	1	1	1	1	1	1	1	1	1	NA	NA
PF05241	3	3	3	3	3	3	3	3	3	3	3	3	3	3	3	3	3	3	3	3	3	3	3	3	3	3	3	3	3	3	3	3	NA	NA
PF05251	0	1	0	0	0	0	1	1	1	1	1	1	1	1	1	1	0	1	1	0	1	0	0	0	1	0	0	0	0	0	1	0.235294	0.000111566	NA
PF05254	1	1	0	1	0	1	1	1	1	1	1	1	1	1	1	1	1	1	1	1	1	1	1	1	1	1	1	1	1	1	1	1	NA	NA
PF05255	1	1	1	1	1	1	1	1	1	1	1	1	1	1	1	1	1	1	1	1	1	1	1	1	1	1	1	1	1	1	1	1	NA	NA
PF05270	1	1	0	0	0	1	1	1	1	1	1	1	1	1	1	1	1	1	1	1	1	1	1	1	1	1	1	1	1	1	1	0.941176	0.464613	NA
PF05277	3	3	3	3	3	3	3	3	3	3	3	3	3	3	3	3	3	3	3	3	3	3	3	3	3	3	3	3	3	3	3	3	NA	NA
PF05279	0	1	0	0	0	0	0	0	0	0	0	0	0	0	0	0	0	0	0	0	0	0	0	0	0	0	0	0	0	0	0	0.0588235	0.464613	NA
PF05282	1	1	1	1	1	1	1	1	1	1	1	1	1	1	1	1	1	1	1	1	1	1	1	1	1	1	1	1	1	1	1	1	NA	NA
PF05285	1	1	1	1	1	1	1	1	1	1	1	1	1	1	1	1	1	1	1	1	1	1	1	1	1	1	1	1	1	1	1	1	NA	NA
PF05287	0	0	0	0	0	0	0	0	0	0	0	0	0	0	0	0	0	0	0	0	0	0	0	0	0	0	0	0	1	0	0	0.0588235	0.464613	NA
PF05291	1	1	1	1	1	1	1	1	1	1	1	1	1	1	1	1	1	1	1	1	1	1	1	1	1	1	1	1	1	1	1	1	NA	NA
PF05327	1	1	1	1	1	1	1	1	1	1	1	1	1	1	1	1	1	1	1	1	1	1	1	1	1	1	1	1	1	1	1	1	NA	NA
PF05328	1	1	1	1	1	0	1	1	1	1	1	1	1	1	1	1	1	1	1	1	1	1	1	1	1	1	1	1	1	1	1	0.941176	0.464613	NA
PF05336	1	1	1	1	1	1	1	1	1	1	1	1	1	1	1	1	1	1	1	1	1	1	1	1	1	1	1	1	1	1	1	1	NA	NA
PF05345	0	1	0	0	1	0	1	0	0	1	1	1	0	0	0	0	1	0	1	0	1	1	1	0	0	1	0	1	1	1	0.454545	0.529412	0.724209	NA
PF05346	1	1	1	1	1	1	1	1	1	1	1	1	1	1	1	1	1	1	1	1	1	1	1	1	1	1	1	1	1	1	1	1	NA	NA
PF05347	6	7	4	4	6	6	6	7	7	7	6	7	7	6	6	4	5	6	6	4	7	7	5	7	7	5	7	5	4	5	6.27273	5.70588	0.217297	NA
PF05348	1	1	1	1	1	0	1	1	1	1	1	1	1	1	1	1	1	1	1	1	1	1	1	1	1	1	1	1	1	1	1	0.941176	0.464613	NA
PF05362	2	2	2	2	2	2	1	2	2	2	2	2	2	2	2	2	2	2	2	2	2	2	2	2	2	2	2	2	2	2	1.90909	2	0.241987	NA
PF05365	1	1	0	0	0	1	1	1	0	1	1	0	1	1	1	1	1	1	1	1	1	1	1	1	1	1	1	1	1	1	0.818182	0.941176	0.334405	NA
PF05368	33	65	33	49	38	49	29	31	28	22	28	26	28	31	31	31	38	50	43	53	48	56	45	53	56	53	57	52	52	51	29.8182	50.5882	1.76252e-05	NA
PF05378	8	12	7	7	8	8	7	9	8	8	7	8	7	9	9	7	10	9	11	11	11	10	10	10	10	10	10	10	11	11	8.18182	9.88235	0.00363888	NA
PF05383	2	2	2	2	2	2	2	2	2	2	2	2	2	2	2	2	2	2	2	2	2	2	2	2	2	2	2	2	2	2	2	2	NA	NA
PF05388	1	1	1	1	1	1	1	1	1	1	1	1	1	1	1	1	1	1	1	1	1	1	1	1	1	1	1	1	1	1	1	1	NA	NA
PF05405	1	1	1	1	1	1	1	1	1	1	1	1	1	1	1	1	1	1	1	1	1	1	1	1	1	1	1	1	1	1	1	1	NA	NA
PF05406	1	1	1	1	1	1	1	1	1	1	1	1	1	1	1	1	1	1	1	1	1	1	1	1	1	1	1	1	1	1	1	1	NA	NA
PF05426	1	2	0	1	0	0	0	0	0	0	0	0	0	0	0	1	2	3	3	3	3	2	2	3	3	3	3	3	3	3	0.363636	2.35294	0.000204741	NA
PF05431	0	0	0	0	0	0	0	0	0	0	0	0	0	0	0	0	0	0	0	0	0	0	0	0	1	1	1	1	0	0	0	0.235294	0.0953936	NA
PF05433	1	1	2	2	1	2	1	1	1	1	2	1	1	1	1	2	1	1	1	1	1	1	1	1	1	1	1	1	1	1	1.18182	1.11765	0.669673	NA
PF05460	1	1	1	1	1	1	1	1	1	1	1	1	1	1	1	1	1	1	1	1	1	1	1	1	1	1	1	1	1	1	1	1	NA	NA
PF05462	0	0	0	1	1	0	1	0	1	0	1	1	0	0	1	0	0	0	0	0	0	0	0	0	0	0	0	0	0	0	0.454545	0.0588235	0.0157641	NA
PF05470	1	1	1	1	1	1	1	1	1	1	1	1	1	1	1	1	1	1	1	1	1	1	1	1	1	1	1	1	1	1	1	1	NA	NA
PF05486	1	1	1	1	1	1	1	1	1	1	1	1	1	1	1	1	1	1	1	1	1	1	1	1	1	1	1	1	1	1	1	1	NA	NA
PF05493	1	0	1	1	1	1	1	1	1	1	1	1	1	1	1	0	1	1	1	1	1	1	0	1	1	1	1	1	1	1	0.909091	0.882353	0.860683	NA
PF05495	3	3	1	3	2	2	3	3	3	3	2	3	3	3	3	3	3	3	3	3	3	3	3	3	3	3	3	3	3	3	2.90909	2.94118	0.792189	NA
PF05498	0	0	0	1	0	1	0	0	0	0	0	0	0	0	0	0	0	0	0	0	0	0	0	0	0	0	0	0	0	0	0	0.117647	0.26848	NA
PF05502	1	1	1	1	1	1	1	1	1	1	1	1	1	1	1	1	1	1	1	1	1	1	1	1	1	1	1	1	1	1	1	1	NA	NA
PF05508	1	1	1	1	1	1	1	1	1	1	1	1	1	2	1	1	1	1	1	1	1	1	1	1	1	1	1	1	1	1	1.09091	1	0.241987	NA
PF05526	0	0	0	0	0	0	0	0	0	0	0	0	0	0	0	0	0	0	0	0	1	1	0	1	1	1	1	1	1	1	0	0.529412	0.00440411	NA
PF05529	1	1	1	1	1	1	1	1	1	1	1	1	1	1	1	1	1	1	1	1	1	1	1	1	1	1	1	1	1	1	1	1	NA	NA
PF05532	1	1	1	1	1	1	1	1	1	1	1	1	1	1	1	0	1	1	1	1	1	1	1	1	1	1	1	1	1	1	0.909091	1	0.241987	NA
PF05536	1	1	1	1	1	1	1	1	1	1	1	1	1	1	1	1	1	1	1	1	1	1	1	1	1	1	1	1	1	1	1	1	NA	NA
PF05544	2	3	1	1	1	1	1	1	1	1	1	1	1	1	1	2	5	4	3	4	4	4	4	4	4	4	4	4	4	4	1.27273	3.52941	7.67569e-05	NA
PF05546	1	1	1	1	1	1	1	1	1	1	1	1	1	1	1	1	1	1	1	1	1	1	1	1	1	1	1	1	1	1	1	1	NA	NA
PF05551	0	0	0	0	0	0	0	0	0	1	0	1	0	0	0	0	0	0	1	0	0	1	1	1	1	1	1	1	0	0	0.272727	0.411765	0.478913	NA
PF05557	1	1	1	1	1	1	1	1	1	1	1	1	1	1	1	1	1	1	1	1	1	1	1	1	1	1	1	1	1	1	1	1	NA	NA
PF05572	7	7	6	12	9	9	7	7	7	6	7	6	5	6	5	7	9	9	9	9	9	10	10	10	10	9	9	9	9	9	6.54545	9.17647	7.13609e-05	NA
PF05577	4	4	4	5	4	4	4	5	4	5	4	4	5	5	6	4	4	4	4	4	4	5	4	4	4	4	4	4	4	4	4.54545	4.11765	0.0459753	NA
PF05592	4	7	0	3	0	4	1	0	0	0	0	1	0	0	0	5	5	5	4	5	5	7	5	6	7	7	7	7	5	5	1	5.52941	4.57012e-05	NA
PF05593	0	0	0	0	0	0	0	0	0	1	0	0	0	0	0	0	0	0	0	0	2	0	0	0	0	0	0	0	0	0	0.0909091	0.117647	0.833176	NA
PF05602	1	1	1	1	1	1	1	1	1	1	1	1	1	1	1	1	1	1	1	1	1	1	1	1	1	1	1	1	1	1	1	1	NA	NA
PF05603	1	1	1	1	1	1	1	1	1	1	1	1	1	1	1	1	1	1	1	1	1	1	1	1	1	1	1	1	1	1	1	1	NA	NA
PF05615	1	1	1	1	1	1	1	1	1	1	1	1	1	1	1	1	1	1	1	1	1	1	1	1	1	1	1	1	1	1	1	1	NA	NA
PF05620	1	1	1	1	1	1	1	1	1	1	1	1	1	1	1	1	1	1	1	1	1	1	1	1	1	1	1	1	1	1	1	1	NA	NA
PF05625	1	1	1	1	1	1	1	1	1	1	1	1	1	1	1	0	1	1	1	1	1	1	1	1	1	1	1	1	0	0	0.909091	0.882353	0.860683	NA
PF05630	6	8	4	5	5	6	10	11	10	5	5	5	8	9	9	7	16	14	18	14	13	16	11	15	19	13	14	14	12	12	8.81818	12.2353	0.0220068	NA
PF05631	2	2	2	2	2	2	2	2	2	2	2	2	2	2	2	2	3	2	2	2	2	2	2	2	2	2	2	2	2	2	2	2.05882	0.464613	NA
PF05637	3	3	2	3	2	2	2	2	2	2	2	2	2	2	2	2	3	3	2	3	2	3	3	3	3	3	3	3	3	3	2	2.88235	8.09724e-06	NA
PF05645	1	1	1	1	1	1	1	1	1	1	1	1	1	1	1	1	1	1	1	1	1	1	1	1	1	1	1	1	1	1	1	1	NA	NA
PF05648	2	2	2	2	2	2	2	2	2	2	2	2	2	2	2	2	2	2	2	2	2	2	2	2	2	2	2	2	2	2	2	2	NA	NA
PF05649	2	2	3	3	2	3	3	3	3	3	2	2	2	2	2	2	2	2	2	2	2	2	2	2	2	2	2	2	2	2	2.36364	2.11765	0.136675	NA
PF05652	1	1	1	1	1	0	1	1	1	1	1	1	1	1	1	1	1	1	1	1	1	1	1	1	1	1	1	1	1	1	1	0.941176	0.464613	NA
PF05653	4	4	4	4	4	5	4	4	4	4	4	4	4	4	4	4	4	4	4	4	4	4	4	4	4	4	4	4	4	4	4	4.05882	0.464613	NA
PF05664	1	1	1	0	1	1	1	1	1	0	1	1	1	1	1	1	1	1	1	1	1	1	1	1	1	1	1	1	1	1	0.909091	0.941176	0.792189	NA
PF05669	1	1	1	1	1	1	1	1	1	1	1	1	1	1	1	1	1	1	1	1	1	1	1	1	1	1	1	1	1	1	1	1	NA	NA
PF05670	2	2	1	2	1	2	2	2	2	2	2	2	2	2	2	2	2	2	2	2	2	2	2	2	2	2	2	2	2	2	2	2	NA	NA
PF05676	1	1	1	1	1	1	1	1	1	1	1	1	1	1	1	1	1	1	1	1	1	1	1	1	1	1	1	1	1	1	1	1	NA	NA
PF05680	1	1	1	1	1	1	1	1	1	1	1	1	1	1	1	1	1	1	1	1	1	1	1	1	1	1	1	1	1	1	1	1	NA	NA
PF05685	0	0	0	1	0	0	0	0	0	0	0	0	0	0	0	0	0	0	0	0	0	0	0	0	0	0	0	0	0	0	0	0.0588235	0.464613	NA
PF05686	4	5	4	5	5	5	6	4	4	5	4	5	4	4	4	5	5	6	5	5	5	5	5	5	6	6	6	5	6	6	4.54545	5.29412	0.00778448	NA
PF05691	1	1	1	1	1	1	1	1	1	1	1	1	1	1	1	1	1	1	1	1	1	1	1	1	1	1	1	1	1	1	1	1	NA	NA
PF05693	1	1	1	1	1	1	1	1	1	1	1	1	1	1	1	1	1	1	1	1	1	1	1	1	1	1	1	1	1	1	1	1	NA	NA
PF05699	0	0	0	0	3	2	0	0	0	0	0	0	0	0	0	0	0	0	0	0	0	0	0	0	0	0	0	0	0	0	0	0.117647	0.464613	NA
PF05700	1	1	1	1	1	1	1	1	1	1	1	1	1	1	1	1	1	1	1	1	1	1	1	1	1	1	1	1	1	1	1	1	NA	NA
PF05704	1	4	1	3	1	3	0	1	2	0	1	0	0	0	0	3	1	0	1	1	2	2	1	2	1	2	2	2	1	2	0.727273	1.76471	0.010348	NA
PF05705	2	3	2	2	2	2	3	4	3	3	3	3	3	3	4	2	2	3	2	2	3	2	2	2	2	3	2	3	2	2	3	2.29412	0.00481559	NA
PF05712	1	1	1	1	1	1	1	1	1	1	1	1	1	1	1	1	1	1	1	1	1	1	1	1	1	1	1	1	1	1	1	1	NA	NA
PF05719	1	1	1	1	1	1	1	1	1	1	1	1	1	1	1	1	1	1	1	1	1	1	1	1	1	1	1	1	1	1	1	1	NA	NA
PF05721	16	26	7	11	10	12	15	9	9	7	9	8	10	11	10	15	15	18	15	18	17	18	17	16	19	18	18	18	16	17	10.7273	17.0588	5.55142e-05	NA
[truncated: 2,222 more rows]
